# Supplementary material for: Protein-protein interactions underlying the behavioral and psychological symptoms of dementia (BPSD) and Alzheimer’s disease
Source: PLoS One. 2020 Jan 17;15(1):e0226021. doi: 10.1371/journal.pone.0226021 (PMC6968845; doi:10.1371/journal.pone.0226021)
Supplement: S1 Table — (XLSX) [file pone.0226021.s001.xlsx]

## Sheet: Sheet2
Disease Term	Uniprot ID	Gene	Alternate Gene Titles/Symbols	Cytogenetic location	Genomic coordinates (From NCBI/GRCh38)	Gene/Locus	Gene/Locus name	Gene/Locus MIM number	Comments	Phenotype	Phenotype MIM number	Inheritance	Pheno map key	Mouse Gene (from MGI)	Notes	References
Alzheimer's Disease
AD	P01023	A2M	MACROGLOBULIN, ALPHA-2	12p13.31	12:9067707-9116228	A2M , A2MD	Alpha-2-macroglobulin	103950	cluster of genes	{Alzheimer disease, susceptibility to}	104300	Autosomal dominant	3	A2m	A2m is involved in Abeta clearance and degradation. Numerous studies have found significant associations between various haplotypes, genotypes, and polymorphism deletions of A2m and increased risk for AD.	DOI: 10.1093/hmg/ddg310 ; DOI: 10.1016/j.biopsych.2005.05.013 ; DOI: 10.1038/ejhg.2009.136 ; DOI: 10.1038/ejhg.2009.136 ; DOI: 10.1093/hmg/7.12.1953 ; DOI: 10.1001/archneur.61.3.341 ; DOI: 10.1038/1243 ; DOI: 10.1038/8729
AD	Q9BZC7	ABCA2	ATP-BINDING CASSETTE 2; ABC2 ATP-BINDING CASSETTE TRANSPORTER 2 ABC TRANSPORTER 2 KIAA1062	9q34.3	9:137007233-137028921	ABCA2, ABC2	ATP-binding cassette 2	600047						Abca2	Abca2 co-localizes with Abeta and leads to increased APP production when overexpressed. A C-T SNP on exon 14 of Abca2 is significantly associated with AD, particularly early-onset.	DOI: 10.1096/fj.03-1490fje ; DOI: 10.1016/j.nbd.2004.09.011
AD	Q8IZY2	ABCA7	ABCX SJOGREN SYNDROME ANTIGEN SS-N	19p13.3	19:1040102-1065571	ABCA7, ABCX, AD9	ATP-binding cassette, subfamily A, member 7	605414		{Alzheimer disease 9, susceptibility to}	608907	Autosomal dominant	3	Abca7	Abca7 SNP rs3764650 is significantly associated with late-onset AD. Loss-of-function variants of Abca7 are signficantly correlated with late-onset AD.	DOI: 10.1038/ng.803 ; DOI: 10.1038/ng.3246 ; DOI: 10.1016/S1474-4422(15)00133-7
AD	O14672	ADAM10	AD10 KUZBANIAN, DROSOPHILA, HOMOLOG OF; KUZ	15q21.3	15:58595203-58749977	ADAM10, MADM, RAK, AD18	A disintegrin and metalloprotease domain 10	602192		{Alzheimer disease 18, susceptibility to}	615590		3	Adam10	Q170H and R181G mutations in Adam10 are associated with late-onset AD. Transgenic mice with these mutations show increased beta-secretase processing of APP, increased Abeta plaques and corresponding gliosis, and lowered neurogenesis in the hippocampus.	DOI: 10.1093/hmg/ddp323 ; DOI: 10.1016/j.neuron.2013.08.035
AD	Q15109	AGER	RECEPTOR FOR ADVANCED GLYCATION END PRODUCTS; RAGE	6p21.32	6:32180967-32184379	AGER, RAGE	Advanced glycosylation end product-specific receptor	600214	at junction of classes II, III MHC					Ager	Amyloid beta binds to AGER. AGER also mediates oxidant stress due to amyloid beta.	DOI: 10.1038/382685a0
AD	P09917	ALOX5	5-LIPOXYGENASE; LOG5; 5-LO	10q11.21	10:45374165-45446120	ALOX5	Arachidonate 5-lipoxygenase	152390		{Atherosclerosis, susceptibility to}			3	Alox5	In AD, ALOX5 activates CREB and thus γ-secretase, leading to increased amyloid beta production. Aβ, CREB and γ-secretase decrease upon disrupting or inhibiting ALOX5 activity.	DOI: 10.1002/ana.22234
AD	Q02410	APBA1	X11 X11-ALPHA D9S411E MUNC18-1-INTERACTING PROTEIN 1; MINT1 VERTEBRATE LIN10 HOMOLOG; LIN10	9q21.12	9:69427531-69673011	APBA1, X11, D9S411E, MINT1, LIN10	Amyloid beta A4 precursor protein-binding, family A, member 1	602414						Apba1	APP binds to X11, which may be involved in processing related to AD pathogenesis. In a transgenic mouse model of AD (hAPPswe/PS-1ΔE9), X11α heterozygous knockout led to increased levels of soluble Abeta40 and Abeta42 as well as enhanced Abeta plaques in the hippocampus.	DOI: 10.1016/j.nbd.2009.07.006
AD	Q99767	APBA2	X11-LIKE; X11L MUNC18-1-INTERACTING PROTEIN 2; MINT2 X11-BETA	15q13.1	15:28885478-29118314	APBA2	Amyloid beta A4 precursor protein-binding, family A, member 2	602712						Apba2	Overexpressing Apba2 (also known as X11beta) inhibits production of amyloid beta and rescuse impairments in cognition and long-term potentiation in Tg2576 mice.	DOI: 10.1093/hmg/ddp408
AD	Q92870	APBB3	FE65-LIKE 2; FE65L2	5q31.3	5:140558267-140564603	APBB3, FE65L2	Amyloid beta (A4) precursor protein-binding, family B, member 3	602711						Apbb3	Apbb3 (also known as Fe65L2) binds to the intracellular domain of APP. The 954C-T polymorphism in exon 11 of the Fe65L2 gene is significanlty correlated with a lowered risk for early-onset AD.	DOI: 10.1042/bj3300513 ; DOI: 10.1002/ana.10368
AD	Q8WW43	APH1B		15q22.2	15:63277549-63309125	APH1B	Anterior pharynx defective 1, C. elegans, homolog of, B	607630						Aph1b	APPPS1+/0;Aph1BC−/− mice did not show spatial memory impairment compared to APPPS1+/0;Aph1BC+/+ mice.	DOI: 10.1126/science.1171176
AD	P02654	APOC1		19q13.32	19:44914246-44919348	APOC1	Apolipoprotein C-I	107710							Genetic polymorphisms of APOC1 are significantly correlated with age-associated memory impairment. An insertion allele at the HpaI site is significantly more common in late-onset AD compared to a deletion allele at this site. A meta-analysis revealed a significant association between the APOC1 rs11568822 polymorphism and risk for AD.	DOI: 10.1016/s0304-3940(01)02559-9 ; DOI: 10.1371/journal.pone.0087017
AD	P02649	APOE		19q13.32	19:44905748-44909394	APOE, AD2, LPG, LDLCQ5	Apolipoprotein E	107741	possible 2nd locus for AD2 on chr.19	Lipoprotein glomerulopathy	611771		3	Apoe	The APOE*E4 allele is significantly related to sporadic AD and late-onset familial AD in a dosage-dependent manner. The APOE*E2 allele is protective against AD.	DOI: 10.1126/science.8346443 ; DOI: 10.1038/ng0694-180
AD	P05067	APP	AMYLOID OF AGING AND ALZHEIMER DISEASE; AAA CEREBRAL VASCULAR AMYLOID PEPTIDE; CVAP PROTEASE NEXIN II; PN2	21q21.3	21:25880549-26171127	APP, AAA, CVAP, AD1	Amyloid beta (A4) precursor protein	104760	proximal to SOD; very distal q21 or boundary with q22	Cerebral amyloid angiopathy, Dutch, Italian, Iowa, Flemish, Arctic variants	605714	Autosomal dominant	3	App	Studies have consistently found mutations in APP to be significantly associated with familial AD. These mutations have been used to create numerous transgenic mouse models of AD. Mutations that lead to aberrant APP processing are involved in the neuropathogenesis of AD.	DOI: 10.1186/s13024-017-0231-7 ; DOI: 10.1073/pnas.94.6.2095 ; DOI: 10.1126/science.1566067 // For an extensive list of papers describing the role of APP in AD, see https://omim.org/entry/104760
AD	P56817	BACE1	BETA-SITE APP-CLEAVING ENZYME; BACE SECRETASE, BETA MEMAPSIN 2	11q23.3	11:117285685-117316255	BACE1, BACE	Beta-site amyloid beta A4 precursor protein-cleaving enzyme (secretase, beta; memapsin 2)	604252						Bace1	BACE1 is the primary protease that cleaves APP to produce amyloid beta (a hallmark of AD pathogenesis).	DOI: 10.1038/85064 ; DOI: 10.1126/science.286.5440.735 ; DOI: 10.1038/85059
AD	P06276	BCHE	PSEUDOCHOLINESTERASE E1; CHE1 ACYLCHOLINE ACYLHYDROLASE	3q26.1	3:165772902-165837471	BCHE, CHE1, BCHED	Butyrylcholinesterase	177400	distal to CP, TF	{Apnea, postanesthetic, susceptibility to, due to BCHE deficiency}	617936		3	Bche	The K variant of BCHE is significantly related to AD in carriers of the APOE*E4 allele.	DOI: 10.1093/hmg/6.11.1933 ; DOI: 10.1007/s004390050929
AD	Q14457	BECN1		17q21.31	17:42810131-42824315	BECN1	Beclin 1	604378						Becn1	Patients with AD have significantly reduced Becn1 protein compared to controls. Disrupting binding between BECN1 and BCL2 (BECN1 inhibitor) via an F121A point mutation in mice inhibits the progression of AD pathology due to sequestration of amyloid beta oligomers.	DOI: 10.1172/JCI33585 ; DOI: 10.1371/journal.pgen.1006962
AD	P02745	C1QA	COMPLEMENT COMPONENT 1, q SUBCOMPONENT, ALPHA POLYPEPTIDE COMPLEMENT COMPONENT C1q, A CHAIN SERUM C1q	1p36.12	1:22636505-22639681	C1QA	Complement component 1, q subcomponent, A chain	120550		C1q deficiency	613652	Autosomal recessive	3	C1qa	C1q is involved in the pathogenesis of AD. In a mouse model of AD (J20), C1q is increased compared to wildtypes and co-localizes with synapses before Abeta plaques are deposited. Wildtype mice receiving an injection of soluble Abeta develop synapse loss. This does not occur in C1qa knockout mice.	DOI: 10.1126/science.aad8373
AD	P01024	C3		19p13.3	19:6677834-6720681	C3, ARMD9, AHUS5	Complement component-3	120700	LE ~7cM in males vs. C3 RFLP	{Hemolytic uremic syndrome, atypical, susceptibility to, 5}	612925	Autosomal dominant	3	C3	In a mouse model of AD (APP/PS1), C3 co-localizes with synapses in the hippocampus prior to the deposition of Abeta plaques. APP/PS1 mice show synapse loss in the hippocampus at 4 months compared to wildtype mice. APP/PS1 mice with C3 knocked out do not demonstrate this synapse loss.	DOI: 10.1126/science.aad8373
AD	P0C0L5	C4B	COMPLEMENT COMPONENT 4F; C4F BASIC C4 C4, CHIDO FORM	6p21.33	6:32014794-32035417	C4B, C4F, C4BD	Complement component-4B	120820	10kb from C4S	C4B deficiency	614379		3	C4b	The C4*B2 allele of the C4B gene is significantly more common among patients with AD compared to controls.	DOI: 10.1212/wnl.34.3.310
AD	Q8IU99	CALHM1	FAMILY WITH SEQUENCE SIMILARITY 26, MEMBER C; FAM26C	10q24.33	10:103453386-103458890	CALHM1, FAM26C	Calcium homeostasis modulator 1	612234	?Alzheimer disease, 605526					Calhm1	The P86L polymorphism of CALHM1 is significantly associated with AD as well as increased Abeta.	DOI: 10.1016/j.cell.2008.05.048
AD	P29466	CASP1	INTERLEUKIN 1-BETA CONVERTASE; IL1BC IL1B-CONVERTASE IL1B-CONVERTING ENZYME; ICE	11q22.3	11:105025507-105035590	CASP1, IL1BC	Caspase 1, apoptosis-related cysteine protease (interleukin-1, beta convertase)	147678						Casp1	Brains from human patients with mild cognitive impairment or AD show increased expression of Casp1. APP/PS1/caspase-1-/- mice have lower levels of Abeta deposition and do not demonstrate the same level of spatial memory impairment as APP/PS1 mice.	DOI: 10.1038/nature11729
AD	P42574	CASP3	PARP CLEAVAGE PROTEASE APOPAIN CPP32 YAMA	4q35.1	4:184627695-184649474	CASP3, CPP32	Caspase 3, apoptosis-related cysteine protease	600636						Casp3	Casp3 is elevated at sites of neurodegeneration in AD. Casp3 is involved in APP cleavage to form Abeta peptides. Products follownig Casp3 cleavage of APP colocalize with Abeta in plaques.	DOI: 10.1016/s0092-8674(00)80748-5
AD	P49662	CASP4	ICE AND CED3 HOMOLOG 2; ICH2 CASPASE 11, MOUSE, HOMOLOG OF; CASP11	11q22.3	11:104942865-104968597	CASP4	Caspase 4, apoptosis-related cysteine protease	602664						Casp4	CASP4 expression is up-regulated in AD, even at the earliest stages of neuritic plaque formation.	DOI: 10.1371/journal.pone.0005071
AD	Q02297	NRG1	HEREGULIN, ALPHA; HGL; HRGA NEU DIFFERENTIATION FACTOR; NDF ACETYLCHOLINE RECEPTOR-INDUCING ACTIVITY, CHICK, HOMOLOG OF; ARIA	8p12	8:31639221-32771715	NRG1, HGL, HRGA, ARIA	Neuregulin 1 (heregulin, alpha, 45kD; ERBB2 p185-activator)	142445		{?Schizophrenia, susceptibility to}	603013		1		The NRG1 SNP rs3924999 is significantly associted with AD + psychosis and may increase the risk for psychosis symptoms in late-onset AD.	DOI: 10.1002/ajmg.b.30219
AD	P49757	NUMB		14q24.2-q24.3	14:73275209-73458579	NUMB, S171	Numb, Drosophila, homolog of	603728						Numb	One study found that genes within the chromosome 14q24.3region for familial AD type 3 produce a variety of transcripts, one of which is S171.	DOI: 10.1038/375754a0
AD	P78380	OLR1	LECTIN-LIKE OXIDIZED-LDL RECEPTOR 1; LOX1 OXIDIZED LOW DENSITY LIPOPROTEIN RECEPTOR 1	12p13.2	12:10158299-10172190	OLR1, LOX1	Low density lipoprotein, oxidized, receptor 1	602601		{Myocardial infarction, susceptibility to}	608446		3	Olr1	Studies have shown that polymorphisms in OLR1 are significantly associated with AD.	DOI: 10.1007/s00439-002-0802-7 ; DOI: 10.1136/jmg.40.6.424
AD	Q13492	PICALM	CLATHRIN ASSEMBLY LYMPHOID-MYELOID LEUKEMIA GENE; CALM CLTH LAP, DROSOPHILA, HOMOLOG OF; LAP	11q14.2	11:85957170-86069880	PICALM, CALM, CLTH, LAP	Phosphatidylinositol-binding clathrin assembly protein	603025	fuses with AF10 in t(10;11)	Leukemia, acute myeloid, somatic	601626		3	Picalm	Studies have demonstrated a significant association of the rs3851179 PICALM polymorphism with AD.	DOI: 10.1001/archneurol.2010.147 ; DOI: 10.1001/archneurol.2010.201
AD	Q13526	PIN1	DODO, DROSOPHILA, HOMOLOG OF; DOD	19p13.2	19:9835206-9849688	PIN1, DOD	Peptidyl-prolyl cis/trans isomerase, NIMA-interacting	601052						Pin1	Pin1 associates with hyperphosphorylated tau in neurons of patients with AD.	DOI: 10.1038/21650
AD	P00749	PLAU	UPA UROKINASE; URK	10q22.2	10:73909181-73917500	PLAU, URK, QPD, BDPLT5	Plasminogen activator, urokinase	191840	proximal to HOX11	{Alzheimer disease, late-onset, susceptibility to}	104300	Autosomal dominant	3	Plau	The C (P141) allele of PLAU is associated with an increased risk of late-onset AD.	DOI: 10.1007/s10048-004-0203-2 ; DOI: 10.1007/s10048-003-0157-9
AD	Q13393	PLD1		3q26.31	3:171600403-171810493	PLD1, CVDD	Phospholipase D1, phosphatidylcholine-specific	602382		Cardiac valvular defect, developmental	212093	Autosomal recessive	3	Pld1	Cells expressing PSEN1 mutations for familial Alzheimer's disease type 3 show lowered PLD1 enzymatic activity compared to wildtype PSEN cells. PLD1 is also involved in moving beta amyloid between cells.	DOI: 10.1073/pnas.0510710103
AD	Q8IV08	PLD3	HUK4	19q13.2	19:40348394-40378489	PLD3, HUK4, SCA46	Phospholipase D family, member 3	615698	mutation identified in 1 SCA46 family	?Spinocerebellar ataxia 46	617770	Autosomal dominant	3	Pld3	Neurons from brains of patients with AD show significantly lowered PLD3 expression. PLD3 expression is inversely related to extracellular levels of Abeta 40 and 42. PLD3 variants are significantly associated with risk of AD.	DOI: 10.1038/nature12825
AD	P30405	PPIF	CYCLOPHILIN 3; CYP3 CYCLOPHILIN F	10q22.3	10:79347463-79355333	PPIF, CYP3	Peptidylprolyl-cis-trans-isomerase, mitochondrial	604486						Ppif	Ppif encodes cyclophilin D (CypD). CypD deficiency is protective against Abeta related cell death. CypD-deficient mAPP mice show better learning, memory, synaptic functioning, and long-term potentiation than mAPP mice.	DOI: 10.1038/nm.1868
AD	P04156	PRNP	PRP PRION-RELATED PROTEIN; PRIP	20p13	20:4686093-4701589	PRNP, PRIP, KURU, CJD	Prion protein (p27-30)	176640	pter-PRNP-SCG1-BMP2A-PAX1-cen	Insomnia, fatal familial	600072	Autosomal dominant	3	Prnp	The AlzGene database identified PRNP as a risk factor for AD. There is some evidence that the M129V PRNP polymorphism is related to increased risk of sporadic or early-onset AD. Other studies have not found a significant association of this specific polymorphism and AD. One study found significant segregation of another PRNP polymorphism in familial AD. There is also evidence that Abeta oligomers…	DOI: 10.1038/ng1934 ; DOI: 10.1212/01.wnl.0000130198.72589.69 ; DOI: 10.1002/ana.10507 ; DOI: 10.1136/jnnp.71.2.279 ; DOI: 10.1002/ana.10748 ; DOI: 10.1002/ajmg.1320600104 ; DOI: 10.1038/nature07761
AD	P49768	PSEN1	PS1 S182	14q24.2	14:73136434-73223690	PSEN1, AD3, ACNINV3	Presenilin 1	104311	mutation identified in 1 ACNINV3 family	Alzheimer disease, type 3	607822	Autosomal dominant	3	Psen1	Mutations in PSEN1 have been consistently implicated in familial AD in human patients and alter APP processing. Human PSEN1 mutations are used to create transgenic mouse models of AD.	DOI: 10.1073/pnas.94.6.2095 ; DOI: 10.1186/s13024-017-0231-7 // For an extensive list of papers describing the role of PSEN1 in AD, see https://omim.org/entry/104311
AD	P49810	PSEN2	PS2 STM2	1q42.13	1:226870571-226903828	PSEN2, AD4, STM2, CMD1V	Presenilin 2	600759		Cardiomyopathy, dilated, 1V	613697	Autosomal dominant	3	Psen2	Mutations in PSEN2 have been consistently implicated in familial AD (specifically type 4) in human patients and alter APP processing.	DOI: 10.1073/pnas.94.6.2095 // For an extensive list of papers describing the role of PSEN2 in AD, see https://omim.org/entry/600759
AD	P37173	TGFBR2		3p24.1	3:30606471-30694141	TGFBR2, HNPCC6, AAT3, MFS2, LDS2	Transforming growth factor, beta receptor II, 70-80kD	190182		Colorectal cancer, hereditary nonpolyposis, type 6	614331		3	Tgfbr2	Brains from human patients with AD show decreased expression of TGFBR2. hAPP mice with reduced TGF-β signaling show higher accumulation of Abeta and degeneration of dendrites than hAPP mice.	DOI: 10.1172/JCI27341
AD	P41597	CCR2	CMKBR2 CKR2 MONOCYTE CHEMOTACTIC PROTEIN 1 RECEPTOR MCP1 RECEPTOR	3p21.31	3:46353743-46360939	CCR2, CMKBR2	Chemokine (C-C) receptor 2	601267		{HIV infection, susceptibility/resistance to}			3	Ccr2	CCR2 deficiency in a mouse model of AD (Tg2576) leads to impaired accumulation of microglia and clearance of Abeta.	DOI: 10.1038/nm1555
AD	Q9Y5K6	CD2AP	CAS LIGAND WITH MULTIPLE SH3 DOMAINS; CMS	6p12.3	6:47477745-47627262	CD2AP, CMS	CD2-associated protein	604241		Glomerulosclerosis, focal segmental, 3	607832		3	Cd2ap	Studies have identified CD2AP SNPS as risk factors for AD. The integrity of the blood brain barrier is reduced in CD2AP(-/-) mice.	DOI: 10.1038/ng.2802 ; doi:10.1001/jamaneurol.2013.2815 ; DOI: 10.1093/hmg/ddv371
AD	P20138	CD33	MYELOID DIFFERENTIATION ANTIGEN CD33 SIALIC ACID-BINDING IMMUNOGLOBULIN-LIKE LECTIN 3; SIGLEC3 p67	19q13.41	19:51211053-51240018	CD33	CD33 antigen (gp67)	159590							The rs3865444 CD33 SNP is associated with increased susceptibility to late-onset AD. The C allele of this SNP is associated with increases in various neuropathological processes involved in AD.	DOI: 10.1038/ng.801 ; DOI: 10.1038/nn.3435
AD	P29965	CD40	B CELL-ASSOCIATED MOLECULE CD40 TUMOR NECROSIS FACTOR RECEPTOR SUPERFAMILY, MEMBER 5; TNFRSF5	20q13.12	20:46118241-46129744	CD40, TNFRSF5	CD40 antigen	109535		Immunodeficiency with hyper-IgM, type 3	606843	Autosomal recessive	3	Cd40	Microglial cultures treated with soluble Abeta show increased CD40 expression. Microglia from a mouse model of AD (TgAPPsw) also show increased CD40 expression. Evidence suggests that CD40-CD40 ligand interaction is involved in the pathogenesis of AD.	DOI: 10.1126/science.286.5448.2352
AD	Q96SN8	CDK5	CELL DIVISION KINASE 5 PSSALRE	7q36.1	7:151053811-151057964	CDK5, LIS7	Cyclin-dependent kinase 5	123831	mutation identified in 1 LIS7 family	?Lissencephaly 7 with cerebellar hypoplasia	616342	Autosomal recessive	3	Cdk5	p35 Is a regulatory subunit that binds to CDK5 to activate it. p25 Is a truncated version of p35. Accumulation of p25 in the neurons of patients with AD is related to CDK5 activity and tau hyperphosphorylation.	DOI: 10.1038/45159
AD	Q15078	CDK5R1	NEURONAL CDK5 ACTIVATOR; NCK5A CYCLIN-DEPENDENT KINASE 5, REGULATORY PARTNER, 35-KD; p35(NCK5A) p35	17q11.2	17:32485027-32491255	CDK5R1, p35	Cyclin-dependent kinase 5, regulatory subunit 1	603460						Cdk5r1	P25 (the truncated form of p35) accumulates in the neurons of patients with AD and is related to tau hyperphosphorylation.	DOI: 10.1038/45159
AD	P11597	CETP	LIPID TRANSFER PROTEIN I	16q13	16:56961922-56983843	CETP, HDLCQ10	Cholesteryl ester transfer protein, plasma	118470		Hyperalphalipoproteinemia	143470	Autosomal dominant	3		The val405 allele of the CTEP gene is predictive of AD. Homozygosity for V405 valine is related to a lower risk of AD and slower cognitive decline.	DOI: 10.1001/jama.2009.1988
AD	P36544	CHRNA7	ACETYLCHOLINE RECEPTOR, NEURONAL NICOTINIC, ALPHA-7 SUBUNIT	15q13.3	15:32030461-32172520	CHRNA7	Cholinergic receptor, nicotinic, alpha polypeptide-7	118511						Chrna7	Patients with AD express significantly more CHRNA7 mRNA in cholinergic neurons of the nucleus basalis than patients with mild cognitive impairment or controls.	DOI: 10.1001/archneur.64.12.1771
AD	P10909	CLU	SULFATED GLYCOPROTEIN 2; SGP2 APOLIPOPROTEIN J; APOJ COMPLEMENT-ASSOCIATED PROTEIN SP-40,40 COMPLEMENT LYSIS INHIBITOR; CLI TESTOSTERONE-REPRESSED PROSTATE MESSAGE 2; TRPM2	8p21.1	8:27596916-27615030	CLU, CLI, SGP2, TRPM2	Clusterin (complement lysis inhibitor, SP-40,40; sulfated glycoprotein 2; testosterone-repressed prostate message-2; apolipoprotein J)	185430						Clu	The expression of SGP2 mRNA is significantly increased in AD. Expression of apoJ in the hippocampus of AD patients is increased by 60% compared to patients without dementia.	DOI: 10.1016/0169-328x(95)00097-c ; DOI: 10.1073/pnas.86.18.7260
AD	Q9BXS0	COL25A1	COLLAGEN-LIKE ALZHEIMER AMYLOID PLAQUE COMPONENT PRECURSOR CLAC PRECURSOR; CLACP	4q25	4:108808724-109302736	COL25A1, CLAC, CFEOM5	Collagen, type XXV, alpha-1 polypeptide	610004		Fibrosis of extraocular muscles, congenital, 5	616219	Autosomal recessive	3	Col25a1	COL25A1 overexpression in mice is associated with increased AD-like pathology. CLAC binds to Abeta fibrils and soluble CLAC can inhibit fibrillization of Abeta.	DOI: 10.1007/s10048-009-0201-5 ; DOI: 10.1074/jbc.M413340200
AD	P17927	CR1	COMPLEMENT COMPONENT 3b/4b RECEPTOR C3-BINDING PROTEIN C3BR C4BR CD35	1q32.2	1:207496127-207641764	CR1, C3BR	Complement component (3b/4b) receptor-1	120620		CR1 deficiency			1		Studies have found associations between various SNPs of CR1 and risk of AD. One study found a significant associations between CR1 and amyloid plaque burden and cognitive decline in AD.	DOI: 10.1038/ng.439 ; DOI: 10.1001/archneurol.2010.147 ; DOI: 10.1001/archneurol.2010.201 ; DOI: 10.1002/ana.22277
AD	P01034	CST3	CYSTATIN C GAMMA-TRACE	20p11.21	20:23627896-23638047	CST3, ARMD11	Cystatin C	604312	proximal to 20p11.2	Cerebral amyloid angiopathy	105150	Autosomal dominant	3	Cst3	CST3 is associated with increased susceptibility to late-onset AD.	DOI: 10.1007/s10048-004-0174-3 ; DOI: 10.1001/archneur.57.11.1579 ; DOI: 10.1038/ng1934
AD	Q9UI47	CTNNA3	ALPHA-T-CATENIN VR22	10q21.3	10:65912517-67696216	CTNNA3, ARVD13	Catenin, alpha-3	607667		Arrhythmogenic right ventricular dysplasia, familial, 13	615616	Autosomal dominant	3	Ctnna3	Numerous studies have found significant associations between CTNNA3 and late-onset AD. One study did not find this association.	DOI: 10.1126/science.290.5500.2303 ; DOI: 10.1093/hmg/ddg343 ; DOI: 10.1093/hmg/ddm244 ; DOI: 10.1086/498851
AD	O60888	CUTA	DIVALENT CATION TOLERANCE PROTEIN CUTA ACETYLCHOLINESTERASE-ASSOCIATED PROTEIN; ACHAP CHROMOSOME 6 OPEN READING FRAME 82; C6ORF82	6p21.32	6:33416541-33418287	CUTA, ACHAP, C6orf82	CutA, E. coli, homolog of	616953						Cuta	CUTA overexpression decreases BACE1 cleavage of APP (which leads to the production of Abeta peptides). RNA interference knockdown increases secretion of Abeta.	DOI: 10.1074/jbc.M111.330209
AD	P11511	CYP19A1	CYTOCHROME P450, SUBFAMILY XIX; CYP19 AROMATASE; ARO	15q21.2	15:51208056-51338597	CYP19A1, CYP19, ARO	Cytochrome P450, family 19, subfamily A, polypeptide 1 (aromatization of androgens)	107910	close to CYP11 in mouse	Aromatase excess syndrome	139300	Autosomal dominant	3	Cyp19a1	APP23/Ar+/- mice show early-onset deposition of Abeta compared to APP23 mice. Deposition and production of Abeta is increased in APP23/Ar+/- mice compared to APP23 mice. APP23/Ar+/- mice show decreased clearance and degredation of Abeta compared to APP23 mice.	DOI: 10.1073/pnas.0505203102
AD	Q9Y6A2	CYP46A1	CYTOCHROME P450, SUBFAMILY 46; CYP46 CHOLESTEROL 24-HYDROXYLASE	14q32.2	14:99684261-99727320	CYP46A1, CYP46	Cytochrome P450, family 46, subfamily A, polypeptide 1 (cholesterol 24-hydroxylase)	604087						Cyp46a1	The CYP46*TT is related to enhanced risk of late-onset sporadic AD. CYP46*TT is also associated with higher Abeta load and levels of Abeta peptides and hyperphosphorylated tau in CSF.	DOI: 10.1001/archneur.60.1.29
AD	Q16643	DBN1				DBN1	Drebrin-1								Patients with AD display significantly lower levels of debrin in various brain regions compared to controls.	DOI: 10.1002/jnr.490430111 ; DOI: 10.1097/00005072-199906000-00008 ; DOI: 10.1016/s0304-3940(02)00210-0
AD	Q15392	DHCR24	KIAA0018 SELECTIVE AD INDICATOR 1; SELADIN1 DESMOSTEROL DELTA-24-REDUCTASE	1p32.3	1:54849626-54887247	DHCR24, KIAA0018	24-dehydrocholesterol reductase	606418		Desmosterolosis	602398	Autosomal recessive	3	Dhcr24	Seladin-1 is underexpressed in various brain regions in AD patients compared to controls. Cells that are resistant to Abeta toxicity have higher levels of seladin-1.	DOI: https://doi.org/10.1523/JNEUROSCI.20-19-07345.2000
AD	Q13627	DYRK1A	DUAL-SPECIFICITY TYROSINE PHOSPHORYLATION-REGULATED KINASE 1; DYRK1 DUAL-SPECIFICITY TYROSINE PHOSPHORYLATION-REGULATED KINASE; DYRK MNB PROTEIN KINASE, SERINE/THREONINE-SPECIFIC MINIBRAIN, DROSOPHILA, HOMOLOG OF; MNB; MNBH	21q22.13	21:37365572-37515375	DYRK1A, MNBH, MNB, MRD7	Dual specificity tyrosine-(Y)-phosphorylation regulated kinase-1A (\'minibrain\', Drosophila, homolog of)	600855	?triplicate state responsible for mental defect in Down syndrome	Mental retardation, autosomal dominant 7	614104	Autosomal dominant	3	Dyrk1a	Dyrk1a binds to alpha-synuclein in hippocampal neoblastoma cells from rats and mice. Mice overexpressing human Dyrk1a have phospho-Thr-212-Tau, and Dyrk1a phosphorylates tau at Ser-202 and Ser-404.	DOI: 10.1074/jbc.M707358200
AD	P42892	ECE1	ECE	1p36.12	1:21217246-21345540	ECE1	Endothelin converting enzyme 1	600423	mutation identified in 1 HCAD patient	{Hypertension, essential, susceptibility to}	145500	Multifactorial	3	Ece1	ECE breaks down Abeta. Increased ECE activity is associated with reduced amyloid pathology in APP transgenic mice in the context of PKCepsilon overexpression.	DOI: 10.1073/pnas.0509725103
AD	P0DPD6	ECE2	KIAA0604	3q27.1	3:184276010-184293030	ECE2, KIAA0604	Endothelin-converting enzyme 2	610145						Ece2	ECE-2 +/- and ECE-2 -/- mice have increased Abeta 40 and Abeta 42 levels compared to wildtype mice.	DOI: 10.1074/jbc.C200642200
AD	Q96C19	EFHD2	SWIPROSIN 1; SWS1	1p36.21	1:15409894-15430342	EFHD2, SWS1	EF-hand domain family, member D2	616450						Efhd2	In brains from patients with AD, Efhd2 associates with hyperphosphorylated ta.	DOI: 10.1097/NEN.0000000000000138
AD	P25445	FAS	TUMOR NECROSIS FACTOR RECEPTOR SUPERFAMILY, MEMBER 6; TNFRSF6 APOPTOSIS ANTIGEN 1; APT1 FAS ANTIGEN SURFACE ANTIGEN APO1; APO1 CD95	10q23.31	10:88968428-89017060	FAS, TNFRSF6, APT1, CD95, ALPS1A	Fas cell surface death receptor	134637		{Autoimmune lymphoproliferative syndrome}	601859	Autosomal dominant	3	Fas	TNFRSF6 polymorphisms are associated with early-onset AD and cognitive status in APOE4 carriers.	DOI: 10.1002/humu.10148 ; DOI: 10.1007/s004390000383
AD	Q9UQC2	GAB2	KIAA0571	11q14.1	11:78215289-78417821	GAB2	GRB2-associated binding protein 2	606203						Gab2	Two studies found that various GAB2 SNPs are associated with an increased risk of AD, especially in APOE4 carriers. One study did not find this effect.	DOI: 10.1016/j.neuron.2007.05.022 ; DOI: 10.1016/j.nbd.2007.12.006 ; DOI: 10.1038/ejhg.2008.181
AD	Q9BXS4	TMEM59	LIVER MEMBRANE PROTEIN DENDRITIC CELL FACTOR 1; DCF1	1p32.3	1:54026680-54053572	TMEM59, DCF1	Transmembrane protein 59	617084						Tmem59	Tmem59 regulates processing of APP. It reduces access to the site at which APP is cleaved to produce Abeta peptides.	DOI: 10.1074/jbc.M109.055608
AD	P01375	TNF	TUMOR NECROSIS FACTOR, ALPHA; TNFA CACHECTIN TNF, MONOCYTE-DERIVED TNF, MACROPHAGE-DERIVED	6p21.33	6:31575566-31578335	TNF, TNFA	Tumor necrosis factor (cachectin)	191160	5'-LTA--TNF-3' in 7kb segment (pter-cen); 210kb from HLA-B	{Asthma, susceptibility to}	600807	Autosomal dominant	3	Tnf	The T allele of the TNF -850C-T polymorphism is associated with an increased risk of AD. The -863A allele is associated with a lower risk of AD.	DOI: 10.1016/s0140-6736(00)04008-3 ; DOI: 10.1093/hmg/8.8.1443
AD	O15350	TP73	p53-RELATED PROTEIN p73; p73 TRP73, MOUSE, HOMOLOG OF	1p36.32	1:3652564-3736200	TP73	p53-related protein	601990	imprinted	?Neuroblastoma			1	Trp73	P73+/- mice are more susceptible to AD-like neurodegeneration.	DOI: 10.1016/j.neuron.2008.07.021
AD	Q9NZC2	TREM2		6p21.1	6:41158505-41163185	TREM2	Triggering receptor expressed on myeloid cells 2	605086		Nasu-Hakola disease	221770	Autosomal recessive	3	Trem2	Trem2 has an affinity for APOE, which is reduced with an R47H mutation. The variants, incluuding R47H, are associated with increased AD risk.	DOI: 10.1074/jbc.M115.677286 ; DOI: 10.1016/j.neurobiolaging.2016.02.023 ; DOI: 10.1056/NEJMoa1211103
AD	Q5T2D2	TREML2	TREM-LIKE PROTEIN 2 TREM-LIKE TRANSCRIPT 2; TLT2	6p21.1	6:41189748-41201232	TREML2, TLT2	Triggering receptor expressed on myeloid cells-like protein 2	609715						Treml2	There is evidence that Treml2 may be protective against AD.	https://doi.org/10.1016/j.neurobiolaging.2013.12.010
AD	Q96QT4	TRPM7	LONG TRANSIENT RECEPTOR POTENTIAL CHANNEL 7; LTRPC7 TRANSIENT RECEPTOR POTENTIAL-PHOSPHOLIPASE C-INTERACTING KINASE; TRP-PLIK CHAK	15q21.2	15:50557157-50686814	TRPM7, LTRPC7, CHAK, ALSPDC	Transient receptor potential cation channel, subfamily M, member 7	605692		{Amyotrophic lateral sclerosis-parkinsonism/dementia complex, susceptibility to}	105500	Autosomal dominant	3	Trpm7	Cells with a PSEN1 mutation associated with familial AD have dysfunctional ion channels. This is due to dysfunction in the MIC/TRPM7 channel.	DOI: 10.1073/pnas.0604954103
AD	Q63HK5	TSHZ3	KIAA1474	19q12	19:31149869-31349524	TSHZ3, KIAA1474	Teashirt zinc finger homeobox 3	614119						Tshz3	There is evidence that TSHZ3 is associated with AD.	DOI: 10.1371/journal.pone.0005071
AD	P0CG47	UBB	POLYUBIQUITIN B	17p11.2	17:16380792-16382744	UBB	Ubiquitin B	191339		Cleft palate, isolated	119540	Autosomal dominant	2		Ubiquitin is present in tangles, plaques, and hreads in AD. These pathological markers contain ubiquitin-B with frameshift mutations.	DOI: 10.1002/path.1711550105 ; DOI: 10.1126/science.279.5348.242
AD	Q9UMX0	UBQLN1	DA41, RAT, HOMOLOG OF; DA41 PLIC1, MOUSE, HOMOLOG OF; PLIC1 UBQN, DROSOPHILA, HOMOLOG OF; UBQN	9q21.32	9:83659962-83708252	UBQLN1, DA41	Ubiquilin 1 (Da41, rat, homolog of)	605046						Ubqln1	Studies have revealed differential evidence regarding the association between UBQLN1 variants and AD.	DOI: 10.1074/jbc.M111.243147 ; DOI: 10.1056/NEJMoa042765 ; DOI: 10.1056/NEJM200506303522618 ; DOI: 10.1002/ana.20673 ; DOI: 10.1038/sj.mp.4001775 ; DOI: 10.1016/j.nbd.2012.06.018
AD	P15692	VEGF	VEGF	6p21.1	6:43770208-43786486	VEGF, MVCD1	Vascular endothelial growth factor	192240		{Microvascular complications of diabetes 1}	603933		3	Vegfa	The VEGF -2578A/A genotype is associated with an enhanced risk fo AD.	DOI: 10.1002/ana.20390
AD	P98155	VLDLR		9p24.2	9:2621773-2656102	VLDLR, CAMRQ1	Very low density lipoprotein receptor	192977		Cerebellar hypoplasia and mental retardation with or without quadrupedal locomotion 1	224050	Autosomal recessive	3	Vldlr	There is evidence that individuals with five CGG triplet repeats in the 5' -UTR domain of VLDLR have a greater risk of AD, while those with 8 repeats have a lower risk.	DOI: 10.1038/ng1095-207
AD	P01137	TGFB1	TGF-BETA; TGFB	19q13.2	19:41330322-41353882	TGFB1, DPD1, CED	Transforming growth factor, beta-1	190180		{Cystic fibrosis lung disease, modifier of}	219700	Autosomal recessive	3	Tgfb1	Transgenic mice overexpressing TGFB1 in astrocytes show increased cerebral vessel deposition of amyloid compared to wildtypes. This was exacerbated in APP-overexpressing mice. TGFB1 immunoreactivity and mRNA are enhanced in brains from patients with AD and correlate with cerebral pathology.	DOI: 10.1038/39321
AD	Q11206	GAL	GALN; GLNN	11q13.2	11:68684474-68691174	GAL, GALN, GLNN, ETL8	Galanin	137035	mutation identified in 1 ETL8 family	?Epilepsy, familial temporal lobe, 8	616461	Autosomal dominant	3	Gal	AD patients show a greater number of fibers containing galanin in basal forebrain cholinergic neurons. Galanin overexpression in mice is associated with AD-like memory impairments.	DOI: 10.1073/pnas.061445598
AD	P04406	GAPDH	GAPD; G3PD OCT1 COACTIVATOR IN S PHASE, 38-KD COMPONENT OCAS, p38 COMPONENT	12p13.31	12:6534516-6538374	GAPDH, GAPD	Glyceraldehyde-3-phosphate dehydrogenase	138400	pseudogene on Xp21-q11					Gapdh,Gapdh-ps15	One study found that three GAPD genes combined are associated with late-onset AD across multiple sample sets. Another study did not find associations between GAPD SNPs and AD.	DOI: 10.1073/pnas.0403535101 ; DOI: 10.1212/01.wnl.0000223438.90113.4e
AD	P46089	GPR3	ADENYLATE CYCLASE CONSTITUTIVE ACTIVATOR; ACCA	1p36.11	1:27392643-27395813	GPR3	G protein-coupled receptor-3	600241						Gpr3	Brains of patients with AD show elevated Gpr3 expression. Gpr3 overexpression is associated with enhanced Abeta production. The absence of Gpr3 prevents Abeta peptide accumulation.	DOI: 10.1126/science.1160649
AD	A4D1B5	GSAP	PIGEON, DROSOPHILA, HOMOLOG OF; PION	7q11.23	7:77310750-77416418	GSAP, PION	Gamma-secretase-activating protein	613552						Gsap	GSAP enhances the production of Abeta. Production of Abeta decreases when the level of GSAP is reduced. GSAP knockdown reduces levels of Abeta and plaques in a mose model of AD.	DOI: 10.1038/nature09325
AD	Q92769	HDAC2	YY1-ASSOCIATED FACTOR 1; YAF1	6q21	6:113936155-113971194	HDAC2	Histone deacetylase 2	605164						Hdac2	Hdac2 mediates a genetic transcription blockade associated with cognitive impairment in AD. Hdac2 expression is enhanced in mouse models of AD and in AD patients.	DOI: 10.1038/nature10849
AD	Q30201	HFE	HLAH	6p22.2	6:26087280-26096215	HFE, HLA-H, HFE1, MVCD7, TFQTL2	Hemochromatosis gene	613609		{Alzheimer disease, susceptibility to}	104300	Autosomal dominant	3	Hfe	The interaction between the C282Y allele of HFE and the C2 variant of TF may lead to enhanced oxidative stress in neurons, particularly in APOE4 carriers.	DOI: 10.1136/jmg.2003.015552 ; DOI: 10.1002/ajmg.b.31053
AD	P01892	HLA-A	HLA-A HISTOCOMPATIBILITY TYPE	6p22.1	6:29942469-29945883	HLA-A	Major histocompatibility complex, class I, A	142800		{Hypersensitivity syndrome, carbamazepine-induced, susceptibility to}	608579		3	Gm8909,H2-Bl,H2-Q6,H2-K1,H2-Q7,H2-Q4,H2-Q2,Gm10499,H2-Q1,H2-D1,H2-Q10	There is evidence that the HLA-A2 allele is associated with an increased risk of early-onset AD and an increased likelihood of AD developing at a younger age.	DOI: 10.1212/wnl.58.6.973
AD	P49682	HMOX1	HEMOXYGENASE 1; HO1 HEAT SHOCK PROTEIN, 32-KD; HSP32	22q12.3	22:35381066-35394213	HMOX1, HMOX1D	Heme oxygenase 1	141250		{Pulmonary disease, chronic obstructive, susceptibility to}	606963		3	Hmox1	APP binds to and inhibits HMOX1. This inhibition is increased in familial AD.	DOI: 10.1016/s0896-6273(00)00125-2
AD	P14735	IDE	INSULYSIN INSULINASE	10q23.33	10:92451683-92574094	IDE	Insulin-degrading enzyme	146680						Ide	APP transgenic mice overexpressing IDE have lower amounts of beta amyloid and plaques. Accumulation of Abeta is increased in Ide-null mice. IDE is involved in breaking down Abeta.	DOI: 10.1016/s0896-6273(03)00787-6 ; DOI: 10.1073/pnas.0230450100 ; DOI: 10.1074/jbc.273.49.32730
AD	P05019	IGF1	IGF I SOMATOMEDIN C	12q23.2	12:102395859-102481838	IGF1	Insulin-like growth factor-1, or somatomedin C	147440		Growth retardation with deafness and mental retardation due to IGF1 deficiency	608747	Autosomal recessive	3	Igf1	IGF1 regulates the burden of Abeta. Low IGF1 is associated with high Abeta levels. IGF1 overexpression is associated with reduced Abeta in a mouse model of AD (Tg2576).	DOI: 10.1038/nm1202-793
AD	P01583	IL1A	IL1-ALPHA	2q14.1	2:112773914-112785397	IL1A	Interleukin-1, alpha	147760	within 430kb of IL1B, IL1RN					Il1a	Most studies have demonstrated significant associations between IL1A and AD risk or early AD onset.	DOI: 10.1212/wnl.55.4.480 ; https://doi.org/10.1002/1531-8249(200003)47:3<361::AID-ANA12>3.0.CO;2-N ; https://doi.org/10.1002/ana.1066 ; https://doi.org/10.1002/ana.1068 ; DOI: 10.1001/archneur.58.11.1790 ; https://doi.org/10.1002/1531-8249(200003)47:3<365::AID-ANA13>3.0.CO;2-G
AD	Q9Y2W7	KCNIP3	KCHIP3 CALSENILIN; CSEN DRE-ANTAGONIST MODULATOR; DREAM	2q11.1	2:95297323-95386076	KCNIP3, KCHIP3, CSEN, DREAM	Potassium channel-interacting protein 3	604662						Kcnip3	Coexpression of calsenilin reverses the potentially harmful effects of mutant PSEN1.	DOI: 10.1073/pnas.97.15.8590
AD	O15229	KMO	KYNURENINE 3-HYDROXYLASE	1q43	1:241531882-241595646	KMO	Kynurenine 3-monooxygenase	603538						Kmo	Inhibition of KMO in a transgenic mouse model of AD (J20) fail to show memory deficits and synapse loss to the extent of J20 controls.	DOI: 10.1016/j.cell.2011.05.020
AD	Q8N423	LILRB2	LEUKOCYTE IMMUNOGLOBULIN-LIKE RECEPTOR 2; LIR2 IMMUNOGLOBULIN-LIKE TRANSCRIPT 4; ILT4 MONOCYTE/MACROPHAGE IMMUNOGLOBULIN-LIKE RECEPTOR 10; MIR10 CD85D	19q13.42	19:54273820-54281177	LILRB2, LIR2, ILT4, MIR10	Leukocyte immunoglobulin-like receptor, subfamily B, member 2	604815						PirB	LILRB2 is a receptor for Abeta oligomers. PirB is needed in mice for deficits in hippocampal long-term potentiation due to Abeta oligomers. PirB exacerbates memory deficits in APP/PS1 mice (AD mouse model).	DOI: 10.1126/science.1242077
AD	Q07954	LRP1	LIPOPROTEIN RECEPTOR-RELATED PROTEIN; LRP ALPHA-2-MACROGLOBULIN RECEPTOR; A2MR APOLIPOPROTEIN RECEPTOR; APR APOLIPOPROTEIN E RECEPTOR; APOER CD91 CED1, C. ELEGANS, HOMOLOG OF	12q13.3	12:57128400-57213376	LRP1, A2MR, KPA	Low density lipoprotein-related protein-1 (alpha-2-macroglobulin receptor)	107770	mutation identified in 1 KPA family	?Keratosis pilaris atrophicans	604093	Autosomal recessive	3	Lrp1	LRP1 may be involved in clearance of soluble Abeta. LRP1 is an APOE receptor. Studies have found mixed effects of the association between LRP1 and risk for AD.	DOI: 10.1046/j.1471-4159.1997.69051904.x ; DOI: 10.1172/JCI11013 ; DOI: 10.1016/s0304-3940(97)13381-x ; PMID: 10737120 ; DOI: 10.1016/s0304-3940(98)00294-8 ; DOI: 10.1016/j.biopsych.2005.05.013 ; DOI: 10.1212/wnl.50.6.1905 ; DOI: 10.1016/s0304-3940(97)13381-x ; DOI: 10.1002/ajmg.1474 ; PMID: 10737120 ; DOI: 10.1172/JCI11013
AD	Q86VH5	LRRTM3		10q21.3	10:66926033-67101550	LRRTM3	Leucine-rich repeat transmembrane protein 3	610869						Lrrtm3	An area of chromosome 10q21 is associated with late-onset AD and increased Abeta 42 in plasma. Lrrtm3 links to this area. LRRTM3 siRNAs inhibit Abeta production.	DOI: 10.1073/pnas.0605461103
AD	P10636	MAPT	MTBT1	17q21.31	17:45894381-46028333	MAPT, MTBT1, DDPAC, MSTD	Microtubule-associated protein tau	157140	see 6p21	Supranuclear palsy, progressive atypical	260540	Autosomal recessive	3	Mapt	Hyperphosphorylated microtubule-associated protein tau comprises neurofibrillary tangles, one of the pathological hallmarks of AD.	DOI: 10.1126/science.1566067 ; DOI: 10.1038/nm0796-783 ; DOI: 10.1073/pnas.112194599 ; DOI: 10.1212/wnl.59.3.398 ; DOI: 10.1016/0896-6273(89)90210-9 ; DOI: 10.1073/pnas.85.11.4051 ; DOI: 10.1093/hmg/ddi241 ; DOI: 10.1001/archneur.58.3.383 ; DOI: 10.1126/science.1141736
AD	P50222	MEOX2	MOX2 DIVERGED HOMEOBOX GENE MOX2, MOUSE, HOMOLOG OF GROWTH ARREST-SPECIFIC HOMEOBOX; GAX	7p21.2	7:15611211-15686682	MEOX2	Mesenchyme homeo box 2	600535						Meox2	Cells from AD patients have reduced MEOX2 expression. Meox +/- mice demonstrate deficient beta-amyloid clearance. MEOX2 may have a relation to neurovascular problems in AD.	DOI: 10.1038/nm1287
AD	P08473	MME	COMMON ACUTE LYMPHOCYTIC LEUKEMIA ANTIGEN; CALLA CD10 NEPRILYSIN NEUTRAL ENDOPEPTIDASE, MEMBRANE-ASSOCIATED; NEP ENKEPHALINASE ATRIOPEPTIDASE	3q25.2	3:155024123-155183728	MME, CD10, CALLA, NEP, CMT2T, SCA43	Membrane metallo-endopeptidase (common acute lymphocytic leukemia antigen)	120520	mutation identified in 1 SCA43 family	Charcot-Marie-Tooth disease, axonal, type 2T	617017	Autosomal dominant; Autosomal recessive	3	Mme	Individuals with AD and those with amyloid plaques in the absence of cognitive impairment show reduced MME mRNA compared to controls. Down-regulated neprilysin is associated with increased accumulation of Abeta. Overexpression of neprilysin is associated with lowered AD neuropathology.	DOI: 10.1016/j.febslet.2005.09.054 ; DOI: 10.1126/science.1059946 ; DOI: 10.1016/s0896-6273(03)00787-6
AD	P05164	MPO		17q22	17:58269855-58280934	MPO	Myeloperoxidase	606989	translocated in t(15;17)(q22;q11.2)	{Lung cancer, protection against, in smokers}			3	Mpo	The MPO -463A allele is related to increased AD susceptibility in men with the APOE4 allele.	DOI: 10.1212/wnl.55.9.1284
AD	Q92542	NCSTN	ANTERIOR PHARYNX DEFECTIVE 2, C. ELEGANS, HOMOLOG OF; APH2	1q23.2	1:160343272-160358951	NCSTN	Nicastrin	605254		Acne inversa, familial, 1	142690	Autosomal dominant	3	Ncstn	Some studies have found evidence that SNPs in NCSTN are associated with increased susceptibility to early-onset AD. One study did not but emphasized that NCSTN should still be considered a candidate gene for AD.	DOI: 10.1086/340732 ; DOI: 10.1212/01.wnl.0000133153.98139.4e ; DOI: 10.1016/s0304-3940(02)01022-4
AD	Q9NPG2	NGB		14q24.3	14:77265490-77271311	NGB	Neuroglobin	605304						Ngb	NGB expression is lower in brain regions most susceptible to AD pathology. Abeta toxicity is lower in APPSw,Ind line J9 transgenic mice that overexpress NGB compared to APPSw,Ind mice.	DOI: 10.1038/35035181 ; DOI: 10.1073/pnas.0706167104
AD	Q96P20	NLRP3	CIAS1 GENE; CIAS1 CRYOPYRIN NACHT DOMAIN-, LEUCINE-RICH REPEAT-, AND PYD-CONTAINING PROTEIN 3; NALP3 PYRIN DOMAIN-CONTAINING APAF1-LIKE PROTEIN 1; PYPAF1 AII/AVP RECEPTOR-LIKE	1q44	1:247416155-247449107	NLRP3, CIAS1, FCU, FCAS1, NALP3, PYPAF1, DFNA34, KEFH	NLR family, pyrin domain containing 3	606416		Muckle-Wells syndrome	191900	Autosomal dominant	3	Nlrp3	APP/PS1 mice with a Nlrp3-null mutation show reduced spatial memory impairment, enhanced Abeta clearance, and reduced Abeta deposition compared to APP/PS1 mice.	DOI: 10.1038/nature11729
AD	P35228	NOS2A	NOS2 NOS2A, INDUCIBLE, HEPATOCYTE NITRIC OXIDE SYNTHASE, INDUCIBLE; INOS NITRIC OXIDE SYNTHASE, MACROPHAGE	17q11.2	17:27756765-27800528	NOS2A, NOS2	Nitric oxide synthase 2A, inducible, hepatocytes	163730	?cluster of 3 NOS2 genes	{Malaria, resistance to}	611162		3	Nos2	Mice overexpressing mutant APPas a model of AD and lacking NOS2 show mouse tau hyperphosphorylation and increased insoluble beta-amyloid peptide, neurodegeneration, activation of caspase-3, and cleavage of tau.	DOI: 10.1073/pnas.0601075103
AD	Q9ULZ3	PYCARD	APOPTOSIS-ASSOCIATED SPECK-LIKE PROTEIN CONTAINING A CARD; ASC TARGET OF METHYLATION-INDUCED SILENCING 1; TMS	16p11.2	16:31201485-31202775	PYCARD, TMS1, ASC	PYD and CARD domain-containing protein (target of methylation-induced silencing 1)	606838						Pycard	In AD, ASC specks in microglia form. Injecting ASC into the intrahippocampal region induces amyloid-beta pathology spreading in APP(Swe)PSEN1(de9) mice. These mice fail to show this spreadinig in the presence of ASC deficiency.	DOI: 10.1038/nature25158
AD	Q16769	QPCT	GLUTAMINYL CYCLASE; QC	2p22.2	2:37344609-37373321	QPCT, QC	Glutaminyl-peptide cyclotransferase	607065						Qpct	Glutaminyl cyclase catalyzes the pyroglutamate modification of Abeta, and expression is increased in cortical tissue from AD patients. Glutaminyl cyclase inhibition decreases Abeta burden in transgenic mouse models of AD.	DOI: 10.1038/nm.1872
AD	P53805	RCAN1	DOWN SYNDROME CRITICAL REGION GENE 1; DSCR1 MYOCYTE-ENRICHED CALCINEURIN-INTERACTING PROTEIN 1; MCIP1 MODULATORY CALCINEURIN-INTERACTING PROTEIN 1 CALCIPRESSIN 1; CSP1	21q22.12	21:34516441-34615141	RCAN1, DSCR1, MCIP1, CSP1	Regulator of calcineurin 1	602917						Rcan1	DSCR1 expression is increased in AD patients' cerebral cortices and hippocampi relative to controls, especially in the presence of severe neurofibrillary tangle pathology.	DOI: 10.1074/jbc.M102829200
AD	Q13127	REST	NEURON-RESTRICTIVE SILENCER FACTOR; NRSF	4q12	4:56907875-56935846	REST, NRSF, WT6, GINGF5, HGF5	RE1-silencing transcription factor	600571		{Wilms tumor 6, susceptibility to}	616806		3	Rest	REST is normally induced in cortical and hippocampal neurons in normal human aging but not in mild cognitive impairment or AD. REST is neuroprotective against oxidative stress and beta-amyloid toxicity. Conditional REST deletion causes neurodegeneration due to age in mice.	DOI: 10.1038/nature13163
AD	P61586	RHOA	APLYSIA RAS-RELATED HOMOLOG 12; ARH12 ARHA ONCOGENE RHO H12; RHOH12; RHO12	3p21.31	3:49359135-49412096	RHOA, ARHA, ARH12, RHOH12	Ras homolog gene family, member A (oncogene RHO H12)	165390						Rhoa	Inhibition of Rho leads to lower levels of Abeta42 in a mouse model of AD (PDAPP).	DOI: 10.1126/science.1090154
AD	Q13464	ROCK1	p160-ROCK RHO KINASE	18q11.1	18:20949739-21111850	ROCK1	RHO-associated coiled-coil-containing protein kinase 1	601702						Rock1	Inhibition of Rock leads to lower levels of Abeta42 in a mouse model of AD (PDAPP).	DOI: 10.1126/science.1090154
AD	P04271	S100B		21q22.3	21:46598617-46605242	S100B	S100 calcium-binding protein, beta (neural)	176990						S100b	S100B protein is increased in brains from AD patients. Transgenic mice overexpressing S100B show enhanced astrocytosis and proliferation of axons compared to wildtype mice. Tg2576 mice (AD model) show increased amyloidosis and gliosis with overexpression of human S100B compared to Tg2576 with wildtype S100B expression.	DOI: 10.1073/pnas.91.12.5359 ; DOI 10.1002/glia.20924
AD	P01011	SERPINA3	ALPHA-1-ANTICHYMOTRYPSIN; AACT ANTICHYMOTRYPSIN, ALPHA-1; ACT	14q32.13	14:94612376-94624052	SERPINA3, AACT, ACT	Alpha-1-antichymotrypsin	107280	220kb from PI	Cerebrovascular disease, occlusive			3	Serpina3m,Serpina3n,Serpina3k,Serpina3c	Studies have found differential evidence regarding whether variation in ACT is associated with AD. There is some evidence that ACT and APOE4 interact to confer AD risk. ACT levels are increased in brains from AD patients.	DOI: 10.1038/ng0895-486 ; DOI: 10.1007/s004390050304 ; DOI: 10.1007/s00439-002-0697-3 ; DOI: 10.1097/00004647-199702000-00014 ; DOI: 10.1038/ng0895-486
AD	P35610	SOAT1	SOAT ACYL-CoA:CHOLESTEROL ACYLTRANSFERASE; ACACT ACAT1 STEROL ACYLTRANSFERASE	1q25.2	1:179293713-179358679	SOAT1, STAT, ACAT	Sterol O-acyltransferase 1 (acyl-Coenzyme A: cholesterol acyltransferase 1)	102642						Soat1	Inhibition of SOAT1 in a transgenic mouse model of AD (overexpressing human APP751 via the London and Swedish mutations) results in decreased Abeta levels and amyloid plaque accumulation as well as improved spatial memory compared to hAPP mice without this inhibition.	DOI: 10.1016/j.neuron.2004.08.043
AD	Q8WY2	SORCS1		10q25.1	10:106573662-107181137	SORCS1	SORCS receptor 1	606283						Sorcs1	SORCS1 variants are significantly associated with AD risk. SORCS1 expression has an inverse relationship with gamma secretase APP procesing and amount of AB	DOI: 10.1002/ana.22308
AD	Q92673	SORL1	SORLA1 SORLA LR11	11q24.1	11:121452202-121633761	SORL1, LR11, SORLA	Sortilin-related receptor, L(DLR class) A repeats-containing	602005						Sorl1	Brains of AD patients show decreased SOR11 expression, and decreased SOR11 expression is correlated with increased cognitive impairment in AD. Most studies have found associations between variation in SOR11 and AD.	DOI: 10.1002/ana.21190 ; DOI: 10.1001/archneur.61.8.1200 ; DOI: 10.1038/ng1943 ; DOI: 10.1086/518720 ; DOI: 10.1001/archneur.64.4.501 ; DOI: 10.1001/archneurol.2009.101
AD	Q06547	TF		3q22.1	3:133661985-133779005	TF, TFQTL1	Transferrin	190000		Atransferrinemia	209300	Autosomal recessive	3	Trf	The interaction between the C282Y allele of HFE and the C2 variant of TF may lead to enhanced oxidative stress in neurons, particularly in APOE4 carriers.	DOI: 10.1136/jmg.2003.015552 ; DOI: 10.1002/ajmg.b.31053
AD	Q12800	TFCP2		12q13.12-q13.13	12:51093755-51173142	TFCP2	Transcription factor CP2, alpha globin	189889						Tfcp2
Total number of unique proteins associated with AD：109
Affective Domain
Anxiety	P01303	NPY	Y NEUROPEPTIDE	7p15.3	7:24284187-24291864	NPY	Neuropeptide Y	162640						Npy	Anxiolytic. Level of expression negatively correlated with trait anxiety.	doi: 10.1038/nature06858
Anxiety	Q96EB6	SIRT1	SIR2, S. CEREVISIAE, HOMOLOG-LIKE 1; SIR2L1 SIR2-ALPHA HST2, S. CEREVISIAE, HOMOLOG OF	10q21.3	10:67884668-67918389	SIRT1, SIR2L1	Sirtuin, S. cerevisiae, homolog 1	604479						Sirt1	Expression associated with anxiety disorders. Sirt1 KO mice have reduced anxiety.	doi: 10.1016/j.cell.2011.10.054
Anxiety	Q16288	NTRK3	TYROSINE KINASE RECEPTOR C; TRKC NEUROTROPHIN 3 RECEPTOR	15q25.3	15:87859748-88256795	NTRK3, TRKC	Neurotrophic tyrosine kinase, receptor, type 3	191316						Ntrk3	Related to increased risk of anxiety disorders.	doi: 10.1002/humu.21005
Anxiety	O14764	GABRD	GABA-A RECEPTOR, DELTA POLYPEPTIDE	1p36.33	1:2019328-2030752	GABRD, GEFSP5, EIG10, EJM7	Gamma-aminobutyric acid (GABA) A receptor, delta	137163		{Epilepsy, generalized, with febrile seizures plus, type 5, susceptibility to}	613060	Autosomal dominant	3	Gabrd	Increased expression correlated with decreased anxiety in mice.	doi:10.1038/nn1469
Anxiety	Q05513	PRKCZ	PKC2 PKC-ZETA	1p36.33	1:2050469-2185398	PRKCZ, PKC2	Protein kinase C, zeta form	176982						Prkcz	Prkcz -/- mice demonstrate lower anxiety.	doi: 10.1038/nature11803
Anxiety	P29323	EPHB2	ELK-RELATED TYROSINE KINASE; ERK DEVELOPMENTALLY REGULATED EPH-RELATED TYROSINE KINASE; DRT EPH TYROSINE KINASE 3; EPHT3 HEK5	1p36.12	1:22710769-22921499	EPHB2, EPHT3, DRT, ERK, PCBC, CAPB	eph tyrosine kinase 3 (ephrin receptor EphB2)	600997		{Prostate cancer/brain cancer susceptibility, somatic}	603688		3	Ephb2	Stress leads to proteolysis of Ephb2 in mouse amygdala, which is necessary for an anxiety-like response in mice.	doi: 10.1038/nature09938
Anxiety	Q8NA29	MFSD2A		1p34.2	1:39955111-39969967	MFSD2A, MCPH15	Major facilitator superfamily domain-containing protein 2A	614397		Microcephaly 15, primary, autosomal recessive	616486	Autosomal recessive	3	Mfsd2a	Phenotype of Mfsd2a-deficient mice includes high anxiety.	doi: 10.1038/nature13241
Anxiety	Q9GZN0	GPR88	STRIATUM-SPECIFIC G PROTEIN-COUPLED RECEPTOR; STRG	1p21.2	1:100538171-100542026	GPR88, STRG, COCPMR	G protein-coupled receptor 88	607468	mutation identified in 1 COCPMR family	?Chorea, childhood-onset, with psychomotor retardation	616939	Autosomal recessive	3	Gpr88	Gpr88-null mice have reduced anxiety in comparison to wildtype mice.	doi: 10.1016/j.biopsych.2015.05.020
Anxiety	Q02156	PRKCE	PKCE	2p21	2:45651314-46187989	PRKCE, PKCE	Protein kinase C, epsilon	176975						Prkce	Reduction in anxiety-like behavior in Prkce-null mice.	doi:10.1172/JCI200215903
Anxiety	P08908	HTR1A	SEROTONIN 5-HT-1A RECEPTOR BETA-2-ADRENERGIC RECEPTOR-LIKE PROTEIN G-21	5q12.3	5:63960047-63962291	HTR1A, ADRB2RL1, PFMCD	5-hydroxytryptamine (serotonin) receptor-1A	109760		Periodic fever, menstrual cycle dependent	614674	Autosomal dominant	3	Htr1a	Mice lacking the 5-HT-1A receptor show increased anxiety-like behavior.	DOI: 10.1073/pnas.95.18.10734; DOI: 10.1073/pnas.95.25.15049; DOI: 10.1073/pnas.95.24.14476
Anxiety	Q99581	FEV	PET1	2q35	2:218981086-218985656	FEV	Fifth Ewing sarcoma variant	607150	fused with EWS in tumors					Fev	Fev-null mice demonstrate elevated anxiety-like behavior.	DOI: 10.1016/s0896-6273(02)01167-4
Anxiety	Q13324	CRHR2	CORTICOTROPIN-RELEASING FACTOR RECEPTOR 2; CRFR2 CRF2 RECEPTOR	7p14.3	7:30649405-30700102	CRHR2, CRFR2	Corticotropin releasing hormone receptor-2	602034						Crhr2	Elevated anxiety-like behavior in Crhr2 -/- mice.	DOI: 10.1038/74263
Anxiety	P01210	PENK	ENKEPHALIN A PREPROENKEPHALIN A	8q12.1	8:56440953-56446733	PENK	Proenkephalin	131330						Penk	Penk KO mice show increased anxiety-like behavior. Penk is proposed to inhibit anxiety.	DOI: 10.1073/pnas.041598498
Anxiety	P01562	IFNA1	INTERFERON, LEUKOCYTIC ALPHA-INTERFERON; IFN; IFNA IFN-ALPHA IFN, LEUKOCYTE; IFL	9p21.3	9:21440453-21441315	IFNA1, IFNA@	Interferon, alpha-1	147660	very close to IFF by Fd, LD; 15-30 genes	Interferon, alpha, deficiency			1		Related to anxiety-like behavior in mice susceptible to systemic lupus erythematosus.	DOI: 10.1093/hmg/ddg128
Anxiety	Q92731	ESR2	ESTROGEN RECEPTOR, BETA; ESRB ESR-BETA ER-BETA	14q23.2-q23.3	14:64226711-64338630	ESR2	Estrogen receptor-2 (ER beta)	601663						Esr2	Esr2-null females show increased anxiety-like behavior.	DOI: 10.1073/pnas.221451898
Anxiety	P34998	CRHR1	CORTICOTROPIN-RELEASING FACTOR RECEPTOR; CRFR1 CORTICOTROPIN-RELEASING HORMONE RECEPTOR; CRHR	17q21.31	17:45784279-45835827	CRHR1, CRHR	Corticotropin releasing hormone receptor 1	122561						Crhr1	Conditional knockout (CKO) of Crhr1in glutamatergic neurons decreased anxiety-like behavior in mice. CKO of Crhr1in dopaminergic neurons increased anxiety-like behavior in mice.	doi: 10.1126/science.1202107
Anxiety	P19113	HDC		15q21.2	15:50241944-50266048	HDC	Histidine decarboxylase	142704		{Gilles de la Tourette syndrome, susceptibility to}	137580	Autosomal dominant	3	Hdc	Hdc-null mice show enhanced anxiety-like behavior.	DOI: 10.1111/j.1460-9568.2004.03546.x
Anxiety	Q05586	GRIN1	N-METHYL-D-ASPARTATE RECEPTOR CHANNEL, SUBUNIT ZETA-1; NMDAR1 NR1	9q34.3	9:137139091-137168761	GRIN1, NMDAR1, NDHMSR, NDHMSD	Glutamate receptor, ionotropic, N-methyl D-aspartate 1	138249		Neurodevelopmental disorder with or without hyperkinetic movements and seizures, autosomal dominant	614254	Autosomal dominant	3	Grin1	The dynamic interaction between EphB2 and NR1 contributes to anxiety-like behavior in mice. In the absence of neuropsin, the interaction between EphB2 and NR1 does not change, leading to low anxiety-like behavior in mice.	DOI: 10.1038/nature09938
Anxiety	Q7Z3G6	PRICKLE2	PRICKLE, DROSOPHILA, HOMOLOG OF, 2 PRICKLE-LIKE 2	3p14.1	3:64093849-64445475	PRICKLE2	Prickle-like 2	608501						Prickle2	Heterozygous missense variants E8Q and V153I related to psychiatric disorders, including anxiety.	doi: 10.1038/mp.2013.71
Anxiety	O60828	PQBP1	NUCLEAR PROTEIN CONTAINING A WW DOMAIN, 38-KD; NPW38	Xp11.23	X:48897861-48903144	PQBP1, NPW38, SHS, MRX55, MRXS3, RENS1, MRXS8	Polyglutamine-binding protein 1	300463		Renpenning syndrome	309500	X-linked recessive	3	Pqbp1	Reduced function of Pqbp1 impairs anxiety-related cognition and alters other anxiety-like behaviors compared to wildtype mice.	doi:10.1093/hmg/ddp378
Anxiety	P06307	CCK		3p22.1	3:42257823-42266194	CCK	Cholecystokinin	118440						Cck	CCK is implicated in anxiety disorders in humans and anxiety-like behaviors in mice.	https://doi.org/10.1016/S0924-977X(96)00038-7 ; https://doi.org/10.1016/0165-6147(93)90020-K
Anxiety	P47869	GABRA2	GABA-A RECEPTOR, ALPHA-2 POLYPEPTIDE	4p12	4:46243547-46390348	GABRA2	Gamma-aminobutyric acid (GABA) A receptor, alpha-2	137140		{Alcohol dependence, susceptibility to}	103780	Multifactorial	3	Gabra2	Alpha-2 GABA-A receptors are involved in the anxiolytic response to benzodiazepines.	DOI: 10.1126/science.290.5489.131
Anxiety	P06850	CRH	CORTICOTROPIN-RELEASING FACTOR; CRF	8q13.1	8:66176376-66178644	CRH	Corticotropin releasing hormone	122560						Crh	Elevated CRH is correlated with anxiety disorders in humans. Administration or overexpresion of Crh in mice leads to anxiety-like behavior.	doi: 10.1016/j.ejphar.2007.12.032
Anxiety	O43612	HCRT	OREXIN; OX PREPROOREXIN	17q21.2	17:42184059-42185451	HCRT, OX, NRCLP1	Hypocretin	602358	mutation identified in 1 NRCLP1 patient	?Narcolepsy 1	161400	Autosomal dominant	3	Hcrt	Orexin is needed for panic responses in rats. Elevated orexin in cerebrospinal fluid is related to panic anxiety in humans.	doi: 10.1038/nm.2075
Anxiety	P28223	HTR2A	SEROTONIN 5-HT-2A RECEPTOR SEROTONIN 5-HT-2 RECEPTOR, FORMERLY; HTR2, FORMERLY	13q14.2	13:46831541-46897075	HTR2A	5-hydroxytryptamine (serotonin) receptor-2A	182135		{Alcohol dependence, susceptibility to}	103780	Multifactorial	3	Htr2a	htr2a–/– Mice show decreased inhibition in a conflict anxiety paradigm. Conflict anxiety behavior is normalized once Htr2a is restored. Htr2a modulates conflict anxiety in mice.	DOI: 10.1126/science.1123432
Anxiety	P31645	SLC6A4	SEROTONIN TRANSPORTER; SERT 5-HYDROXYTRYPTAMINE TRANSPORTER; 5-HTT HTT	17q11.2	17:30194318-30235967	SLC6A4, HTT, OCD1	Solute carrier family 6 (neurotransmitter transporter, serotonin), member 4	182138		{Anxiety-related personality traits}	607834		3	Slc6a4	The L/L form of the 5-HTT promoter is significantly correlated with neuroticism. The short allele is related to increased amygdala activity in response to fear-inducing stimuli. Patients with the L/L genotype have significantly better treatment responsiveness to SSRIs for anxiety compared to patients with the S/L or S/S genotypes.	DOI: 10.1126/science.274.5292.1527; DOI: 10.1126/science.1071829; DOI: 10.1038/sj.mp.4001141
Anxiety	P78347	GTF2I	BTK-ASSOCIATED PROTEIN, 135-KD; BAP135 BRUTON TYROSINE KINASE-ASSOCIATED PROTEIN 135 TFII-I	7q11.23	7:74657664-74760691	GTF2I, BAP135, WBS	General transcription factor II-I (BTK-associated protein, 135kD)	601679						Gtf2i	Duplication of the GTF2I chromosome region is related to increased rates of separation anxiety in the context of Williams-Beuren duplication syndrome in humans. Mice with 3 or 4 copies of the Gtf2i gene also demonstrate separation anxiety from their mothers compared to mice with 1 or 2 copies.	DOI: 10.1016/j.ajhg.2012.04.012
Depression	P42898	MTHFR		1p36.22	1:11785729-11806102	MTHFR	Methylenetetrahydrofolate reductase	607093		Homocystinuria due to MTHFR deficiency	236250	Autosomal recessive	3	Mthfr	Persons with the MTHFR T/T genotype have a significantly increased risk of depression.	doi:10.1001/archpsyc.60.6.618 ; doi:10.1038/sj.mp.4001790
Depression	Q7Z3G6	PRICKLE2	PRICKLE, DROSOPHILA, HOMOLOG OF, 2 PRICKLE-LIKE 2	3p14.1	3:64093849-64445475	PRICKLE2	Prickle-like 2	608501						Prickle2	Heterozygous missense variants E8Q and V153I related to psychiatric disorders, including depression.	doi: 10.1038/mp.2013.71
Depression	P09619	PDGFRB	PDGFR PDGFR1	5q32	5:150113838-150155858	PDGFRB, PDGFR, IBGC4, IMF1, PENTT, KOGS	Platelet-derived growth factor receptor, beta polypeptide	173410	fusion gene with ETV6, HIP1, RABPT5, or H4 in chronic myeloproliferative disorders	Basal ganglia calcification, idiopathic, 4	615007	Autosomal dominant	3	Pdgfrb	Depression in the context of idiopathic basal ganglia calcification-4.	DOI: 10.1212/WNL.0b013e31827ccf34
Depression	P21917	DRD4	D4DR	11p15.5	11:637304-640705	DRD4	Dopamine receptor D4	126452	proximal to HRAS	Autonomic nervous system dysfunction			3	Drd4	The DRD4 2R allele has a significant relationship to unipolar and bipolar depression.	DOI: 10.1016/j.biopsych.2005.01.030
Depression	P60903	S100A10	CALPACTIN I, LIGHT CHAIN; CAL1L CALPACTIN I, p11 SUBUNIT; CLP11 ANNEXIN II LIGAND; ANX2LG ANNEXIN II, LIGHT CHAIN p11	1q21.3	1:151982909-151994237	S100A10, CAL1L	S100 calcium-binding protein A10 (annexin II ligand, calpactin I, light polypeptide (p11))	114085	on chr.3 in mouse					S100a10	p11 Is decreased in tissue from patients with depression. Antidepressants increase levels of p11 in mice. Mice overexpressing p11 show reductions in depressive-like behavior, whereas p11 knockout mice show depression-like behavior.	DOI: 10.1126/science.1117571
Depression	P78508	KCNJ10	GLIAL INWARDLY RECTIFYING POTASSIUM CHANNEL Kir4.1	1q23.2	1:160037466-160070260	KCNJ10, SESAME	Potassium inwardly-rectifying channel, subfamily J, member 10	602208		Enlarged vestibular aqueduct, digenic	600791	Autosomal recessive	3	Kcnj10	In rat models of depression, Kcnj10 expression is enhanced in the lateral habenula.	doi: 10.1038/nature25752
Depression	P25103	TACR1	NEUROKININ 1 RECEPTOR; NK1R SUBSTANCE P RECEPTOR	2p12	2:75046462-75199518	TACR1, TAC1R, NK1R	Tachykinin receptor 1 (substance P receptor; neurokinin-1 receptor)	162323						Tacr1	Highly expressed in brain areas related to depression.	Seems more implicated in anxiety?
Depression	P21728	DRD1	DOPAMINE RECEPTOR D1A; DRD1A	5q35.2	5:175440037-175444217	DRD1	Dopamine receptor D1	126449	same 300kb fragment as GRL					Drd1	Stimulating pyramidal cells in the medial prefrontal cortex that express Drd1 produces an antidepressant effect in mice (as measured by the forced swim, sucrose preference, and novelty suppressed feeding tests).	doi: 10.1038/s41467-018-08168-9
Depression	Q9NPD7	NRN1	NEURITIN; NRN	6p25.1	6:5997998-6007604	NRN1, NRN	Neuritin 1	607409						Nrn1	Expression of Nrn1 mRNA in the hippocampus decreased following chronic unpredictable stress in mice. Antidepressants rescued this effect. Enhanced Nrn1 expression via viral injection reduced depressive-like behavior in mice. Nrn1 knockdown in the hippocampus led to depressive-like behavior in mice without any antecedent (i.e., no chronic unpredictable stress).	doi: 10.1073/pnas.1201191109
Depression	Q9H2J7	SLC6A15	TRANSPORTER V7-3, RAT, HOMOLOG OF V7-3 SODIUM-COUPLED BRANCHED-CHAIN AMINO ACID TRANSPORTER 1; SBAT1	12q21.31	12:84859487-84912828	SLC6A15, SBAT1	Solute carrier family 6 (neurotransmitter transporter), member 15	607971						Slc6a15	Lower SLC6A15 expresssion in the hippocampus is associated with an increased risk of depression in humans, possibly through an increased suceptiblity to stress. Mice susceptible to stress have lower SLC6A15 expression in the hippocampus compared to mice resilient to stress.	doi: 10.1016/j.neuron.2011.04.005
Depression	O14727	APAF1		12q23.1	12:98645140-98735432	APAF1	Apoptotic protease activating factor 1	602233						Apaf1	Four Apaf-1 variants linked to major depressive disorder have a gain-of-function phenotype for apoptosis.	DOI: 10.1038/sj.mp.4001755
Depression	P28335	HTR2C	SEROTONIN 5-HT-2C RECEPTOR SEROTONIN 5-HT-1C RECEPTOR, FORMERLY; HTR1C, FORMERLY	Xq23	X:114584077-114910060	HTR2C	5-hydroxytryptamine (serotonin) receptor-2C	312861	formerly HTR1C					Htr2c	There is evidence that patients with major depressive disorder who committed suicide may have reduced 5HT2C receptor expression due to RNA editing at sites C', D, and C. RNA editing occurred at the same sites in mice receiving antidepressants, though in the opposite direction.	DOI: 10.1016/s0896-6273(02)00660-8
Depression	P28845	HSD11B1	HSD11L	1q32.2	1:209686179-209734949	HSD11B1, HSD11, HSD11L, CORTRD2	Hydroxysteroid, 11-beta, dehydrogenase 1	600713	digenic triallelic mutations with H6PD	Cortisone reductase deficiency 2	614662	Autosomal dominant	3	Hsd11b1	One study found a significant association between one HSD11B1 polymorphism (rs11119328) and higher cortisol, androstenedione, and risk of depression. The rs12565406 polymorphism is significantly associated with postpartum depression.	doi: 10.1210/jc.2011-0601 ; https://doi.org/10.1016/j.jad.2016.09.030
Depression	P49841	GSK3B		3q13.33	3:119821320-120095822	GSK3B	Glycogen synthase kinase 3-beta	605004						Gsk3b	Lithium inhibits GSK3B, suggesting a role for the gene in manic-depressive disorder. Disc-1 knockdown in mice leads to depressive-like behavior, which is rescued by GSK3B inhibition.	DOI: 10.1016/j.cell.2008.12.044 ; DOI: 10.1073/pnas.93.16.8455
Depression	Q9Y5I4	PCDHAC2	PCDH-ALPHA-C2	5q31.3	5:140966161-141012343	PCDHAC2	Protocadherin-alpha, subfamily C, member 2	606321						Pcdhac2	Protocadherin alpha deletion in mice causes a depressive-like phenotype.	DOI: 10.1126/science.aal3231
Depression	P28222	HTR1B	SEROTONIN 5-HT-1B RECEPTOR SEROTONIN 5-HT-1D-BETA RECEPTOR 5-HYDROXYTRYPTAMINE-1D-BETA RECEPTOR; HTR1DB	6q14.1	6:77460847-77464021	HTR1B	5-hydroxytryptamine (serotonin) receptor-1B	182131						Htr1b	p11 Overexpression is associated with increased HTR1B activity and antidepressant-like behavior.	DOI: 10.1126/science.1117571
Depression	Q99933	BAG1	RECEPTOR-ASSOCIATED PROTEIN, 46-KD; RAP46	9p13.3	9:33252470-33264760	BAG1	BCL2-associated athanogene	601497						Bag1	Mice overexpressing Bag1 demonstrated quicker spontaneous recovery from a stress-induced depressive-like state (via the learned-helplessness test) than wildtype mice. Bag1 +/- mice (expressing 50% less Bag1) were less likely to spontaneously recover than wildtype mice.	doi: 10.1073/pnas.0803736105
Depression	Q9UH6	OPN4	MELANOPSIN	10q23.2	10:86653494-86666459	OPN4	Opsin 4	606665						Opn4	Abnormal light cycles lead to depressive-like behavior in wildtype mice. This behavior is not observed in Opn4aDTA/aDTA mice without photosensitive ganglion cells.	DOI: 10.1038/nature11673
Depression	Q96G97	BSCL2	SEIPIN GNG3LG, MOUSE, HOMOLOG OF	11q12.3	11:62690261-62709618	BSCL2, SPG17, HMN5, PELD	Seipin	606158		Encephalopathy, progressive, with or without lipodystrophy	615924	Autosomal recessive	3	Bscl2	Male seipin-nKO mice demonstrated depressive-like behavior in forced swim and tail suspension tests. Treatment with 17b-estradiol rescued these effects in male mice. Female seipin-nKO mice developed depressive-like behavior following an ovariectomy	DOI: 10.1093/hmg/ddu126
Depression	P56645	PER3	PERIOD, DROSOPHILA, HOMOLOG OF, 3	1p36.23	1:7784284-7845180	PER3, FASPS3	Period, Drosophila, homolog of, 3	603427	mutation identified in 1 FASPS3 family	?Advanced sleep phase syndrome, familial, 3	616882	Autosomal dominant	3	Per3	Two variants of PER3, P415A and H417R, are associated with higher depression scores in the context of familial advanced sleep phase in humans. Per3 KO mice display depressive-like behavior.	doi: 10.1073/pnas.1600039113
Depression	Q99705	MCHR1	G PROTEIN-COUPLED RECEPTOR 24; GPR24 SLC1 MCHR	22q13.2	22:40679177-40682813	MCHR1, GPR24, SLC1	Melanin-concentrating hormone receptor 1	601751						Mchr1	Mchr1 antagonist SNAP-7941 led to antidepressant-like effects in rats (observed via forced swim test).	DOI: 10.1038/nm741
Depression	Q6PUV4	CPLX2	CPX2 SYNAPHIN 1	5q35.2	5:175796538-175884020	CPLX2, CPX2	Complexin 2	605033						Cplx2	Cplx2 is downregulated in both human patients with depression and mouse models of depression.	doi:10.1093/hmg/ddq252
Depression	P32243	OTX2		14q22.3	14:56800706-56810475	OTX2, MCOPS5, CPHD6	Orthodenticle, Drosophila, homolog of, 2	600037		Microphthalmia, syndromic 5	610125	Autosomal dominant	3	Otx2	Otx2 determined to be an upstream contributor to depression-related changes in the ventral tegmental area following early life stress in mice.	DOI: 10.1126/science.aan4491
Depression	Q9UIS9	MBD1	PROTEIN CONTAINING METHYL-CpG-BINDING DOMAIN 1; PCM1 CXXC FINGER PROTEIN 3; CXXC3	18q21.1	18:50266881-50281773	MBD1, PCM1	Methyl=CpG binding domain protein 1 (protein containing methyl-CpG binding domain 1)	156535						Mbd1	Mbd1-/- mice (as an autism-like model) demonstrated depressive-like behavior.	DOI: 10.1093/hmg/ddn102
MDD	Q9P107	GMIP		19p13.11	19:19629472-19643666	GMIP	GEM-interacting protein	609694						Gmip	The -525G/A SNP was found to have a significant association with major depressive disorder.	DOI: 10.1007/s10048-005-0003-3
MDD	P16220	CREB1	CREB	2q33.3	2:207529891-207605988	CREB1	cAMP-response element-binding protein-1	123810	fusion gene with EWSR1	Histiocytoma, angiomatoid fibrous, somatic	612160		3	Creb1	Variations in the CREB1 promoter and intron 8 significantly correspond to familial recurrent, early-onset major depressive disorder. This associatiiion holds particlalry for women.	DOI: 10.1038/sj.mp.4001354
Total number of unique proteins associated with the affective domain：52
HIDA Domain
Disnhibition	P51812	RPS6KA3	RIBOSOMAL S6 KINASE 2; RSK2 MITOGEN-ACTIVATED PROTEIN KINASE-ACTIVATED PROTEIN KINASE 1B; MAPKAPK1B MAPKAP KINASE 1B ISPK1	Xp22.12	X:20149910-20267513	RPS6KA3, RSK2, MRX19	Ribosomal protein S6 kinase, 90kD, polypeptide 3	300075		Coffin-Lowry syndrome	303600	X-linked dominant; Isolated cases	3	Rps6ka3	Rsk2 null mice show disinhibited exploratory behavior.	DOI: 10.1007/s10519-006-9116-1
Impulsivity	P41595	HTR2B	SEROTONIN 5-HT-2B RECEPTOR	2q37.1	2:231108229-231126171	HTR2B	5-hydroxytryptamine (serotonin) receptor-2B	601122						Htr2b	Q20* (substitution of glutamate with stop codon) in the HTR2B gene cosegregates with impulsivity. Violent offenders with Q20*demonstrate strong impulsivity in crimes. 5HTR2B knockout mice are significantly more impulsive than wildtypes.	DOI: 10.1038/nature09629
Impulsivity	P35462	DRD3		3q13.31	3:114127622-114199406	DRD3, ETM1, FET1	Dopamine receptor D3	126451		{Essential tremor, hereditary, 1}	190300	Autosomal dominant	3	Drd3	Impulsive rats have significantly reduced availability of DRD3 in the nucleus accumbens.	DOI: 10.1126/science.1137073
Impulsivity	Q01959	SLC6A3	DOPAMINE TRANSPORTER; DAT DAT1	5p15.33	5:1392789-1445427	SLC6A3, DAT1, PKDYS1	Solute carrier family 6 (neurotransmitter transporter, dopamine), member 3	126455		Parkinsonism-dystonia, infantile, 1	613135	Autosomal recessive	3	Slc6a3	The 480-bp DAT1 allele is related to greater impulsivity in ADHD. Homozygosity for this allele is related to hyperactivity and impulsivity in children whose mothers smoked during pregnancy.	DOI: 10.1086/302132 ; DOI: 10.1016/S0022-3476(03)00208-7
Impulsivity	P09172	DBH	DOPAMINE BETA-MONOOXYGENASE	9q34.2	9:133636362-133659343	DBH	Dopamine-beta-hydroxylase	609312	tightly linked to ABO	Dopamine beta-hydroxylase deficiency	223360	Autosomal recessive	3	Dbh	Cocaine and cannabis increase impulisivity in those with the rs1611115 CT/TT genotypes compared to the CC genotype.	DOI: 10.1007/s11682-015-9488-z
Impulsivity	P21917	DRD4	D4DR	11p15.5	11:637304-640705	DRD4	Dopamine receptor D4	126452	proximal to HRAS	Autonomic nervous system dysfunction			3	Drd4	DRD4 7R allele in ADHD associated with impulsive responding style not explained by ADHD symptom severity. The 7R allele is associated with greater dysfunctional impulsivity in healthy adults.	DOI: 10.1176/appi.ajp.161.1.133 ; DOI: 10.1016/j.neuroscience.2010.07.050
Impulsivity	P14416	DRD2	D2R	11q23.2	11:113409594-113475278	DRD2	Dopamine receptor D2	126450	11q22-q23 junction; 150kb 5' to NCAM; centromeric to APOA1; telomeric to STMY1					Drd2	Impulsive rats have significantly reduced availability of DRD2 in the nucleus accumbens. C957T T/T homozygosity is associated with increased dysfunctional impulsivity in healthy adults.	DOI: 10.1126/science.1137073 ; DOI: 10.1007/s13353-011-0069-6
Impulsivity	P60880	SNAP25	SNAP	20p12.2	20:10218797-10307419	SNAP25, CMS18	Synaptosomal-associated protein, 25kD	600322	mutation identified in 1 CMS18 patient	?Myasthenic syndrome, congenital, 18	616330	Autosomal dominant	3	Snap25	SNAP25 polymorphisms are related to hyperactivity/impulsivity symptoms in ADHD.
Impulsivity	Q16620	NTRK2	TYROSINE KINASE RECEPTOR B; TRKB	9q21.33	9:84668457-85027069	NTRK2, TRKB, OBHD, EIEE58	Neurotrophic tyrosine kinase, receptor, type 2	600456		Epileptic encephalopathy, early infantile, 58	617830	Autosomal dominant	3	Ntrk2	TRKB knockout in mouse forebrain leads to impulsive reactions to novel stimuli. Rs1659400 SNP is related to risk of suicide attempts in patients with depression.	DOI: 10.1016/s0006-3223(03)00418-9 ; DOI: 10.1186/1744-9081-7-22
Impulsivity	P21397	MAOA	AMINE OXIDASE (FLAVIN-CONTAINING) A	Xp11.3	X:43654906-43746823	MAOA, BRNRS	Monoamine oxidase A	309850	NDP, MAOA, MAOB closely linked	Brunner syndrome	300615	X-linked recessive	3	Maoa	MAOA deficiency is associated with difficulties controlling impulsive aggression.	DOI: 10.1126/science.8211186
Impulsivity	P34995	PTGER1		19p13.12	19:14472465-14475361	PTGER1	Prostaglandin E receptor 1, EP1 subtype, 42kD	176802						Ptger1	Ptger1-null mice display disinhibited behavior such as impulsive aggression in resident-intruder/electric shock fighting tests.	DOI: 10.1073/pnas.0504908102
Impulsivity	P48730	CSNK1D		17q25.3	17:82239018-82273741	CSNK1D, ASPS, FASPS2	Casein kinase-1, delta	600864		Advanced sleep-phase syndrome, familial, 2	615224	Autosomal dominant	3	Csnk1d	Overexpression of CSNK1D in mouse forebrain increases their impulsivity.	DOI: 10.1073/pnas.0915173107
Aggression	P31645	SLC6A4	SEROTONIN TRANSPORTER; SERT 5-HYDROXYTRYPTAMINE TRANSPORTER; 5-HTT HTT	17q11.2	17:30194318-30235967	SLC6A4, HTT, OCD1	Solute carrier family 6 (neurotransmitter transporter, serotonin), member 4	182138		{Anxiety-related personality traits}	607834		3	Slc6a4	AD patients homozygous for the long variant of SLC6A4 are significantly more aggressive. DNA methylation at the SLCA\6A4 promotor is associatd with physical aggression in children.	DOI: 10.1001/archneur.58.9.1425 ; DOI: 10.1371/journal.pone.0039501
Aggression	P28223	HTR2A	SEROTONIN 5-HT-2A RECEPTOR SEROTONIN 5-HT-2 RECEPTOR, FORMERLY; HTR2, FORMERLY	13q14.2	13:46831541-46897075	HTR2A	5-hydroxytryptamine (serotonin) receptor-2A	182135		{Alcohol dependence, susceptibility to}	103780	Multifactorial	3	Htr2a	102T genotype of HTR2A is significantly associated with aggression in AD patients. HTR2A binding in the prefrontal cortex is related to lifetime aggression in subjects who committed suicide.	doi:10.1001/archneur.61.8.1249 ; doi:10.1016/j.biopsych.2005.06.037
Aggression	P29475	NOS1		12q24.22	12:117208141-117361801	NOS1	Nitric oxide synthase 1, neuronal	163731						Nos1	NOS1 knockout male mice demonstrate a large increase in aggressive behavior.	DOI: 10.1038/378383a0
Aggression	P49908	SELP	PLATELET ALPHA-GRANULE MEMBRANE PROTEIN CD62 GRANULOCYTE MEMBRANE PROTEIN; GRMP GMP140 P-SELECTIN	1q24.2	1:169588848-169630138	SELP, GRMP	Selectin P (granulocyte membrane protein, 140kD; antigen CD62)	173610	in same 300kb segment as LYAM1, ELAM1					Selp	Mice with a mutation in P-selectin increased amounts of soluble P-selectin in plasma and lead to increases in aggression.	DOI: 10.1182/blood-2008-10-186650
Aggression	Q9UQM7	CAMK2A	CALCIUM/CALMODULIN-DEPENDENT PROTEIN KINASE TYPE IIA	5q32	5:150219490-150289839	CAMK2A, KIAA0968, CAMKA, MRD53, MRT63	Calcium/calmodulin-dependent protein kinase II-alpha	114078	mutation identified in 1 MRT63 family	?Mental retardation, autosomal recessive 63	618095		3	Camk2a	Alpha-CaMKII knockout mice display increased defensive aggression.	DOI: 10.1126/science.7939668
Aggression	P04094	PENK	ENKEPHALIN A PREPROENKEPHALIN A	8q12.1	8:56440953-56446733	PENK	Proenkephalin	131330						Penk	Male enk-/- mice without PENK display increased offensive aggression.	DOI: 10.1038/383535a0
Aggression	P21397	MAOA	AMINE OXIDASE (FLAVIN-CONTAINING) A	Xp11.3	X:43654906-43746823	MAOA, BRNRS	Monoamine oxidase A	309850	NDP, MAOA, MAOB closely linked	Brunner syndrome	300615	X-linked recessive	3	Maoa	Male mice with an MAOA deficiency and male monkeys with low MAOA activity display increased aggression. Low MAOA activity is associated with increased aggression in autism. Participants with low MAOA activity are more likely to behave aggressively than participants with high MAOA activity.	DOI: 10.1146/annurev.neuro.22.1.197 ; DOI: 10.1016/j.biopsych.2004.10.012 ; DOI: 10.1111/j.1399-0004.2010.01471.x ; DOI: 10.1073/pnas.0808376106
Aggression	P34995	PTGER1		19p13.12	19:14472465-14475361	PTGER1	Prostaglandin E receptor 1, EP1 subtype, 42kD	176802						Ptger1	Ptger1-null mice display disinhibited behavior such as impulsive aggression in resident-intruder/electric shock fighting tests.	DOI: 10.1073/pnas.0504908102
Aggression	O95936	EOMES	T-BOX, BRAIN, 2; TBR2	3p24.1	3:27715948-27722714	EOMES, TBR2	Eomesodermin, Xenopus laevis, homolog of	604615	?translocation separating regulatory element from promoter					Eomes	Inactivating Tbr2 in the central nervous system of mice during early development leads to highly aggressive behavior.	DOI: 10.1101/gad.475408
Aggression	Q9Y466	NR2E1	TAILLESS, DROSOPHILA, HOMOLOG OF; TLX	6q21	6:108166057-108188808	NR2E1, TLX	Nuclear receptor subfamily 2, group E, member 1 (tailless, Drosophila, homolog of)	603849						Nr2e1	Both male and female mice without TLX protein are more aggressive.	DOI: 10.1038/37364
Aggression	Q7KVA1	OXT	OXYTOCIN--NEUROPHYSIN I OT	20p13	20:3068870-3072516	OXT	Oxytocin-neurophysin I	167050	12kb from ARVP					Oxt	Human subjects self-administering oxytocin show increased defensive aggression to out-groups relative to male participants receiving a placebo.	DOI: 10.1126/science.1189047
Aggression	Q00975	CACNA1B	CALCIUM CHANNEL, L TYPE, ALPHA-1 POLYPEPTIDE, ISOFORM 5; CACNL1A5 CaV2.2	9q34.3	9:137877788-138124623	CACNA1B, CACNL1A5, DYT23	Calcium channel, voltage-dependent, L type, alpha 1B subunit	601012	mutation identified in 1 DYT23 family	?Dystonia 23	614860	Autosomal dominant	3	Cacna1b	CaV2.2-null mice are hyperaggressive.	DOI: 10.1074/jbc.M807179200
Aggression	P23363	BDNF		11p14.1	11:27654892-27722057	BDNF	Brain-derived neurotrophic factor	113505	homeology with NRF3 on 12p; at p14 boundary					Bdnf	Bdnf +/- mice demonstrate increased male-to-male aggression. SSRIs ameliorate this effect.	DOI: 10.1073/pnas.96.26.15239
Aggression	Q8IWU9	TPH2	TRYPTOPHAN HYDROXYLASE, NEURONAL; NTPH	12q21.1	12:71938845-72032440	TPH2, NTPH, ADHD7	Tryptophan hydroxylase 2	607478		{Attention deficit-hyperactivity disorder, susceptibility to, 7}	613003		3	Tph2	Tph2-null female mice demonstrate increased aggression. THe C1473G polymorphism is related to increased male aggression in mice. TPH2 polymorphisms differentially influence aggression in rhesus monkeys.	DOI: 10.1073/pnas.0810793106 ; DOI: 10.1002/jnr.21928 ; DOI: 10.1016/j.yhbeh.2009.10.012
Aggression	P50391	PPYR1	Y4 NPY4R PP1	10q11.22	10:46458547-46470693	PPYR1, NPY4R, PP1	Pancreatic polypeptide receptor-1	601790							Male Y4-null mice are more aggressive. Female Y4-null mice become more aggressive at 20-24 months.	DOI: 10.1101/gad.979102
Aggression	Q99581	FEV	PET1	2q35	2:218981086-218985656	FEV	Fifth Ewing sarcoma variant	607150	fused with EWS in tumors					Fev	Pet1-null mice are more aggressive.	DOI: 10.1016/s0896-6273(02)01167-4
Aggression	P30559	OXTR	OTR	3p25.3	3:8750407-8769613	OXTR	Oxytocin receptor	167055	3p25 by others; within 7-10kb of CAV3					Oxtr	Oxtr(-/-) male mice are more aggressive.	DOI: 10.1073/pnas.0505312102
Hyperactivity	O14775	GNB5	GB5	15q21.2	15:52120925-52191367	GNB5, GB5, IDDCA, LADCI	Guanine nucleotide-binding protein, beta-5	604447		Intellectual developmental disorder with cardiac arrhythmia	617173	Autosomal recessive	3	Gnb5	GNB5 knockdown or knockout in mice leads to hyperactivity.	DOI: 10.1007/s00213-011-2409-y ; DOI: 10.1111/j.1471-4159.2011.07457.x ; DOI: 10.1007/s00213-011-2409-y
Hyperactivity	Q8WXH0	SYNE2	SYNAPTIC NUCLEAR ENVELOPE PROTEIN 2 NUCLEAR ENVELOPE SPECTRIN REPEAT PROTEIN 2 NESPRIN 2 NUCLEUS AND ACTIN CONNECTING ELEMENT; NUANCE KIAA1011	14q23.2	14:63761903-64226448	SYNE2, NUANCE, KIAA1011, EDMD5	Spectrin repeat-containing nuclear envelope protein 2 (nesprin 2)	608442		Emery-Dreifuss muscular dystrophy 5, autosomal dominant	612999	Autosomal dominant	3	Syne2	Compared to wildtypes, Syne2 single-knockout mice are hyperactive in novel environments.	DOI: 10.1016/j.neuron.2009.08.018
Hyperactivity	Q9NQ66	PLCB1	KIAA0581	20p12.3	20:8132264-8884899	PLCB1, KIAA0581, PLCB1A, PLCB1B, EIEE12	Phospholipase C, beta-1	607120		Epileptic encephalopathy, early infantile, 12	613722	Autosomal recessive	3	Plcb1	Plcb1-null mice (sed as a model of schizophrenia) are hyperactive in the open field test.	DOI: 10.1111/j.1601-183X.2007.00351.x
Hyperactivity	P25092	GUCY2C	GUANYLYL CYCLASE 2C; GUC2C HEAT-STABLE ENTEROTOXIN RECEPTOR	12p12.3	12:14612631-14696624	GUCY2C, GUC2C, DIAR6, MECIL	Guanylate cyclase 2C (heat stable enterotoxin receptor)	601330		Diarrhea 6	614616	Autosomal dominant	3	Gucy2c	GC-C knockout mice are hyperactive. GUC2C is associated with total ADHD symptomology as well as with hyperactive/impulsive syjptoms specifically.	DOI: 10.1126/science.1207675 ; DOI: 10.1016/j.psychres.2014.06.051
Hyperactivity	P10828	THRB	V-ERB-A AVIAN ERYTHROBLASTIC LEUKEMIA VIRAL ONCOGENE HOMOLOG 2; ERBA2 ONCOGENE ERBA2 ERBA-BETA	3p24.2	3:24117152-24495280	THRB, ERBA2, THR1, PRTH	Thyroid hormone receptor, beta (avian erythroblastic leukemia viral (v-erb-a) oncogene homolog-2)	190160		Thyroid hormone resistance	188570	Autosomal dominant	3	Thrb	Mutations in THRB are related to "hyperactivity syndrome" in several members of several families. Transgenic mice with a mutant form of the human gene are hyperactive.	DOI: 10.1210/jcem.75.1.1619012 ; DOI: 10.1172/JCI114438 ; doi: 10.1111/j.1601-183X.2005.00161.x
Hyperactivity	P38405	GNAL	G-ALPHA-OLF	18p11.21	18:11689014-11885684	GNAL, DYT25	Guanine nucleotide-binding protein, alpha-subunit, olfactory type	139312		Dystonia 25	615073	Autosomal dominant	3	Gnal	Homozygus null G(olf) mice are hyperactive. The rs2161961 polymorphism is preferentially transmitted to human subjects with ADHD and is related to specific symptoms, including the hyperactivity/impulsivity subtype.	DOI: 10.1016/s0896-6273(00)80435-3 ; DOI: 10.1016/j.jpsychires.2006.10.010
Hyperactivity	Q14671	PUM1	PUMILIO, DROSOPHILA, HOMOLOG OF, 1 KIAA0099	1p35.2	1:30931505-31065716	PUM1, KIAA0099, SCA47	Pumilio, Drosophila, homolog of, 1	607204		Spinocerebellar ataxia 47	617931	Autosomal dominant	3	Pum1	Pum1-null mice are hyperactive even when ataxin 1 levels are normalized.	DOI: 10.1016/j.cell.2018.02.006
Hyperactivity	Q8NFW5	DMBX1	ORTHODENTICLE, DROSOPHILA, HOMOLOG OF, 3; OTX3	1p33	1:46489836-46514225	DMBX1, OTX3	Diencephalon/mesencephalon homeobox 1	607410						Dmbx1	Dmbx1 -/- mice are hyperactive.	DOI: 10.1073/pnas.0707328104
Hyperactivity	Q96NW7	LRRC7	DENSIN DENSIN 180 KIAA1365	1p31.1	1:69567129-70152425	LRRC7, DENSIN, KIAA1365	Leucine-rich repeat-containing protein 7	614453						Lrrc7	Densin -/- mice are hyperactive in stressful/novel conditions.	DOI: 10.1523/JNEUROSCI.5877-10.2011
Hyperactivity	Q9GZN0	GPR88	STRIATUM-SPECIFIC G PROTEIN-COUPLED RECEPTOR; STRG	1p21.2	1:100538171-100542026	GPR88, STRG, COCPMR	G protein-coupled receptor 88	607468	mutation identified in 1 COCPMR family	Chorea, childhood-onset, with psychomotor retardation	616939	Autosomal recessive	3	Gpr88	Absence of GPR88 in mice via complete knockdown leads to hyperactivity.	DOI: 10.1038/nn.3239
Hyperactivity	O94967	WDR47	NEURONAL ENRICHED MAP-INTERACTING PROTEIN; NEMITIN KIAA0893	1p13.3	1:108970210-109042227	WDR47, NEMITIN, KIAA0893	WD repeat-containing protein 47	615734						Wdr47	Mice deficient in WDR47 are hyperactive in a dosage-dependent manner.	DOI: 10.1073/pnas.1713625114
Hyperactivity	Q9UBK2	PPARGC1A	PEROXISOME PROLIFERATOR-ACTIVATED RECEPTOR-GAMMA, COACTIVATOR 1; PPARGC1 PPAR-GAMMA COACTIVATOR 1-ALPHA; PGC1A PGC1-ALPHA PPAR-GAMMA COACTIVATOR 1; PGC1	4p15.2	4:23792020-24472828	PPARGC1A, PPARGC1	Peroxisome proliferator-activated receptor-gamma, coactivator 1, alpha	604517						Ppargc1a	Pgc1-alpha null mice are very hyperactive.	DOI: 10.1016/j.cell.2004.09.013
Hyperactivity	P35462	DRD3		3q13.31	3:114127622-114199406	DRD3, ETM1, FET1	Dopamine receptor D3	126451		{Essential tremor, hereditary, 1}	190300	Autosomal dominant	3	Drd3	Mice lacking functional D3 receptors are hyperactive in the open field test.	DOI: 10.1073/pnas.93.5.1945
Hyperactivity	Q01959	SLC6A3	DOPAMINE TRANSPORTER; DAT DAT1	5p15.33	5:1392789-1445427	SLC6A3, DAT1, PKDYS1	Solute carrier family 6 (neurotransmitter transporter, dopamine), member 3	126455		Parkinsonism-dystonia, infantile, 1	613135	Autosomal recessive	3	Slc6a3	ADHD is significantly correlated with the 480-bp DAT1 allele, particularly symptoms of hyperactivity/impulsivity. Mice lacking the plasma membrane dopamine transporter are hyperactive.	DOI: 10.1016/S0022-3476(03)00208-7 ; DOI: 10.1086/302132 ; DOI: 10.1126/science.283.5400.397
Hyperactivity	P60880	SNAP25	SNAP	20p12.2	20:10218797-10307419	SNAP25, CMS18	Synaptosomal-associated protein, 25kD	600322	mutation identified in 1 CMS18 patient	?Myasthenic syndrome, congenital, 18	616330	Autosomal dominant	3	Snap25	Snap25 polymorphisms are significantly related to the hyperactivity/impulsivity dimension in ADHD.	DOI: 10.1038/sj.mp.4001722
Hyperactivity	P48730	CSNK1D		17q25.3	17:82239018-82273741	CSNK1D, ASPS, FASPS2	Casein kinase-1, delta	600864		Advanced sleep-phase syndrome, familial, 2	615224	Autosomal dominant	3	Csnk1d	Mice overexpressing Csnk1d in the forebrain and striatum are hyperactive.	DOI: 10.1073/pnas.0915173107
Hyperactivity	P28222	HTR1B	SEROTONIN 5-HT-1B RECEPTOR SEROTONIN 5-HT-1D-BETA RECEPTOR 5-HYDROXYTRYPTAMINE-1D-BETA RECEPTOR; HTR1DB	6q14.1	6:77460847-77464021	HTR1B	5-hydroxytryptamine (serotonin) receptor-1B	182131						Htr1b	HTR1B polymorphisms confer susceptibility to ADHD. Treatment with m-chlorophenylpiperazine induces hyperactivity in 5-HT2C mutant mice. This is reversed with administration of a 5-HT1B antagonist.	DOI: 10.1038/sj.mp.4001244 ; DOI: 10.1038/sj.mp.4001048 ; DOI: 10.1126/science.8091214
Hyperactivity	O15516	CLOCK	CLOCK, MOUSE, HOMOLOG OF	4q12	4:55427900-55547137	CLOCK	Circadian locomotor output cycles kaput	601851						Clock	Disrupting the CLOCK gene in mice leads to hyperactivity.	DOI: 10.1073/pnas.0609625104
Hyperactivity	P21728	DRD1	DOPAMINE RECEPTOR D1A; DRD1A	5q35.2	5:175440037-175444217	DRD1	Dopamine receptor D1	126449	same 300kb fragment as GRL					Drd1	Drd1 deficient mice are hyperactive compared to wildtype mice.	DOI: 10.1016/0092-8674(94)90557-6
Hyperactivity	Q9BVA1	TUBB2B	TUBULIN, BETA, CLASS IIB	6p25.2	6:3224260-3227733	TUBB2B, CDCBM7	Tubulin, beta-2B	612850	TUBB2A is 70kb telomeric to TUBB2B	Cortical dysplasia, complex, with other brain malformations 7	610031	Autosomal dominant	3	Tubb2b	Brdp/+ mice are hyperactive compared to wildtype mice.	DOI: 10.1093/hmg/ddt255
Hyperactivity	Q9BT09	CNPY3	CANOPY 3, ZEBRAFISH, HOMOLOG OF TRINUCLEOTIDE REPEAT-CONTAINING GENE 5; TNRC5 PROTEIN ASSOCIATED WITH TOLL-LIKE RECEPTOR 4, A; PRAT4A PROTEIN ASSOCIATED WITH TLR4, A EXPANDED REPEAT DOMAIN, CAG/CTG, 5; ERDA5	6p21.1	6:42928001-42939286	CNPY3, TNRC5, PRAT4A, ERDA5, EIEE60	Canopy 3, zebrafish, homolog of	610774		Epileptic encephalopathy, early infantile, 60	617929	Autosomal recessive	3	Cnpy3	Cnpy3-knockout mice are hyperactive in the open field test compared to wildtype mice.	DOI: 10.1016/j.ajhg.2018.01.004
Hyperactivity	Q15825	CHRNA6		8p11.21	8:42752619-42768785	CHRNA6	Cholinergic receptor, neuronal nicotinic, alpha polypeptide 6	606888						Chrna6	Activating alpha6* nAChRs and dopamine neurons in transgenic mice causes them to be more hyperactive than wildtype mice.	DOI: 10.1016/j.neuron.2008.09.009
Hyperactivity	Q12955	ANK3	ANKYRIN-G	10q21.2	10:60026297-60733525	ANK3, MRT37	Ankyrin-3, node of Ranvier	600465	mutation identified in 1 family	Mental retardation, autosomal recessive, 37	615493	Autosomal recessive	3	Ank3	Conditional knockout of ANK3 in mice leads to hyperactivity compared to wildtype mice. Lithium and valproic acid ameliorate this behavior.	https://doi.org/10.1016/j.euroneuro.2016.09.574
Hyperactivity	Q14654	KCNJ11	POTASSIUM CHANNEL, INWARDLY RECTIFYING, BIR SUBUNIT BETA-CELL INWARD RECTIFIER SUBUNIT; BIR INWARDLY RECTIFYING POTASSIUM CHANNEL Kir6.2	11p15.1	11:17385245-17389330	KCNJ11, BIR, PHHI, HHF2, TNDM3, MODY13	Potassium inwardly-rectifying channel, subfamily J, member 11	600937	4.5kb 3' of SUR	Diabetes mellitus, transient neonatal, 3	610582	Autosomal dominant	3	Kcnj11	Mice with a gain-of-function mutation in Kir6.2 (Kcnj11) demonstrate locomotor hyperactivity compared to wildtype mice.	DOI: 10.1126/science.1186146
Hyperactivity	Q07954	LRP1	LIPOPROTEIN RECEPTOR-RELATED PROTEIN; LRP ALPHA-2-MACROGLOBULIN RECEPTOR; A2MR APOLIPOPROTEIN RECEPTOR; APR APOLIPOPROTEIN E RECEPTOR; APOER CD91 CED1, C. ELEGANS, HOMOLOG OF	12q13.3	12:57128400-57213376	LRP1, A2MR, KPA	Low density lipoprotein-related protein-1 (alpha-2-macroglobulin receptor)	107770	mutation identified in 1 KPA family	Keratosis pilaris atrophicans	604093	Autosomal recessive	3	Lrp1	Targeted disruption of LRP1 in differentiated neurons leads to mice that are more hyperactive than wildtypes.	DOI: 10.1128/MCB.24.20.8872-8883.2004
Hyperactivity	Q9C0A1	ZFHX2	ZFH2 ZINC FINGER HOMEOBOX 5; ZFH5 ZINC FINGER PROTEIN 409; ZNF409 KIAA1056 KIAA1762	14q11.2	14:23520854-23556314	ZFHX2, ZFH5, ZNF409, KIAA1056, KIAA1762, MARSIS	Zinc finger homeobox 2	617828	mutation identified in 1 MARSIS family	?Marsili syndrome	147430	Autosomal dominant	3	Zfhx2	Zfhx2 -/- mice are significantly more hyperactive than wildtype mice.	DOI: 10.1371/journal.pone.0053114
Hyperactivity	Q96PU5	NEDD4L	NEDD4-2 KIAA0439 RSP5, S. CEREVISIAE, HOMOLOG OF	18q21.31	18:58044233-58401539	NEDD4L, KIAA0439, RSP5, PVNH7	Ubiquitin protein ligase NEDD4-like	606384		Periventricular nodular heterotopia 7	617201	Autosomal dominant	3	Nedd4l	Nedd4-2 +/- mice are hyperactive compared to wildtype mice.	DOI: 10.1038/srep32957
Hyperactivity	Q8IY17	PNPLA6	NEUROPATHY TARGET ESTERASE; NTE NEUROTOXIC ESTERASE	19p13.2	19:7534151-7561766	PNPLA6, NTE, SPG39, NTEMND, BNHS, LNMS, OMCS	Patatin-like phospholipase domain-containing protein 6	603197	mutation identified in 1 LMNS family	Laurence-Moon syndrome	245800	Autosomal recessive	3	Pnpla6	Nte(+/-) mice and wildtype mice receiving an Nte inhibitor are more hyperactive than ntreated wildtype mice.	DOI: 10.1038/ng1131
Hyperactivity	Q99705	MCHR1	G PROTEIN-COUPLED RECEPTOR 24; GPR24 SLC1 MCHR	22q13.2	22:40679177-40682813	MCHR1, GPR24, SLC1	Melanin-concentrating hormone receptor 1	601751						Mchr1	Mch1r-/- mice are hyperactive compared to wildtype mice.	DOI: 10.1073/pnas.052706899
Hyperactivity	Q96NR3	PTCHD1		Xp22.11	X:23334368-23404373	PTCHD1, AUTSX4	Patched domain-containing protein 1	300828		{Autism, susceptibility to, X-linked 4}	300830	X-linked recessive	3	Ptchd1	Ptchd1 deletion is associated with ADHD symptoms in humans and hyperactivity in mice.	DOI: 10.1038/nature17427
Hyperactivity	Q9HAR2	ADGRL3	LATROPHILIN 3; LPHN3 CALCIUM-INDEPENDENT ALPHA-LATROTOXIN RECEPTOR 3; CIRL3; CL3 LECTOMEDIN 3; LEC3 KIAA0768	4q13.1	4:61201255-62078334	ADGRL3, LPHN3, CIRL3, CL3, LEC3, KIAA0768	Adhesion G protein-coupled receptor L3	616417						Adgrl3	Lphn3-null mice are more hyperactive in the open field test than wildtype mice.	DOI: 10.1016/j.brainres.2012.04.053
Hyperactivity	O15240	VGF		7q22.1	7:101162508-101169955	VGF	VGF nerve growth factor inducible	602186						Vgf	Vgf-null mice are hyperactive compared to wildtype mice.	DOI: 10.1016/s0896-6273(00)80806-5
Hyperactivity	P18509	ADCYAP1	PITUITARY ADENYLATE CYCLASE-ACTIVATING POLYPEPTIDE; PACAP	18p11.32	18:904383-912171	ADCYAP1	Adenylate cyclase activating polypeptide-1 (pituitary)	102980						Adcyap1	Compared to wildtype mice, Pacap -/- mice are hyperactive and show "explosive jumping" behavior in the open field test.	DOI: 10.1073/pnas.231094498
Hyperactivity	P27544	CERS1	LAG1, S. CEREVISIAE, HOMOLOG OF, 1; LASS1 UPSTREAM OF GDF1; UOG1	19p13.11	19:18868545-18896726	CERS1, LASS1, UOG1, EPM8	Ceramide synthase 1	606919	mutation identified in 1 EPM8 family	?Epilepsy, progressive myoclonic, 8	616230	Autosomal recessive	3	Cers1	Flincher and toppler mutations in Lass1 in mice leads to an absence of CerS1 catalytic activity. In turn, mice are hyperactive compared to wildtypes.	DOI: 10.1371/journal.pgen.1002063
Hyperactivity	P35318	ADM		11p15.4	11:10304979-10307401	ADM	Adrenomedullin	103275						Adm	Conditional homozygous knockout of Adm leads to mice that are more hyperactive compared to wildtype mice.	DOI: 10.1073/pnas.0803174105
Total number of unique proteins associated with the HIDA domain：59
