# Supplementary material for: Protein-protein interactions underlying the behavioral and psychological symptoms of dementia (BPSD) and Alzheimer’s disease
Source: PLoS One. 2020 Jan 17;15(1):e0226021. doi: 10.1371/journal.pone.0226021 (PMC6968845; doi:10.1371/journal.pone.0226021)
Supplement: S2 Table — (XLSX) [file pone.0226021.s002.xlsx]

## Sheet: Sheet1
the number of shared proteins:1099
	the number connected AD PPI	the number connected Affective domain
A0MZ66	1	1
A8K161	1	1
O00141	2	1
O00159	2	1
O00165	1	1
O00206	2	1
O00213	4	1
O00231	1	1
O00232	1	1
O00238	1	1
O00291	1	1
O00327	1	2
O00459	3	2
O00483	1	1
O00487	6	1
O00507	2	1
O00541	1	1
O00560	1	1
O00567	1	1
O00571	3	2
O14576	2	1
O14578	1	1
O14641	2	2
O14654	1	1
O14727	3	24
O14733	1	1
O14745	1	1
O14757	1	1
O14764	1	7
O14775	1	1
O14862	4	2
O14908	1	2
O14920	7	2
O14929	2	1
O14950	1	1
O14965	3	1
O15055	1	2
O15085	1	1
O15105	2	2
O15144	1	1
O15162	1	2
O15164	1	1
O15169	1	1
O15182	1	1
O15198	2	1
O15294	2	1
O15379	1	3
O15382	1	1
O15400	1	1
O15516	1	2
O15534	1	2
O43290	1	1
O43318	1	1
O43353	3	1
O43374	1	1
O43426	1	1
O43427	1	1
O43463	1	2
O43521	1	1
O43593	1	1
O43623	1	1
O43639	1	1
O43781	1	1
O43790	1	1
O43809	2	1
O43823	1	1
O60260	6	1
O60264	2	1
O60306	1	1
O60341	1	1
O60502	1	1
O60551	1	1
O60716	2	2
O60812	1	1
O60884	1	2
O75147	1	1
O75152	1	1
O75312	1	1
O75323	2	1
O75369	2	1
O75376	2	3
O75396	1	1
O75398	1	1
O75446	1	1
O75526	1	1
O75530	6	3
O75533	1	2
O75688	1	1
O75843	1	1
O75844	1	1
O75874	2	1
O75886	2	1
O75925	1	2
O75934	1	1
O75955	3	2
O76003	1	1
O94776	2	1
O94885	1	1
O94927	1	1
O94989	1	1
O95163	1	1
O95166	1	2
O95182	1	1
O95219	1	1
O95336	5	1
O95352	1	1
O95365	1	1
O95619	1	1
O95678	1	1
O95758	1	1
O95782	3	1
O95793	1	1
O95817	1	1
O95819	1	1
O95863	1	1
O95999	1	1
O96017	1	1
P00519	4	3
P00533	20	4
P00750	1	1
P00966	1	1
P01019	2	1
P01100	2	3
P01106	3	5
P01112	1	4
P01116	1	2
P01127	1	1
P01303	1	17
P02511	1	1
P02533	1	1
P02545	3	1
P02686	4	1
P03372	3	5
P04003	1	1
P04049	1	5
P04150	5	1
P04155	1	2
P04198	2	2
P04264	1	1
P04350	1	1
P04424	2	1
P04637	10	4
P04792	2	1
P04899	1	1
P05023	2	1
P05067	109	10
P05106	1	1
P05107	1	1
P05109	2	1
P05129	1	2
P05141	2	2
P05386	1	1
P05388	2	1
P05412	5	4
P05549	2	1
P05771	2	3
P05783	1	1
P06239	2	2
P06241	6	5
P06396	2	1
P06400	5	3
P06493	3	1
P06576	3	1
P06737	2	1
P06748	2	3
P07199	1	1
P07237	4	1
P07550	1	1
P07814	2	1
P07900	7	8
P07947	4	2
P07948	4	1
P08047	7	4
P08069	1	1
P08107	5	5
P08133	2	1
P08134	1	1
P08138	1	1
P08174	2	1
P08238	3	4
P08253	1	1
P08621	4	1
P08670	3	3
P08754	1	3
P08908	1	10
P09382	1	1
P09455	1	1
P09471	1	1
P09601	29	1
P09874	3	1
P09960	1	1
P0C7T5	1	1
P0CG48	53	31
P10275	4	4
P10276	4	3
P10415	5	2
P10636	111	3
P10644	4	2
P10809	4	2
P10826	1	2
P11021	4	1
P11142	5	4
P11161	2	1
P11171	1	1
P11177	1	1
P11233	1	1
P11387	3	1
P11388	2	1
P11441	3	1
P11473	1	2
P11802	1	1
P11831	2	1
P12004	4	3
P12036	1	1
P12235	2	1
P12814	4	1
P12830	5	1
P12883	2	2
P12931	8	8
P12956	4	2
P13569	2	2
P13591	2	1
P13637	1	1
P13645	2	1
P13807	1	1
P13861	3	1
P14136	4	1
P14373	1	1
P14618	4	1
P14635	3	1
P14867	1	1
P15056	1	1
P15104	1	1
P15170	2	1
P15336	1	2
P15374	2	1
P15498	2	1
P15880	1	1
P15924	3	2
P15927	1	1
P16070	2	2
P16220	3	2
P16234	1	1
P16333	3	3
P16401	1	2
P16403	1	1
P16671	1	1
P16989	1	1
P17252	5	5
P17275	1	1
P17302	5	1
P17612	7	3
P17661	1	1
P17676	1	1
P17706	1	1
P17844	4	2
P17858	2	1
P17931	1	1
P17987	4	1
P18031	1	4
P18146	8	3
P18206	1	1
P18847	1	1
P19022	2	1
P19174	8	4
P19338	3	1
P19388	1	1
P19438	4	1
P19525	2	1
P19784	3	1
P19838	6	2
P20023	1	1
P20073	1	1
P20336	1	1
P20618	2	1
P20783	1	1
P20936	1	2
P21246	1	1
P21333	4	4
P21453	1	2
P21796	3	1
P21860	2	1
P22392	1	1
P22626	1	1
P22681	4	3
P22694	2	1
P23246	3	1
P23258	1	2
P23284	2	1
P23396	2	2
P23443	2	1
P23526	3	1
P23528	4	1
P23760	1	1
P23945	1	1
P24385	2	1
P24394	1	1
P24522	1	1
P24863	2	1
P24864	3	1
P24928	1	2
P24941	6	2
P25054	1	2
P25098	2	2
P25445	86	2
P25490	2	1
P25685	2	2
P25705	1	1
P25786	1	1
P25787	1	1
P25788	4	1
P25789	2	1
P25963	4	1
P26196	1	1
P26358	1	2
P26641	2	3
P26885	1	1
P27348	3	2
P27361	3	6
P27449	1	1
P27487	1	1
P27695	2	1
P27708	2	2
P27797	5	1
P27824	5	3
P27986	9	5
P28066	4	1
P28289	1	1
P28335	1	10
P28482	3	7
P28749	3	1
P29350	4	1
P29353	7	2
P29474	2	2
P29475	1	2
P29558	3	1
P29590	5	1
P29966	1	1
P30048	3	1
P30050	1	2
P30153	1	1
P30876	1	1
P31483	1	1
P31749	4	6
P31751	1	3
P31943	2	2
P31946	8	3
P31948	1	2
P32119	2	1
P32121	4	4
P33076	1	2
P33241	1	1
P34897	2	2
P34925	1	1
P34931	4	1
P34932	8	7
P35222	11	4
P35232	2	1
P35243	1	1
P35249	1	1
P35251	1	1
P35498	1	1
P35568	3	3
P35579	4	3
P35580	3	1
P35606	2	3
P35637	2	2
P35638	1	1
P35998	2	1
P36406	1	1
P36543	2	1
P36578	2	1
P36776	3	1
P36873	1	2
P37231	3	2
P37840	6	3
P38398	5	3
P38432	1	1
P38646	1	1
P40227	3	1
P40337	4	2
P40763	3	7
P40937	1	1
P40939	1	2
P41212	2	1
P41236	1	1
P41240	1	1
P41594	1	2
P41743	1	1
P42166	1	1
P42224	4	5
P42261	1	1
P42262	1	1
P42336	1	2
P42338	3	1
P42345	3	3
P42574	206	2
P42858	6	2
P43307	1	1
P43686	2	1
P45983	8	2
P45984	2	1
P45985	1	1
P46060	1	1
P46108	3	2
P46109	2	1
P46379	5	2
P46459	1	2
P46531	7	1
P46779	1	1
P46781	1	1
P46783	1	1
P46934	6	1
P46937	1	1
P47712	3	2
P47755	1	2
P47756	3	1
P47869	1	5
P47897	1	1
P48023	3	1
P48730	5	2
P48736	1	1
P49023	3	1
P49137	1	1
P49327	1	1
P49336	2	1
P49368	3	2
P49407	3	2
P49411	2	1
P49662	55	1
P49674	2	2
P49715	3	1
P49736	1	1
P49756	1	2
P49757	49	3
P49768	148	3
P49792	2	1
P49815	1	2
P49840	1	1
P49841	6	369
P50213	1	1
P50222	205	2
P50416	1	1
P50454	1	1
P50502	1	2
P50570	2	1
P50914	1	1
P51531	1	1
P51587	1	1
P51608	1	1
P51610	1	2
P51617	2	3
P51659	2	1
P51668	1	1
P51812	2	2
P51813	2	1
P51843	1	1
P52701	2	1
P52735	1	2
P52789	1	1
P52799	1	1
P52907	2	1
P53007	1	1
P53041	2	3
P53350	2	1
P53355	1	1
P53396	1	1
P53618	1	3
P53621	2	1
P53779	1	1
P53805	18	1
P54252	4	1
P54253	1	2
P54646	1	1
P54707	1	1
P54725	3	1
P54727	4	1
P55036	4	1
P55055	2	2
P55072	9	1
P55196	1	1
P55210	6	1
P55211	2	2
P55212	4	1
P55735	1	1
P55795	1	2
P55854	5	2
P56524	2	2
P59998	1	1
P60484	2	1
P60604	2	1
P60660	1	1
P60709	7	3
P60880	1	1
P60896	1	1
P60953	4	1
P61011	1	1
P61158	1	1
P61160	3	1
P61163	1	1
P61289	1	1
P61586	177	5
P61626	1	1
P61758	2	1
P61956	4	3
P61968	2	1
P61978	3	2
P61981	6	2
P62081	2	1
P62136	4	5
P62158	4	7
P62191	2	1
P62195	3	1
P62258	23	11
P62269	1	2
P62280	1	1
P62330	1	1
P62333	2	1
P62424	1	1
P62487	1	1
P62491	3	1
P62701	1	1
P62805	2	3
P62829	2	1
P62834	1	2
P62847	2	1
P62851	1	1
P62854	1	1
P62906	1	2
P62979	3	2
P62993	10	5
P63000	4	2
P63010	2	2
P63096	1	2
P63098	2	1
P63104	8	5
P63165	8	2
P63167	2	4
P63244	2	3
P63279	4	2
P67775	3	2
P67809	2	3
P67870	3	2
P67936	2	1
P68032	1	2
P68104	4	3
P68133	1	1
P68366	2	1
P68400	6	4
P68431	2	2
P78347	1	126
P78352	2	5
P78527	2	3
P83111	1	1
P84022	4	3
P98170	3	2
P98172	1	1
P98177	1	1
Q00534	2	1
Q00535	293	3
Q00536	2	1
Q00577	1	1
Q00610	4	1
Q00613	3	1
Q00653	1	3
Q00839	4	1
Q00987	7	4
Q01082	1	1
Q01085	2	1
Q01094	3	2
Q01105	3	1
Q01130	1	2
Q01201	1	2
Q01518	1	1
Q01664	2	1
Q01826	1	1
Q01844	3	1
Q01860	1	2
Q02156	4	232
Q02218	1	1
Q02410	22	1
Q02447	4	1
Q02556	6	4
Q02750	2	3
Q02880	2	1
Q02978	1	1
Q03060	1	1
Q03113	1	1
Q03135	5	1
Q03405	1	1
Q03701	1	1
Q04206	6	4
Q04323	2	1
Q04721	2	1
Q04759	1	1
Q04760	2	50
Q04917	3	3
Q05086	3	1
Q05193	2	1
Q05397	1	4
Q05513	6	160
Q05516	2	1
Q05586	3	176
Q05639	1	1
Q05655	2	2
Q06124	5	3
Q06187	5	3
Q06330	1	1
Q06413	1	1
Q06609	3	1
Q07021	2	1
Q07666	2	1
Q07812	3	3
Q07817	6	2
Q07820	3	1
Q07889	1	1
Q07954	96	1
Q08209	3	3
Q08378	1	1
Q08379	2	2
Q08752	1	1
Q08AM6	5	1
Q09472	6	3
Q10567	1	1
Q12778	1	2
Q12789	1	1
Q12791	1	1
Q12802	1	1
Q12834	3	1
Q12840	1	1
Q12873	1	3
Q12879	3	2
Q12888	1	1
Q12929	1	1
Q12933	5	2
Q12959	1	2
Q13007	1	1
Q13043	3	2
Q13057	1	1
Q13085	1	2
Q13111	1	2
Q13114	4	1
Q13131	1	1
Q13148	2	1
Q13153	7	1
Q13158	2	1
Q13164	2	2
Q13200	4	2
Q13224	2	4
Q13232	1	1
Q13233	5	1
Q13242	1	1
Q13243	1	1
Q13257	2	2
Q13263	1	1
Q13286	1	1
Q13347	3	1
Q13418	1	1
Q13428	1	1
Q13454	1	1
Q13469	1	1
Q13480	2	1
Q13485	4	3
Q13489	3	1
Q13490	4	1
Q13492	41	1
Q13501	5	5
Q13509	1	1
Q13526	394	1
Q13546	2	1
Q13547	7	2
Q13555	1	1
Q13573	2	2
Q13610	2	1
Q13618	2	2
Q13625	1	1
Q13627	65	1
Q13813	2	1
Q13823	1	1
Q13887	1	2
Q13952	1	1
Q14005	1	1
Q14103	5	2
Q14114	1	1
Q14145	1	1
Q14155	2	1
Q14160	2	1
Q14164	1	1
Q14192	1	2
Q14194	3	1
Q14202	1	1
Q14203	3	1
Q14204	2	1
Q14247	3	3
Q14254	2	1
Q14289	2	2
Q14344	1	1
Q14416	1	1
Q14469	1	1
Q14498	1	1
Q14596	1	1
Q14653	2	1
Q14683	2	1
Q14686	1	1
Q14790	12	3
Q14978	2	1
Q14999	4	1
Q15022	3	2
Q15029	2	2
Q15047	1	2
Q15051	1	1
Q15052	1	1
Q15078	52	1
Q15109	21	1
Q15149	1	1
Q15156	1	1
Q15165	1	1
Q15303	1	1
Q15323	2	2
Q15365	1	1
Q15393	1	1
Q15418	1	2
Q15464	1	2
Q15629	1	1
Q15648	1	1
Q15653	1	1
Q15654	2	2
Q15691	1	2
Q15717	12	6
Q15759	1	1
Q15796	6	3
Q15811	1	1
Q15831	1	4
Q15843	9	1
Q15910	3	1
Q16204	1	1
Q16236	3	1
Q16288	2	26
Q16526	1	2
Q16531	3	1
Q16539	2	2
Q16555	4	1
Q16584	1	2
Q16623	4	3
Q16630	1	1
Q16637	1	2
Q16643	89	1
Q16665	5	2
Q16695	2	2
Q16719	2	1
Q2M2I5	1	1
Q2TAZ0	1	1
Q38SD2	2	1
Q4LE39	1	1
Q4VXU2	1	2
Q504Q3	2	1
Q53FC7	1	1
Q58A45	2	1
Q5D862	1	1
Q5JR59	3	2
Q5MNZ9	1	1
Q5S007	4	5
Q5SSJ5	1	1
Q5T3J3	2	1
Q5UIP0	1	1
Q5VSY0	1	1
Q63ZY3	1	1
Q658W2	1	3
Q66LE6	1	1
Q676U5	4	2
Q68CZ1	2	1
Q6PJG2	1	1
Q6PJI9	1	1
Q6UXH1	3	1
Q70HW3	1	1
Q71U36	2	2
Q7KZI7	3	2
Q7L5N1	2	1
Q7LC44	2	1
Q7Z3S9	1	2
Q7Z406	1	2
Q7Z5J4	1	1
Q7Z6G8	1	1
Q86TG7	2	1
Q86VM9	1	1
Q86VP6	1	1
Q86VW2	1	1
Q86VX9	1	1
Q86XR7	1	1
Q8IUQ4	2	2
Q8IWZ8	1	1
Q8IX07	1	1
Q8IY81	1	1
Q8IYB3	1	1
Q8IZL8	1	1
Q8N122	2	1
Q8N1N4	1	1
Q8N2W9	1	1
Q8N6T7	1	1
Q8TAQ2	3	1
Q8TB24	1	1
Q8TBB1	1	3
Q8TBE0	1	1
Q8TCJ2	1	1
Q8TCT9	1	1
Q8TD06	1	1
Q8WU20	2	2
Q8WUI4	2	1
Q8WUM4	2	1
Q8WUU5	1	1
Q8WV44	1	1
Q92552	1	1
Q92562	1	1
Q92574	1	1
Q92621	1	1
Q92688	1	1
Q92731	2	505
Q92769	449	4
Q92793	2	3
Q92804	1	1
Q92830	1	1
Q92831	3	1
Q92841	3	1
Q92878	1	1
Q92905	4	1
Q92945	2	1
Q92993	5	3
Q92997	1	2
Q93009	2	1
Q93074	1	1
Q969G3	4	1
Q969H0	3	3
Q96A65	1	2
Q96AE4	1	1
Q96B97	2	2
Q96BD5	1	1
Q96BE0	1	1
Q96CS3	3	1
Q96EB6	4	332
Q96EL3	1	1
Q96EP1	3	1
Q96F24	1	2
Q96FC9	1	1
Q96FJ2	2	1
Q96GD4	1	1
Q96IZ0	2	2
Q96LI5	1	1
Q96PZ0	1	1
Q96QH2	2	1
Q96RL7	2	1
Q96RR4	2	1
Q96RT1	1	1
Q96S59	2	1
Q96ST3	3	2
Q96T76	2	1
Q96TC7	1	1
Q99459	3	2
Q99460	4	3
Q99496	5	2
Q99497	1	1
Q99523	1	1
Q99570	1	1
Q99575	1	1
Q99626	1	1
Q99750	1	2
Q99755	2	1
Q99759	3	1
Q99832	2	1
Q99933	1	80
Q9BQ66	1	1
Q9BQG0	2	1
Q9BQQ3	1	1
Q9BRK4	1	1
Q9BSB4	1	1
Q9BTT4	1	1
Q9BU70	1	1
Q9BV38	1	1
Q9BVA1	1	1
Q9BVJ6	1	1
Q9BVK2	1	2
Q9BWG6	1	1
Q9BWU1	1	1
Q9BXW4	2	1
Q9BZE4	1	1
Q9BZL1	1	1
Q9BZS1	2	2
Q9C000	2	1
Q9C005	1	1
Q9C010	2	1
Q9C0K0	1	1
Q9GZQ8	2	2
Q9GZT3	1	1
Q9GZT8	1	1
Q9GZZ9	1	1
Q9H0B6	1	1
Q9H0R8	2	2
Q9H147	1	1
Q9H160	1	1
Q9H165	1	1
Q9H1Y0	3	3
Q9H2F3	5	2
Q9H422	1	1
Q9H4A3	1	1
Q9H4L7	1	1
Q9H720	2	1
Q9H7B2	1	2
Q9H7Z6	1	1
Q9H8V3	2	3
Q9H9J2	2	1
Q9H9S0	3	1
Q9HAU4	3	2
Q9HAV2	1	1
Q9HAV7	1	1
Q9HCE1	4	1
Q9HCE7	6	2
Q9HD15	1	1
Q9HD36	1	1
Q9NP81	1	1
Q9NPQ8	1	1
Q9NQ66	2	1
Q9NQY0	1	1
Q9NR46	3	2
Q9NR96	1	1
Q9NRC8	1	1
Q9NRD1	8	1
Q9NRF8	2	2
Q9NRI5	1	1
Q9NRR5	2	1
Q9NRW1	3	1
Q9NSV4	1	1
Q9NUP9	1	1
Q9NXK8	2	1
Q9NXW2	1	1
Q9NYF0	1	1
Q9NYF8	1	1
Q9NYJ8	4	1
Q9NZ43	1	1
Q9NZB2	1	1
Q9NZI8	1	1
Q9P107	1	4
Q9P2E9	2	2
Q9P2J5	1	1
Q9P2R3	1	1
Q9P2Y5	1	1
Q9UBC2	2	1
Q9UBC3	1	1
Q9UBF2	1	2
Q9UBM1	3	1
Q9UBN7	2	1
Q9UBP5	1	1
Q9UBP6	1	1
Q9UBS0	1	1
Q9UBS8	1	1
Q9UBU3	1	1
Q9UBU9	6	2
Q9UGN5	1	1
Q9UHI6	1	1
Q9UHY1	1	1
Q9UI14	1	1
Q9UII7	2	1
Q9UIS9	1	45
Q9UK22	1	1
Q9UK53	1	1
Q9UK73	1	1
Q9UKG1	1	1
Q9UKN8	1	1
Q9UKR5	1	2
Q9UKV0	1	1
Q9UKW4	1	1
Q9UKX2	1	1
Q9UKY4	2	1
Q9UM47	3	1
Q9UMX0	253	3
Q9UNE7	3	4
Q9UNM6	1	1
Q9UNZ2	1	1
Q9UP65	1	1
Q9UQ35	3	2
Q9UQB3	2	1
Q9UQE7	4	1
Q9UQF2	3	1
Q9UQM7	2	1
Q9Y217	1	1
Q9Y230	5	1
Q9Y243	1	2
Q9Y263	1	1
Q9Y277	3	1
Q9Y294	1	1
Q9Y297	6	1
Q9Y2H0	1	2
Q9Y2J2	2	1
Q9Y2S7	1	1
Q9Y2T1	1	1
Q9Y383	1	1
Q9Y399	1	1
Q9Y3B2	1	1
Q9Y3F4	1	1
Q9Y3P9	1	1
Q9Y3U8	1	1
Q9Y484	2	1
Q9Y4I1	2	1
Q9Y4K3	12	2
Q9Y4L1	2	1
Q9Y4P8	1	1
Q9Y587	1	1
Q9Y5A7	1	1
Q9Y5B9	1	1
Q9Y5M8	3	2
Q9Y5P6	1	1
Q9Y5Q9	1	1
Q9Y5V3	1	1
Q9Y600	1	1
Q9Y617	2	1
Q9Y618	2	3
Q9Y672	1	1
Q9Y698	1	1
Q9Y6H5	2	1
Q9Y6K9	5	3
Q9Y6Q9	2	4
total	1	1
