# Supplementary material for: Protein-protein interactions underlying the behavioral and psychological symptoms of dementia (BPSD) and Alzheimer’s disease
Source: PLoS One. 2020 Jan 17;15(1):e0226021. doi: 10.1371/journal.pone.0226021 (PMC6968845; doi:10.1371/journal.pone.0226021)
Supplement: S3 Table — (XLSX) [file pone.0226021.s003.xlsx]

## Sheet: Sheet1
the number of shared proteins:720
	the number connected AD PPI	the number connected HIDA domain
Q14457	519	2
Q92769	449	2
Q13526	394	1
Q00535	293	3
P61586	177	1
P0CG47	167	1
P49768	148	1
P30405	147	1
Q12800	112	1
P10636	111	3
P05067	109	5
P08473	104	2
Q07954	96	102
P10909	89	1
P25445	86	1
P49810	70	1
P0CG48	53	34
Q15078	52	2
Q13393	33	1
P09601	29	1
P56817	27	2
P62258	23	14
Q02410	22	2
P00533	20	6
Q99767	19	1
Q96QT4	16	1
Q15717	12	4
Q9Y4K3	12	2
P35222	11	2
P04637	10	3
P62993	10	3
P27986	9	3
P55072	9	2
Q15843	9	1
P31946	8	12
P63104	8	6
P63165	8	6
P12931	8	4
P18146	8	4
Q9NRD1	8	3
P19174	8	2
P34932	8	2
Q13547	7	7
P07900	7	6
P17612	7	3
P29353	7	3
O14920	7	2
P46531	7	2
Q13153	7	2
P08047	7	1
Q00987	7	1
P37840	6	6
Q15796	6	4
O60260	6	3
P19838	6	3
P46934	6	3
O00487	6	2
P61981	6	2
Q04206	6	2
Q09472	6	2
O75530	6	1
P06241	6	1
P24941	6	1
P42858	6	1
P49841	6	1
P68400	6	1
Q02556	6	1
Q9UBU9	6	1
P48730	5	154
P04150	5	4
P17252	5	4
Q13501	5	3
Q92993	5	3
Q99496	5	3
P11142	5	2
P21281	5	2
P27797	5	2
P27824	5	2
P29590	5	2
P55854	5	2
Q9H2F3	5	2
O95336	5	1
P04181	5	1
P14672	5	1
P17302	5	1
P19320	5	1
P36897	5	1
P38398	5	1
P46379	5	1
P52565	5	1
Q03135	5	1
Q06124	5	1
Q08AM6	5	1
Q12933	5	1
Q13233	5	1
Q9Y230	5	1
P54727	4	4
P63261	4	4
Q00610	4	4
O14964	4	3
P21333	4	3
P38936	4	3
P62158	4	3
P63279	4	3
P84022	4	3
Q16623	4	3
Q96EB6	4	3
O00213	4	2
P10276	4	2
P10809	4	2
P13612	4	2
P14625	4	2
P31749	4	2
P32121	4	2
P55036	4	2
P63000	4	2
Q14999	4	2
Q5S007	4	2
Q9HCE1	4	2
O75553	4	1
P00519	4	1
P07237	4	1
P07948	4	1
P08621	4	1
P09958	4	1
P11021	4	1
P12004	4	1
P12814	4	1
P12956	4	1
P14618	4	1
P15311	4	1
P17980	4	1
P17987	4	1
P19438	4	1
P22681	4	1
P25788	4	1
P25963	4	1
P29350	4	1
P55957	4	1
P61956	4	1
P62136	4	1
P62837	4	1
Q02156	4	1
Q13200	4	1
Q13485	4	1
Q14012	4	1
Q92905	4	1
Q9UQE7	4	1
Q96PU5	3	303
Q16620	3	44
Q05586	3	6
P27361	3	5
P03372	3	4
P08238	3	4
P16220	3	4
P16333	3	4
P28482	3	4
Q12879	3	4
P62195	3	3
P67870	3	3
Q06609	3	3
O43741	3	2
P06576	3	2
P09874	3	2
P27348	3	2
P40227	3	2
P42345	3	2
P45880	3	2
P46940	3	2
P61160	3	2
Q13347	3	2
Q13363	3	2
Q92831	3	2
Q96EP1	3	2
Q99759	3	2
Q9H9S0	3	2
Q9UNE7	3	2
O00267	3	1
O43353	3	1
O95782	3	1
O95786	3	1
O95967	3	1
P02545	3	1
P04629	3	1
P06858	3	1
P13010	3	1
P13693	3	1
P17174	3	1
P19338	3	1
P23246	3	1
P23526	3	1
P28749	3	1
P30533	3	1
P31947	3	1
P37231	3	1
P40763	3	1
P42566	3	1
P48357	3	1
P48729	3	1
P49023	3	1
P49368	3	1
P50991	3	1
P54274	3	1
P54725	3	1
P56545	3	1
P61218	3	1
P61978	3	1
P62491	3	1
P62979	3	1
P98082	3	1
Q04917	3	1
Q12824	3	1
Q12834	3	1
Q13043	3	1
Q13188	3	1
Q14765	3	1
Q14974	3	1
Q15022	3	1
Q15560	3	1
Q15910	3	1
Q6P2Q9	3	1
Q7KZI7	3	1
Q969H0	3	1
Q99459	3	1
Q99816	3	1
Q9NRW1	3	1
Q9UM47	3	1
Q9UNQ2	3	1
Q9UQF2	3	1
Q9UQM7	2	88
P51812	2	67
Q9NQ66	2	42
P18509	2	12
P78352	2	8
Q13224	2	7
Q96S59	2	4
O00555	2	3
P63167	2	3
Q13618	2	3
Q16539	2	3
Q92793	2	3
O14641	2	2
O75323	2	2
P05023	2	2
P06737	2	2
P07814	2	2
P13591	2	2
P17858	2	2
P25490	2	2
P27708	2	2
P29474	2	2
P35606	2	2
P35998	2	2
P49674	2	2
P50613	2	2
P53041	2	2
P53621	2	2
P60604	2	2
P63244	2	2
P67809	2	2
P68363	2	2
P78527	2	2
Q01433	2	2
Q14683	2	2
Q15036	2	2
Q15181	2	2
Q16543	2	2
Q16659	2	2
Q8WUI4	2	2
Q8WUM4	2	2
Q92731	2	2
Q96T76	2	2
Q9BZS1	2	2
Q9H0W5	2	2
Q9ULX3	2	2
A7KAX9	2	1
O00141	2	1
O00206	2	1
O00233	2	1
O14662	2	1
O14936	2	1
O14979	2	1
O15105	2	1
O15213	2	1
O43559	2	1
O75161	2	1
O75376	2	1
O75874	2	1
O95229	2	1
O95433	2	1
O95718	2	1
P00338	2	1
P00451	2	1
P01100	2	1
P04792	2	1
P05026	2	1
P05121	2	1
P05305	2	1
P07437	2	1
P11161	2	1
P15884	2	1
P16104	2	1
P17812	2	1
P19022	2	1
P20333	2	1
P21980	2	1
P22314	2	1
P22694	2	1
P22736	2	1
P23396	2	1
P24385	2	1
P24534	2	1
P25098	2	1
P26641	2	1
P28070	2	1
P36543	2	1
P41182	2	1
P43686	2	1
P46109	2	1
P48431	2	1
P48643	2	1
P49354	2	1
P49411	2	1
P49427	2	1
P49588	2	1
P49716	2	1
P50570	2	1
P50990	2	1
P51149	2	1
P51659	2	1
P53992	2	1
P54105	2	1
P54259	2	1
P54819	2	1
P61088	2	1
P62191	2	1
P62805	2	1
P62873	2	1
P63098	2	1
P68366	2	1
P68431	2	1
P78371	2	1
P98194	2	1
Q00526	2	1
Q00534	2	1
Q01664	2	1
Q05193	2	1
Q05655	2	1
Q08211	2	1
Q13158	2	1
Q13480	2	1
Q13907	2	1
Q14160	2	1
Q14653	2	1
Q14687	2	1
Q15038	2	1
Q15046	2	1
Q15654	2	1
Q15714	2	1
Q16181	2	1
Q16288	2	1
Q16695	2	1
Q16719	2	1
Q38SD2	2	1
Q5T3J3	2	1
Q68CZ1	2	1
Q6ZNE5	2	1
Q71U36	2	1
Q7LC44	2	1
Q8IYT8	2	1
Q8TAP6	2	1
Q8WU20	2	1
Q96B97	2	1
Q96IZ0	2	1
Q96RR4	2	1
Q99683	2	1
Q99832	2	1
Q9BQG0	2	1
Q9GZQ8	2	1
Q9H0R8	2	1
Q9H981	2	1
Q9NRF8	2	1
Q9NY61	2	1
Q9NZM5	2	1
Q9P2E9	2	1
Q9UBN7	2	1
Q9UKL0	2	1
Q9UQB3	2	1
Q9Y3C5	2	1
Q9Y484	2	1
Q9Y490	2	1
Q9Y4I1	2	1
Q9Y572	2	1
Q9Y618	2	1
Q9Y6Q9	2	1
O14775	1	93
Q9BVA1	1	91
P60880	1	90
P29475	1	52
O15516	1	33
Q12955	1	29
Q00975	1	20
Q9Y466	1	20
P38405	1	7
O14908	1	4
P35318	1	4
O15379	1	3
P06744	1	3
P17600	1	3
P42261	1	3
P46459	1	3
P53618	1	3
P54646	1	3
Q9UBF2	1	3
A8K161	1	2
O14745	1	2
O15055	1	2
O15534	1	2
O43294	1	2
O60884	1	2
O75052	1	2
O75147	1	2
O95758	1	2
P04049	1	2
P04899	1	2
P07550	1	2
P11171	1	2
P15336	1	2
P20073	1	2
P20783	1	2
P21741	1	2
P24928	1	2
P25054	1	2
P31939	1	2
P40926	1	2
P49591	1	2
P62487	1	2
P63096	1	2
P78333	1	2
Q03164	1	2
Q13286	1	2
Q13387	1	2
Q13635	1	2
Q14232	1	2
Q14416	1	2
Q14686	1	2
Q15645	1	2
Q15648	1	2
Q15811	1	2
Q6IA86	1	2
Q7Z6G8	1	2
Q96GD4	1	2
Q99523	1	2
Q9NQY0	1	2
Q9NRC8	1	2
Q9NY46	1	2
Q9UBW7	1	2
Q9UQL6	1	2
Q9Y6I4	1	2
:	1	1
D3DR86	1	1
O00165	1	1
O00178	1	1
O00273	1	1
O00327	1	1
O00471	1	1
O00522	1	1
O00762	1	1
O14713	1	1
O15169	1	1
O15230	1	1
O15305	1	1
O15400	1	1
O15498	1	1
O43242	1	1
O43424	1	1
O43639	1	1
O43765	1	1
O43781	1	1
O43837	1	1
O43889	1	1
O60232	1	1
O60341	1	1
O60494	1	1
O75396	1	1
O75436	1	1
O75469	1	1
O75558	1	1
O75626	1	1
O75691	1	1
O75822	1	1
O75925	1	1
O95163	1	1
O95249	1	1
O95487	1	1
O95619	1	1
O95644	1	1
P00740	1	1
P00750	1	1
P00966	1	1
P01009	1	1
P01127	1	1
P02788	1	1
P04003	1	1
P04040	1	1
P05129	1	1
P05783	1	1
P07305	1	1
P07996	1	1
P08138	1	1
P08246	1	1
P08311	1	1
P08754	1	1
P08908	1	1
P09038	1	1
P09471	1	1
P09960	1	1
P11047	1	1
P11150	1	1
P11226	1	1
P12757	1	1
P14867	1	1
P15056	1	1
P15104	1	1
P17028	1	1
P17275	1	1
P17676	1	1
P18031	1	1
P18206	1	1
P19387	1	1
P19388	1	1
P21579	1	1
P22083	1	1
P22392	1	1
P23763	1	1
P25325	1	1
P25705	1	1
P25787	1	1
P26196	1	1
P27487	1	1
P27701	1	1
P29279	1	1
P30837	1	1
P30876	1	1
P30988	1	1
P31040	1	1
P31948	1	1
P34896	1	1
P35226	1	1
P35241	1	1
P35498	1	1
P35638	1	1
P36957	1	1
P40424	1	1
P42262	1	1
P42575	1	1
P42704	1	1
P43115	1	1
P45452	1	1
P48736	1	1
P49593	1	1
P49736	1	1
P49916	1	1
P50281	1	1
P50542	1	1
P51511	1	1
P51512	1	1
P51610	1	1
P51668	1	1
P51693	1	1
P51809	1	1
P54253	1	1
P55786	1	1
P56704	1	1
P57105	1	1
P60033	1	1
P61020	1	1
P61077	1	1
P61086	1	1
P62256	1	1
P62508	1	1
P62875	1	1
P62888	1	1
P63146	1	1
P68032	1	1
P68371	1	1
P84077	1	1
Q00688	1	1
Q01082	1	1
Q01130	1	1
Q01362	1	1
Q01813	1	1
Q03181	1	1
Q03405	1	1
Q04771	1	1
Q06330	1	1
Q08170	1	1
Q10567	1	1
Q12778	1	1
Q12959	1	1
Q13087	1	1
Q13131	1	1
Q13190	1	1
Q13232	1	1
Q13243	1	1
Q13418	1	1
Q13555	1	1
Q13642	1	1
Q13885	1	1
Q13895	1	1
Q14318	1	1
Q14469	1	1
Q14703	1	1
Q14980	1	1
Q15047	1	1
Q15121	1	1
Q15149	1	1
Q15165	1	1
Q15418	1	1
Q15485	1	1
Q15554	1	1
Q15633	1	1
Q15691	1	1
Q15750	1	1
Q15831	1	1
Q16526	1	1
Q16625	1	1
Q16630	1	1
Q2TAZ0	1	1
Q4VCS5	1	1
Q4VXU2	1	1
Q5SW96	1	1
Q6IA69	1	1
Q6NXT2	1	1
Q6P1N0	1	1
Q712K3	1	1
Q7Z2X4	1	1
Q7Z6L1	1	1
Q86VP6	1	1
Q86Y82	1	1
Q86YN6	1	1
Q8IX15	1	1
Q8IYD1	1	1
Q8IZH2	1	1
Q8N142	1	1
Q8NBU5	1	1
Q8TBB1	1	1
Q8TEM1	1	1
Q8WV28	1	1
Q8WV44	1	1
Q8WVM8	1	1
Q8WVZ9	1	1
Q92597	1	1
Q92598	1	1
Q92830	1	1
Q92900	1	1
Q92997	1	1
Q93074	1	1
Q969Y2	1	1
Q96BE0	1	1
Q96DT6	1	1
Q96EK9	1	1
Q96F24	1	1
Q96I59	1	1
Q96PM5	1	1
Q96RT1	1	1
Q99497	1	1
Q99558	1	1
Q99570	1	1
Q99576	1	1
Q99623	1	1
Q99750	1	1
Q99798	1	1
Q9BRP8	1	1
Q9BRS2	1	1
Q9BV73	1	1
Q9BVS4	1	1
Q9BXS5	1	1
Q9BYP7	1	1
Q9GZM8	1	1
Q9GZZ9	1	1
Q9H0E2	1	1
Q9H165	1	1
Q9H3H9	1	1
Q9H3Z4	1	1
Q9H4A3	1	1
Q9H4B7	1	1
Q9HAV7	1	1
Q9NPH2	1	1
Q9NR31	1	1
Q9NTJ4	1	1
Q9NVN3	1	1
Q9NWU1	1	1
Q9NXH9	1	1
Q9NYF0	1	1
Q9NZ43	1	1
Q9NZZ3	1	1
Q9P0N9	1	1
Q9P2R6	1	1
Q9P2Y5	1	1
Q9UBF6	1	1
Q9UBH6	1	1
Q9UBP6	1	1
Q9UBP9	1	1
Q9UBS0	1	1
Q9UKG1	1	1
Q9ULZ9	1	1
Q9UM13	1	1
Q9UM82	1	1
Q9Y243	1	1
Q9Y263	1	1
Q9Y294	1	1
Q9Y2A7	1	1
Q9Y2T1	1	1
Q9Y3P9	1	1
Q9Y4A5	1	1
Q9Y4F9	1	1
Q9Y4P8	1	1
Q9Y5V3	1	1
Q9Y672	1	1
