# Supplementary material for: Protein-protein interactions underlying the behavioral and psychological symptoms of dementia (BPSD) and Alzheimer’s disease
Source: PLoS One. 2020 Jan 17;15(1):e0226021. doi: 10.1371/journal.pone.0226021 (PMC6968845; doi:10.1371/journal.pone.0226021)
Supplement: S4 Table — (XLSX) [file pone.0226021.s004.xlsx]

## Sheet: BP
Category	Term	Count	%	PValue	Genes	List Total	Pop Hits	Pop Total	Fold Enrichment	Bonferroni	Benjamini	FDR
GOTERM_BP_DIRECT	GO:0000122~negative regulation of transcription from RNA polymerase II promoter	314	9.20281	2.97106e-52	Q96BD5, P17275, Q14469, Q9Y6I4, P98155, P16989, Q13573, Q6VMQ6, P78318, P23246, P61077, Q13469, Q00987, Q99684, Q5VTD9, Q15466, Q8WUI4, Q8N6I1, O75367, O75362, P40337, O95983, Q02078, O43474, Q5VWQ8, Q01201, P14317, Q9UKV0, Q04206, O60315, Q8WXI9, Q13761, Q8WWY6, Q8NER1, P12755, P26358, Q9NP66, O75376, Q15596, Q92793, P09874, P12757, P20823, P46531, P62979, Q05195, Q96GD4, O43463, P57721, P01106,…	3245	720	16792	2.25676	2.20155e-48	2.20155e-48	5.88819e-49
GOTERM_BP_DIRECT	GO:0045944~positive regulation of transcription from RNA polymerase II promoter	366	10.7268	7.11656e-42	P17275, P27540, Q14469, Q7Z2X4, Q13573, O00206, P78318, Q9UKT9, Q13469, P07737, Q13467, Q92922, P31260, O14593, O00213, Q969V6, Q8NF64, Q96JB5, P46937, Q06265, Q96P20, Q13952, Q9NR96, Q7Z434, Q02078, O43474, Q5VWQ8, Q01201, Q9Y5W3, O95786, P14317, Q04206, O60315, P14416, O60603, P22415, P12755, Q92905, Q05586, Q15596, Q9UKV8, Q92793, O75475, P09874, P20823, Q8NFU7, P46531, P62979, Q9NY61, O95644,…	3245	981	16792	1.93063	5.27337e-38	2.63669e-38	1.4104e-38
GOTERM_BP_DIRECT	GO:0045893~positive regulation of transcription, DNA-templated	229	6.71161	1.38125e-39	P27540, Q6VMQ6, Q9H7Z6, Q13469, Q92922, P01127, O00213, P40337, Q13950, O43474, Q9Y5W3, Q04206, P98082, Q9NS56, Q13761, Q92794, Q9NQ66, Q92793, Q15303, Q92804, P20823, P46531, Q9Y5V3, O95644, O75084, P01106, P37231, P01100, Q9H4L7, P56704, P43694, Q8TAQ2, P35716, P41235, P27361, P24941, Q13635, P01019, P26583, O75581, Q04917, P51587, P10242, O15350, Q9UK53, P40763, O15085, P36897, O15169, Q8IY57,…	3245	515	16792	2.301	1.0235e-35	3.41168e-36	2.73742e-36
GOTERM_BP_DIRECT	GO:0043065~positive regulation of apoptotic process	159	4.66002	7.77041e-39	Q9NR80, Q15287, Q9NR81, Q13144, O75962, Q8IUQ4, O00571, P62753, P09601, P49810, O75146, Q16828, Q99683, O43293, P25054, Q05639, O43521, Q92934, O95257, P35354, O00213, P50570, Q8WYA6, Q16288, O00499, Q07889, Q92870, Q99728, O43524, Q9NZJ7, Q5VWQ8, Q07817, Q13009, Q02779, Q9UKV3, Q07812, P63244, Q8N5V2, P55957, Q9NZ42, P45983, Q8NER1, P54274, Q14160, P11388, Q05586, O00273, Q8N163, Q15303, Q9HD36,…	3245	300	16792	2.74261	5.75788e-35	1.43947e-35	1.53998e-35
GOTERM_BP_DIRECT	GO:0000165~MAPK cascade	144	4.2204	1.48068e-37	P48556, Q01082, Q13200, Q15283, Q14289, Q99558, P13591, P53778, Q15797, Q9P104, O00487, Q16828, P28062, Q99683, O15399, Q9UQM7, P36507, P01127, P15056, P28066, P49137, P98077, P20936, Q13153, O43374, Q9Y6R4, O15020, P11277, Q07889, P28074, Q02078, Q5VWQ8, P53041, P28072, P28070, Q92529, Q15008, Q13555, P01589, Q13554, P02549, P01584, P43686, P35998, Q05586, A8K161, Q02750, Q15303, P35609, P62195,…	3245	262	16792	2.84413	1.09719e-33	2.19438e-34	2.93449e-34
GOTERM_BP_DIRECT	GO:0006468~protein phosphorylation	202	5.92028	1.19297e-34	O75962, Q5VT25, P41240, Q99683, O43293, Q9UQM7, Q9NYY3, Q38SD2, O43781, P22694, Q9UPZ9, P01127, Q9BUB5, Q13464, O43187, Q9UGJ0, Q8NI60, O43283, O75569, Q13554, Q13761, Q99570, P06239, P17252, A8K161, P41743, Q96GD4, P43405, P49674, P06241, P07948, Q13233, Q92918, P27361, Q13976, Q5VST9, P04049, P11308, O75582, Q16854, Q9BYP7, P31749, P11309, P36897, Q9Y6E0, Q06187, Q96RG2, O00444, O43741, Q99640,…	3245	456	16792	2.29231	8.83989e-31	1.47331e-31	2.36428e-31
GOTERM_BP_DIRECT	GO:0002223~stimulatory C-type lectin receptor signaling pathway	77	2.25674	3.86128e-32	P48556, Q8N5C8, O43242, Q13200, P12931, P40306, P22612, Q99460, O00487, O43318, P61289, P28062, O15530, P16885, Q13616, P17612, P22694, P28066, Q9UKB1, Q13153, P25963, Q96C32, P28074, P28072, Q01201, P28070, O14818, Q04206, Q15008, P51665, Q9NYJ8, P62191, P51668, P35998, P43686, P25788, P25789, P62837, P25786, O95999, P25787, Q9Y297, O14920, Q92793, Q99436, P62195, P20618, P62979, P43405, P17980,…	3245	105	16792	3.7948	2.86121e-28	4.08744e-29	7.65248e-29
GOTERM_BP_DIRECT	GO:0045892~negative regulation of transcription, DNA-templated	209	6.12544	1.13013e-31	Q14469, Q13573, Q03989, Q6VMQ6, P23246, Q9H7Z6, O75496, P11142, Q9UGL1, Q00987, Q99684, Q06455, Q15078, P01127, Q8N6I1, Q01105, Q00577, Q9NQX0, O75362, O15226, Q13950, O43474, Q5VWQ8, Q9UKV0, Q96MN9, Q04206, P98082, Q9Y543, P49593, P46527, P41229, Q92794, Q9NQ66, Q8N163, P46531, P27348, Q9Y5V3, Q96GD3, O43463, Q9BQG0, O75081, P37231, Q03060, Q8TAQ2, Q9Y5V0, O43251, P26583, Q969G3, P17676, P10242,…	3245	499	16792	2.16737	8.37429e-28	1.04679e-28	2.23975e-28
GOTERM_BP_DIRECT	GO:0016032~viral process	145	4.24971	4.90536e-30	Q16531, Q14999, Q9NYB9, P52701, Q13573, P36406, P30443, P49815, Q6VMQ6, P14324, P11142, P28062, Q00987, Q99683, Q99684, P49792, Q8N1F7, Q08AM6, P61978, Q9UKL0, P49715, Q17RA0, O60506, P06400, O15519, Q01105, Q9Y490, Q9NPB6, Q92878, P25963, P20248, O00499, O60885, P19388, Q93009, P28074, P28072, P28070, Q07812, P62258, P61586, Q96FC9, P63244, O00410, P20963, P35998, Q00403, P06239, Q14160, P11387,…	3245	299	16792	2.50948	3.63487e-26	4.03875e-27	9.72169e-27
GOTERM_BP_DIRECT	GO:0006915~apoptotic process	224	6.56506	1.47713e-29	Q8WWW0, Q96TC7, Q96GX9, Q9HD15, P61073, P61077, Q9BQE9, O43293, P55210, P23396, Q96J02, P55211, P55212, Q15464, Q92934, O95257, O00213, Q86W42, Q96P20, Q9NZJ7, Q02078, Q07812, P67775, P98170, Q9UK73, P98082, O60603, P29466, O76075, P51398, P24522, P42858, P31751, Q9H1Y0, P09382, Q13794, Q13233, Q13232, P43146, Q14457, P27361, P04049, O15350, P11309, Q9Y3T9, P36897, Q9NQS1, P37840, Q13829, O15169,…	3245	567	16792	2.04434	1.09455e-25	1.09455e-26	2.92744e-26
GOTERM_BP_DIRECT	GO:0043161~proteasome-mediated ubiquitin-dependent protein catabolic process	111	3.25322	8.30719e-29	Q16531, P48556, P54252, P09936, Q13200, Q8IUQ4, Q12834, O00487, P61077, Q04323, P28062, P25054, P28066, Q8WZ19, O15516, P28074, P28072, P28070, O00762, Q15008, Q6PCT2, P62256, P49407, Q9NS56, P43686, P35998, P35222, P62195, Q99436, P20618, P62979, P17980, P55072, O60260, Q5U5U6, P48729, Q13330, Q92993, Q9Y2M5, Q9Y263, Q9NVW2, P61086, P0CG48, P0CG47, P49721, P49720, O43242, Q16236, P62714, Q13042,…	3245	203	16792	2.82953	6.15563e-25	5.59603e-26	1.64636e-25
GOTERM_BP_DIRECT	GO:0060071~Wnt signaling pathway, planar cell polarity pathway	66	1.93435	1.071e-26	P48556, O43242, Q13200, Q9HAU4, P40306, Q99460, P63010, Q01974, O00487, P07737, P61289, P28062, Q13467, P53680, P28066, Q9NPB6, Q96C32, Q7Z3G6, P63000, P28074, P28072, Q13009, P28070, P32121, O14818, P61586, Q15008, O14641, O14640, P51665, O95782, Q8IW93, P62191, Q96CW1, P43686, P35998, P25788, P25789, P25786, P60953, P25787, Q99436, P62195, Q93074, P20618, Q9HCE7, P62979, O94973, P17980, P55036,…	3245	92	16792	3.71231	7.93609e-23	6.61341e-24	2.12256e-23
GOTERM_BP_DIRECT	GO:0098609~cell-cell adhesion	130	3.81008	1.95561e-26	O95067, P46940, Q01082, P62750, O14908, O00571, P55196, P07737, P11142, P47914, Q9UNF0, Q8TE68, P61978, P61313, P62854, Q99497, Q9UJU6, Q7Z2W4, P26196, P49207, Q14134, O15020, O00560, O00567, Q16643, O75369, Q5VWQ8, Q15149, P28072, P08238, P62258, Q96HC4, P63244, Q8NC51, Q9UHB6, P22681, Q86UP2, Q08378, Q9H223, P30041, P52907, Q7KZF4, Q6PKG0, O95817, Q08379, Q96AG4, P50990, P11021, Q9UM47, Q07157,…	3245	271	16792	2.48234	1.4491e-22	1.11469e-23	3.87572e-23
GOTERM_BP_DIRECT	GO:0043066~negative regulation of apoptotic process	185	5.42204	3.07342e-26	Q16531, P05549, Q9NR09, Q96GX9, P16989, Q14289, O00571, P82094, P14780, P62753, P15976, P23528, P84022, P49810, Q13286, Q00987, Q9NYY3, P38936, P61978, Q9H4A6, Q15468, Q96J02, Q9C0K0, Q99497, P15056, Q17RA0, P10415, O15519, Q99828, P18054, P25963, Q8NBS9, P40337, Q9Y241, Q86W42, Q07820, Q92870, Q99728, Q07817, Q04206, P98170, O15119, Q15672, P98082, P20749, Q9NS56, P46527, P45983, Q99836, O15151,…	3245	455	16792	2.10401	2.27741e-22	1.62672e-23	6.09107e-23
GOTERM_BP_DIRECT	GO:0038095~Fc-epsilon receptor signaling pathway	97	2.84291	4.1341e-25	P48556, Q13200, P53779, O00487, Q13469, O43318, P28062, O15530, P16885, P28066, Q13153, P25963, Q07889, P28074, P28072, P28070, Q15008, P45984, Q04206, P45985, Q9NYJ8, P45983, P43686, P35998, P62837, O14920, P62195, Q99436, P20618, P62979, Q9UKW4, O95644, P43405, P28482, P17980, P01100, P07948, Q13233, P19174, Q5U5U6, P27361, P0CG48, P42338, P42336, P01116, O14733, P0CG47, P49721, P49720, P01111,…	3245	178	16792	2.81994	3.06337e-21	2.04225e-22	8.19317e-22
GOTERM_BP_DIRECT	GO:0051436~negative regulation of ubiquitin-protein ligase activity involved in mitotic cell cycle	53	1.55334	8.27732e-23	P48556, O43242, Q13200, Q13042, P40306, Q12834, Q99460, O00487, P28062, P61289, P30260, P28066, Q9UM13, Q9UM11, Q96C32, P28074, P14635, P28072, P28070, O14818, O00762, Q15008, P51665, P62191, P51668, Q9UJX4, P43686, P35998, P25788, Q13257, P25789, P25786, P25787, P06493, O60566, P62195, Q99436, P20618, P62979, P17980, P55036, Q9UL46, O43684, Q5U5U6, P24941, P0CG48, Q9UNM6, P62333, O00231, P0CG47,…	3245	71	16792	3.86283	6.1335e-19	3.83344e-20	1.64044e-19
GOTERM_BP_DIRECT	GO:0051437~positive regulation of ubiquitin-protein ligase activity involved in regulation of mitotic cell cycle transition	55	1.61196	1.33952e-22	P48556, O43242, Q13200, Q13042, P40306, Q12834, Q99460, O00487, P53350, P28062, P61289, Q13616, P30260, P28066, Q9UM13, Q9UM11, Q96C32, P28074, P14635, P28072, P28070, O14818, O00762, Q15008, P51665, P62191, P51668, Q9UJX4, P43686, P35998, P25788, Q13257, P25789, P25786, P25787, Q9Y297, P06493, O60566, P62195, Q99436, P20618, P62979, P17980, P55036, Q9UL46, O43684, Q5U5U6, P0CG48, Q9UNM6, P62333,…	3245	76	16792	3.74487	9.92584e-19	5.83873e-20	2.65473e-19
GOTERM_BP_DIRECT	GO:0043488~regulation of mRNA stability	66	1.93435	1.73831e-22	P48556, O43242, Q13200, Q8IZH2, P40306, Q9Y2L1, Q9Y5A9, Q99460, P31946, O00487, Q15717, P11142, P61289, P28062, P28066, P49137, Q96IS6, Q01105, Q96C32, Q06265, P28074, P28072, P11940, P28070, O14818, Q06787, Q15008, P51665, P62191, P04792, Q9Y3B2, Q8NC51, P43686, P35998, P25788, P25789, P25786, P25787, P39687, P17252, Q99436, P62195, P20618, P62979, P08107, O75888, P17980, Q92945, P55036, P63104,…	3245	103	16792	3.31585	1.28809e-18	7.15605e-20	3.44507e-19
GOTERM_BP_DIRECT	GO:0048013~ephrin receptor signaling pathway	59	1.72919	2.31912e-22	Q8N1W1, P12931, Q658W2, Q15811, P60709, P14780, P49810, P63010, Q96BI3, P59998, Q15078, Q15532, P53680, P20936, P15882, Q13153, P52735, Q13464, Q16288, O00560, P63000, O14950, Q13009, P54760, P61586, O95782, Q8N5V2, Q9NZ42, P61158, P98172, Q96CW1, O43639, P60953, Q05586, Q05193, Q9UKW4, P61160, O94973, Q06124, Q92542, P06241, P04629, P07947, P29323, P46108, P07948, O15144, Q8WW43, Q14155, O43166,…	3245	86	16792	3.55011	1.71847e-18	9.04457e-20	4.59615e-19
GOTERM_BP_DIRECT	GO:0031145~anaphase-promoting complex-dependent catabolic process	56	1.64127	2.616e-22	P48556, O43242, Q13200, Q13042, P40306, Q12834, Q99460, O00487, P53350, P28062, P61289, P30260, Q13618, P28066, Q9UM13, Q9UM11, Q96C32, P28074, P14635, P28072, P28070, O14818, O00762, Q15008, P51665, P62191, P51668, Q9UJX4, P43686, P35998, P25788, Q13257, P25789, P25786, P25787, P06493, O14965, O60566, P62195, Q99436, P20618, P62979, Q96GD4, P17980, P55036, Q9UL46, O43684, Q5U5U6, P0CG48, Q9UNM6,…	3245	79	16792	3.66816	1.93846e-18	9.69229e-20	5.18452e-19
GOTERM_BP_DIRECT	GO:0018105~peptidyl-serine phosphorylation	74	2.16882	3.55072e-22	P36897, Q13043, P12931, Q9Y2H9, P53778, Q9C098, P48730, Q02156, P53350, Q9HC98, Q8IWU2, Q15139, O15530, Q9UQM7, Q9NYY3, Q00535, P17612, Q15078, P01127, O15264, P25098, P10415, P49137, P49841, Q8TAS1, Q9BUB5, Q9HBH9, P05771, Q96BR1, P37173, Q02779, Q13418, O00311, Q13627, Q16539, P24723, P78368, P45983, Q15349, P17252, A8K161, Q5TCY1, Q6R327, P06493, Q13164, P78527, Q09013, Q9H422, Q9NRM7, Q9Y243,…	3245	125	16792	3.06344	2.63108e-18	1.2529e-19	7.03699e-19
GOTERM_BP_DIRECT	GO:0038061~NIK/NF-kappaB signaling	50	1.46542	5.26913e-22	P48556, O43242, Q13200, P40306, Q99558, Q99460, O00487, P28062, P61289, Q13616, P28066, Q9UKB1, Q96C32, P28074, P28072, Q01201, P28070, O14818, Q15008, P51665, P62191, P43686, P35998, P25788, P25789, P25786, P25787, Q9Y297, Q13489, Q14164, P62195, Q99436, P20618, P62979, Q13490, Q00653, P17980, P55036, Q9Y572, Q9UL46, Q5U5U6, P19838, P0CG48, Q9UNM6, P62333, O00231, P0CG47, P49721, P49720, O75832,…	3245	66	16792	3.92025	3.90442e-18	1.77474e-19	1.04426e-18
GOTERM_BP_DIRECT	GO:0050852~T cell receptor signaling pathway	82	2.40328	5.94654e-22	P48556, O43242, Q13200, P40306, P41240, Q99460, O00487, O43318, P27986, P61289, P28062, O15530, P16885, Q13616, P28066, Q9UKB1, Q15464, Q13153, P25963, Q08499, Q96C32, P28074, P28072, Q92835, P28070, O14818, Q04206, Q15008, P51665, O00459, P60484, Q9NYJ8, P62191, P51668, Q15831, P43686, P35998, P20963, P25788, P25789, P62837, P06239, P25786, O95999, P25787, Q9Y297, P01730, P49768, O14920, Q99436,…	3245	148	16792	2.86708	4.40638e-18	1.91582e-19	1.17851e-18
GOTERM_BP_DIRECT	GO:0051092~positive regulation of NF-kappaB transcription factor activity	74	2.16882	5.02358e-20	Q8N5C8, O00206, Q9ULZ3, Q8IUC6, Q06187, O43318, Q15139, Q9UQM7, P32929, P06702, O15519, Q5JVY0, Q99828, Q92974, P02788, P25963, Q96C32, P05109, Q96P20, P05771, P05107, O43187, P06748, O15516, Q9NR96, Q9Y239, P58753, Q15109, O43283, Q15628, P10909, Q04206, O60603, Q9NYJ8, P24723, Q13049, P01584, Q99836, O95999, O14920, A8K161, P01375, P04040, O14862, P10275, P62979, Q13546, P41743, P08107, Q00653,…	3245	133	16792	2.87917	3.72247e-16	1.55103e-17	9.95599e-17
GOTERM_BP_DIRECT	GO:0046777~protein autophosphorylation	87	2.54982	8.08844e-20	Q8IYT8, Q13043, P12931, Q658W2, Q14289, P16234, Q9Y6E0, P41240, Q96RG2, Q9H4A3, Q9HC98, Q8IWU2, P11274, Q15139, O15530, O43293, Q9UQM7, P53355, Q9P2K8, Q00535, Q96QT4, P17612, P49137, O75460, Q13153, P49841, Q8TAS1, Q9BUB5, Q9HBH9, Q9H2G2, P00519, Q16288, Q16584, P08069, O75716, Q02779, O43283, P54760, Q9H1R3, P49761, Q13555, O15164, Q13627, Q9P1W9, Q13554, P78368, Q15831, P11362, A8K161, Q15303,…	3245	172	16792	2.61745	5.99354e-16	2.39741e-17	1.60301e-16
GOTERM_BP_DIRECT	GO:0043123~positive regulation of I-kappaB kinase/NF-kappaB signaling	83	2.43259	1.32969e-19	Q9NWZ3, Q99558, P09601, Q8IUC6, P08134, Q02156, O43318, Q9HC98, Q15139, Q96IF1, Q9NYY3, Q86XR7, P32929, Q7Z2W4, O15519, Q5JVY0, P02788, Q14790, Q96C32, P21333, P00519, P05771, Q8N108, O60885, Q7Z434, Q9NR96, P48023, P19438, Q9Y239, Q92734, P53041, P58753, P21980, P26447, Q99732, P61586, Q15628, Q04206, Q9P1W9, Q9H8V3, Q9NYJ8, Q13049, P29466, Q99836, O14763, O95999, Q6P1N0, O14920, P62942, P01375,…	3245	161	16792	2.66772	9.85302e-16	3.78962e-17	2.63525e-16
GOTERM_BP_DIRECT	GO:0090090~negative regulation of canonical Wnt signaling pathway	83	2.43259	3.55391e-19	P48556, O43242, Q13200, Q13043, P40306, P19022, O15169, Q99460, Q12778, Q13188, Q03135, Q01974, O00487, P18146, P42568, P61289, P28062, Q13283, O60716, P25054, O75161, Q13618, Q9UBP4, P28066, Q9NQB0, P48431, O43623, P49841, Q96C32, Q9Y2T1, O43524, P28074, P28072, Q5VWQ8, Q9BRK4, P28070, O14818, Q9Y2G4, P35638, Q15008, O14641, O14640, P51665, P98082, Q16539, P62191, O95996, P35998, P43686, P25788,…	3245	163	16792	2.63499	2.63345e-15	9.75351e-17	7.04332e-16
GOTERM_BP_DIRECT	GO:0010628~positive regulation of gene expression	114	3.34115	3.89545e-19	Q96QK1, P05549, Q7Z2X4, P04198, O00206, O00571, Q15797, P84022, Q9Y6Q9, Q96AE4, Q9UGL1, Q00987, P54619, P12273, Q00839, P01127, P23396, Q99497, P15056, Q15466, Q01094, P18054, P48059, P31249, Q16288, O75626, Q9NR96, O43474, O95786, Q9H1R3, P45984, Q15672, O60603, Q16539, P49593, P01584, P45983, P60953, P26358, O15156, Q02750, P35232, P17302, P68032, P01106, P42345, Q9Y478, P56704, Q13131, P50453,…	3245	262	16792	2.2516	2.88653e-15	1.0309e-16	7.7202e-16
GOTERM_BP_DIRECT	GO:0090263~positive regulation of canonical Wnt signaling pathway	68	1.99297	4.9529e-19	Q96QK1, P48556, O43242, Q13200, P12931, Q9HAU4, P40306, O15169, Q99460, Q03135, Q01974, P48730, O00487, P61289, P28062, O43293, Q13526, O95071, Q38SD2, P28066, Q96C32, P46937, Q9Y2T1, P28074, Q70CQ2, P28072, P28070, O14818, Q13418, Q15008, O14641, P98170, O14640, P51665, P62191, P43686, P35998, P25788, P25789, P25786, P25787, Q8N163, Q9NVX2, Q99436, P62195, P20618, P62979, O00327, Q5S007, P49674,…	3245	120	16792	2.93235	3.6701e-15	1.26555e-16	9.8159e-16
GOTERM_BP_DIRECT	GO:1901796~regulation of signal transduction by p53 class mediator	69	2.02227	9.96605e-19	O14744, Q9Y3T9, P49959, Q12873, Q92769, P35244, Q16576, P35249, Q14191, Q09028, P35250, Q00987, P54619, Q13526, Q15759, O43741, Q00535, Q15078, Q6P1X5, O14757, P49848, Q92878, Q1MSW8, Q96C32, O95983, Q9Y5B9, Q99728, P15927, Q9UGJ0, P04637, Q13625, O15164, Q16539, P19784, Q15831, O15151, Q9NPI1, Q92794, P54132, P67870, O60934, P68400, O14965, Q96S44, Q13547, P62979, Q96KQ7, Q96GD4, P38398, Q9Y478,…	3245	124	16792	2.87949	7.38484e-15	2.46161e-16	1.97512e-15
GOTERM_BP_DIRECT	GO:0033209~tumor necrosis factor-mediated signaling pathway	66	1.93435	4.22045e-18	P48556, Q9Y275, O43242, Q13200, P42224, P40306, Q14289, Q99558, P08138, P05783, Q99460, Q9ULZ3, O00487, P28062, P61289, P28066, Q96C32, O43524, P28074, P48023, P19438, P28072, P28070, O14818, Q15628, Q15008, P51665, P62191, P43686, P35998, P25788, O14763, P25789, P25786, P25787, O14920, Q13489, P01375, O14862, Q99436, P62195, P20618, P62979, Q13546, Q13490, O60674, O75888, P17980, P55036, Q13114,…	3245	118	16792	2.89434	3.12736e-14	1.00882e-15	8.36431e-15
GOTERM_BP_DIRECT	GO:0007165~signal transduction	340	9.96483	1.17525e-17	P46940, P98155, Q13572, P78318, Q92673, Q9UKG1, P55196, Q08AM6, Q9UPZ9, P22694, P20936, Q15464, O43374, O75362, O00213, Q13464, Q9UBG0, O15226, Q96P20, O75369, Q7Z434, Q14344, P30926, Q92529, Q96Q27, O60603, Q13554, P01210, P29466, Q14449, Q6PJW1, Q92692, P33241, P43681, Q8TCX5, P01730, Q9NQ66, Q92793, Q15303, O75674, Q15311, O75888, Q16445, P31751, P49674, P09486, P09382, P37231, Q03060, P63104,…	3245	1161	16792	1.51542	8.70864e-14	2.72145e-15	2.32918e-14
GOTERM_BP_DIRECT	GO:0006351~transcription, DNA-templated	520	15.2403	2.19281e-17	P27540, Q92925, Q6VMQ6, Q3SYB3, Q8IVH2, Q9UGL1, Q494X3, Q92922, Q01538, O14593, Q9Y4A5, Q8WUI4, Q8N6I1, O75362, Q969V6, Q8NF64, P31249, O15226, Q96P20, O95983, P19388, P19387, Q02078, Q01201, P52630, Q8WXI9, P12755, Q9NP66, P39687, O75475, Q8N163, Q9UBW7, Q8NFU7, Q05195, O75081, P37231, Q6PJG2, Q96QR8, Q8TAQ2, O15209, P27361, Q13330, P13056, P26583, Q9Y6H1, P17676, O15350, Q9NRG4, P40763, O95760,…	3245	1955	16792	1.3764	1.62487e-13	4.92385e-15	4.34581e-14
GOTERM_BP_DIRECT	GO:0035556~intracellular signal transduction	150	4.39625	2.67317e-17	Q8N1W1, Q9NR80, Q96J92, Q9NR81, Q8WWW0, Q9Y6I7, Q15283, Q5VT25, O00571, P09601, P49810, Q15147, Q9P107, P11274, Q9H4A3, Q15139, O15530, P16885, O43293, Q15532, Q9UPZ9, Q9UP65, P98077, P20936, O43374, Q9BUB5, Q9Y6R4, Q9HBH9, O00560, Q92870, Q9UGJ0, Q9Y239, Q9H0H5, P14314, P62258, Q96Q27, P14317, O14641, O14640, O14713, P14416, Q16539, Q9NQ66, P17252, P39687, P23743, P13861, Q9NZN5, P10644, O95819,…	3245	403	16792	1.92608	1.98082e-13	5.82594e-15	5.29783e-14
GOTERM_BP_DIRECT	GO:0016575~histone deacetylation	36	1.0551	1.13244e-16	Q96BD5, Q9BPY8, Q8IXJ6, Q12873, Q92769, Q9HAJ7, Q9UBN7, Q16576, Q96BF6, Q13547, Q96PK6, Q969S8, Q4LE39, Q09028, P35232, Q9H7L9, P56524, P29374, O75182, Q96EB6, Q15014, Q96ST3, Q9HCU9, Q96DB2, Q14839, Q13330, O75446, Q5PSV4, O95983, O60341, Q9UBU8, Q9P0W2, Q9BTC8, Q9NSC2, Q9UKV0, O94776	3245	46	16792	4.04979	8.22675e-13	2.35367e-14	2.22045e-13
GOTERM_BP_DIRECT	GO:0006367~transcription initiation from RNA polymerase II promoter	74	2.16882	9.65919e-16	Q14995, Q13573, O43513, Q9UHV7, Q96F24, Q04721, Q9H944, Q07869, Q6P1X5, P55055, Q15466, Q9UBK2, Q9Y2X0, P49848, P46937, P19388, Q92831, P24928, P24863, P19447, P19387, O60244, Q9NVC6, Q6P2C8, Q92731, Q9UHY1, Q99466, Q58EY0, O95718, Q00403, Q9ULK4, P43354, P29279, P49336, Q06330, Q92793, P50750, P62508, P62487, P50613, Q9BTT4, Q93074, Q9Y2W1, P30876, P10275, P46531, P62875, P10276, Q14686, Q96RI1,…	3245	152	16792	2.51928	7.40408e-12	2.05613e-13	1.9762e-12
GOTERM_BP_DIRECT	GO:0002479~antigen processing and presentation of exogenous peptide antigen via MHC class I, TAP-dependent	42	1.23095	2.46652e-15	P35998, P43686, P48556, P25788, Q13200, O43242, P25789, P25786, P30480, P25787, P40306, P30504, P30443, Q99460, P14598, Q99436, P62195, O00487, P20618, P18084, P61289, P28062, P17980, P55036, P28066, Q9UL46, P28074, P28072, P28070, O14818, Q9UNM6, Q15008, P16671, P62333, P51665, P49721, O00231, P49720, P62191, O00233, O75832, O00232	3245	63	16792	3.44982	1.80989e-11	4.89164e-13	4.84057e-12
GOTERM_BP_DIRECT	GO:0042752~regulation of circadian rhythm	36	1.0551	3.36077e-15	Q14995, P36873, P11388, Q9Y297, P53779, Q8N163, P23246, Q49AN0, P78527, P48730, P62136, Q15233, O15055, Q9Y5V3, P49674, P37231, Q07869, Q03060, Q16526, Q13131, Q9UBK2, Q13133, Q05086, P05129, P16220, O15534, Q15910, P54646, P45984, O75116, Q58EY0, Q14103, P21917, Q9UHM6, P29590, P45983	3245	49	16792	3.80184	2.46803e-11	6.4948e-13	6.60583e-12
GOTERM_BP_DIRECT	GO:0042493~response to drug	118	3.45838	3.9445e-15	P17275, P24385, Q14289, O15130, P28566, Q13469, Q16828, Q00987, O75553, P38936, Q15532, P10415, P21741, Q92934, P35354, P14635, Q04206, P14416, P46527, Q03113, P06239, P54274, P11387, Q92698, P04040, P35222, Q9UKW4, P00491, P56524, P68032, P06241, P09382, P21246, P01106, P37231, P01100, P07948, Q07157, P28221, P27695, P03886, P43694, P28223, Q14457, P28222, P43004, Q13635, Q92997, P09471, P26583,…	3245	304	16792	2.00861	2.96163e-11	7.59393e-13	7.91589e-12
GOTERM_BP_DIRECT	GO:0006919~activation of cysteine-type endopeptidase activity involved in apoptotic process	49	1.43611	8.84422e-15	P29466, O14763, Q71UM5, P06239, P37840, P08138, O00291, P01375, Q9ULZ3, Q9HD36, P84022, O95831, O75146, O14727, Q13546, P61604, O60674, P06307, Q13158, Q9UKL3, P37231, Q13794, P55072, Q9C000, O43521, P06702, Q14790, Q92934, P05109, Q96P20, O75340, Q12933, P50591, Q92688, P48023, Q9Y239, Q9NZJ7, Q00994, Q07812, P10809, Q15628, P25445, P63244, P42574, P42575, P55957, Q9P0U3, P46527, P29590	3245	83	16792	3.05496	6.5814e-11	1.64535e-12	1.7597e-11
GOTERM_BP_DIRECT	GO:0030521~androgen receptor signaling pathway	32	0.937866	9.3765e-15	P31689, Q9Y3R0, B4E1C1, Q02790, P35222, P50613, Q93074, Q9Y2W1, Q9Y6Q9, Q9UHV7, P10275, Q14192, Q9Y4C1, P38398, P62826, P06400, Q9UBK2, O75928, Q9Y2X0, Q05086, Q9NPJ6, P24864, Q92993, Q15788, O75448, O60244, Q9NVC6, Q9UBS8, P48552, Q9UER7, O14497, O75925, Q15648	3245	41	16792	4.03881	6.91047e-11	1.68543e-12	1.84852e-11
GOTERM_BP_DIRECT	GO:0008283~cell proliferation	134	3.92732	1.04573e-14	Q9C0J9, O75356, P09936, Q9BVP2, P62750, Q9HD15, Q9UKG1, Q15139, P01303, O95071, Q15078, Q9H4A6, Q15468, Q5VTD9, P10415, Q13561, Q96JB5, Q9Y242, P46937, Q9Y2T1, O00499, Q07817, O15230, P10599, Q14542, P01589, P98082, Q92888, P12755, O15151, Q14160, Q12929, P61024, O60934, O75474, Q15303, P40222, Q05195, Q6PKG0, Q96GD4, P43405, P51858, P01106, O75081, Q96QR8, Q9UKN5, Q9P212, Q92918, Q13972, O75487,…	3245	366	16792	1.89457	7.73315e-11	1.84119e-12	2.06835e-11
GOTERM_BP_DIRECT	GO:0006521~regulation of cellular amino acid metabolic process	36	1.0551	2.3462e-14	P35998, P43686, P48556, P25788, Q13200, O43242, P25789, P25786, P25787, P40306, Q99460, Q99436, P62195, O00487, P20618, P28062, P61289, P17980, P55036, P28066, Q9UL46, P28074, P28072, P28070, O14818, Q9UNM6, Q15008, P62333, P51665, P49721, O00231, P49720, P62191, O00233, O75832, O00232	3245	51	16792	3.65275	1.73584e-10	4.03688e-12	4.64295e-11
GOTERM_BP_DIRECT	GO:0043547~positive regulation of GTPase activity	184	5.39273	4.3531e-14	P24386, Q9NR80, P46940, Q8N1W1, Q9NR81, Q8NF50, Q01082, Q99819, Q13144, Q15283, Q9Y2L1, O60890, O75962, P49815, P13591, P55196, Q9P107, P11274, O15399, Q15334, Q9UQM7, Q8TE68, P01127, P49418, P20936, P98077, Q8WZA2, Q99569, O43374, Q86VX9, P48059, O15020, Q9Y2T1, P11277, Q07889, P52306, Q9H0H5, Q5VWQ8, Q15910, Q92529, Q9P2F8, O14641, Q13555, P63244, Q8IW93, P01589, Q9GZM8, P31150, Q8N5V2, Q13554,…	3245	565	16792	1.68522	3.22489e-10	7.32925e-12	8.62532e-11
GOTERM_BP_DIRECT	GO:0001666~response to hypoxia	77	2.25674	6.94825e-14	P17655, P27540, Q9NX09, Q99814, Q14289, P61073, P09601, P49810, P84022, Q8IZQ8, Q03135, P23526, P18146, P27487, Q96IF1, O43707, Q07869, P50281, P36544, Q13153, Q92934, P05771, Q9UBC3, P19447, P16220, P22460, Q15109, P37173, P10809, P04179, Q8WVM8, P14416, P15692, O60603, P01210, P22415, P46527, P29466, P43681, P55851, P43354, P36776, Q92793, P04040, P35228, O60936, Q14643, P30566, Q12791, O14727,…	3245	172	16792	2.31659	5.14995e-10	1.14443e-11	1.37734e-10
GOTERM_BP_DIRECT	GO:0048511~rhythmic process	36	1.0551	3.24337e-13	P41229, Q14995, P11388, Q9Y297, Q92793, P53779, Q8N163, P23246, P68400, P78527, Q9UGL1, Q08211, Q00653, O43463, Q00535, P37231, Q15078, Q03060, Q13131, Q9UKB1, Q96ST3, P05129, P17844, Q92831, Q15910, P54646, P45984, O75116, P63244, Q15672, Q58EY0, P08047, P21917, Q16534, Q9UHM6, P45983	3245	54	16792	3.44982	2.40303e-09	5.22399e-11	6.42708e-10
GOTERM_BP_DIRECT	GO:0000184~nuclear-transcribed mRNA catabolic process, nonsense-mediated decay	59	1.72919	3.89205e-13	Q15287, Q09161, P36578, P63151, P22090, P62750, P30153, P62277, Q07020, Q9UPR3, P27635, P62753, Q9H1J1, P62280, P18621, P62424, P62269, Q01780, P62829, P47914, P61313, P23396, P62854, P62851, P15880, Q02543, Q9BRP8, Q8TAS1, P49207, P39019, P62910, P11940, P67775, Q9Y5S9, P39023, P18124, Q92901, O15234, P46779, P35544, P30050, P62249, P62979, P62906, P15170, Q92900, P62701, P46781, Q9NPJ4, P46783,…	3245	119	16792	2.56562	2.8843e-09	6.1368e-11	7.71427e-10
GOTERM_BP_DIRECT	GO:0000209~protein polyubiquitination	79	2.31536	4.72944e-13	P48556, O43242, Q13200, Q9Y6I7, Q9HAU4, P40306, Q8IUQ4, Q99460, P61077, O00487, P49459, P61289, P28062, Q9P2K6, P55786, Q9UK22, O95071, Q13616, Q13618, P28066, P10415, Q9UKB1, Q5JVY0, O94885, P63146, Q96C32, P28074, P28072, P28070, O14818, Q9UBS8, Q96PU5, Q96Q27, Q15008, P51665, P62191, Q9NS56, O95155, Q13049, P51668, P35998, P43686, P25788, P25789, P62837, P25786, P25787, Q9UBN7, Q9Y297, Q13356,…	3245	184	16792	2.22176	3.5046e-09	7.30125e-11	9.37328e-10
GOTERM_BP_DIRECT	GO:0051726~regulation of cell cycle	60	1.7585	9.1151e-13	P17275, O95067, P12931, P49815, Q9BTV7, P11142, P53350, Q09028, P11274, Q14094, Q00536, Q13243, Q9Y5T5, Q99640, Q00532, Q9UPZ9, P30307, P06400, Q96IS6, Q9UQ88, P21127, O95257, P24864, Q8TEK3, Q92574, P14635, P05412, Q00526, P63244, P60484, Q13148, Q07002, Q03112, Q8IXJ6, Q9Y297, Q92905, Q9NQ66, P49336, P78563, Q9NYV4, O00327, O15055, Q13490, Q13363, P24522, P17535, P28749, Q9H869, Q08999, Q9BWU1,…	3245	124	16792	2.5039	6.75416e-09	1.3784e-10	1.80644e-09
GOTERM_BP_DIRECT	GO:0000086~G2/M transition of mitotic cell cycle	64	1.87573	1.07042e-12	O95067, P07437, P04350, P63151, Q71U36, P30153, P48730, P53350, Q96SN8, O00444, P68366, Q96IF1, Q13616, P30305, P38936, P17612, Q99640, Q6P1X5, P30307, Q9UKB1, O14757, Q13561, P50570, Q15154, Q96C32, P23258, Q7Z7A1, P14635, P62258, Q07666, P54274, Q9Y297, Q9NQ66, Q96L34, Q8TAP6, P06493, O14965, P61981, P50613, P62158, P61163, P48681, P62979, P07900, P49674, O75935, Q16890, O43768, O14578, O94927,…	3245	137	16792	2.41739	7.93141e-09	1.58628e-10	2.1213e-09
GOTERM_BP_DIRECT	GO:0008285~negative regulation of cell proliferation	136	3.98593	1.66583e-12	P51531, Q8WWW0, P05549, Q14289, P41240, P49815, Q15797, P15976, Q8IZQ8, P56545, Q09028, Q13467, P25054, P38936, P49715, Q9C0K0, P06400, Q99828, Q12824, P35354, P40337, Q9Y2T1, Q13007, O43474, Q5VWQ8, O75569, P17706, O14713, P14416, O60603, P46527, P01584, P12755, O15151, O43639, Q9P2X7, Q92796, Q02750, Q15303, P35222, P78563, P46531, P35232, O60674, Q86U86, P56524, Q00613, O75081, P11831, P07948,…	3245	396	16792	1.77718	1.23434e-08	2.42028e-10	3.30133e-09
GOTERM_BP_DIRECT	GO:0000187~activation of MAPK activity	54	1.58265	1.77123e-12	Q8N5C8, Q02297, O00206, P61073, P53779, O43318, Q16828, Q15759, Q99956, P36507, P36544, P29353, P49137, P98077, Q96C32, Q16288, O43187, Q16584, Q9Y239, Q9BXJ5, Q13255, Q16539, Q9NYJ8, P49407, P01584, P00441, P01375, Q02750, P06493, Q13163, P62979, P14210, P51617, Q5S007, Q06124, P28482, Q8WU20, P07996, Q9Y4K3, Q9Y6K9, P46734, Q13131, Q9P212, Q9HC29, O43353, Q5U5U6, P27361, Q15750, P10721, P0CG48,…	3245	107	16792	2.61155	1.3125e-08	2.52403e-10	3.51035e-09
GOTERM_BP_DIRECT	GO:1900034~regulation of cellular response to heat	43	1.26026	1.8539e-12	Q15185, P34931, Q02790, A8K161, P35244, Q92793, P25685, Q8N163, P07900, P11142, P08107, Q92621, P02511, Q8TEM1, P49792, O95817, A8CG34, Q9UQM7, P28482, Q8N1F7, Q00613, P42345, Q99933, Q96EB6, P27694, P49137, Q96IS6, Q8WUM0, Q09472, Q9BVL2, P49841, P78406, P27361, P15927, P37198, Q99615, Q13535, P08238, P62258, Q13555, Q8N122, Q96HA1, O75190, Q9BVC4, Q13554	3245	75	16792	2.96685	1.3737e-08	2.59189e-10	3.67405e-09
GOTERM_BP_DIRECT	GO:0042981~regulation of apoptotic process	86	2.52052	2.34711e-12	P24386, Q8WWW0, P42224, Q9HD15, P08138, O00291, O75052, P41182, Q9UKT9, P18146, O75618, Q14191, O43293, P53355, Q00535, O43707, P32119, P23396, P55211, P55212, O15519, Q14790, O43236, Q1MSW8, O60346, P49756, Q9H2G2, Q07820, Q96BR1, P04637, Q9Y239, P19438, P13693, Q07817, Q13625, P49662, Q07812, O15164, P20749, P55957, Q8NC51, P29466, O14763, O95999, P39687, P27797, Q13489, Q92793, O60936, P12757,…	3245	213	16792	2.08933	1.73922e-08	3.22077e-10	4.65165e-09
GOTERM_BP_DIRECT	GO:0016925~protein sumoylation	57	1.67057	2.53623e-12	Q14191, Q92621, Q8TEM1, Q00987, P49792, Q9Y6X2, Q8N1F7, P61978, Q9UQE7, Q99496, Q8WUI4, Q02880, O75928, Q8WUM0, Q1MSW8, Q14676, Q8N2W9, Q969R5, P04637, Q9H165, Q14683, Q02447, P78364, O00257, Q9NS56, O75925, P55854, Q14781, P11388, P11387, P54132, P35226, P09874, O75030, Q96GD3, Q96GD4, P38398, A8CG34, P61956, Q8IXK0, P63279, P12004, Q13263, P27694, Q9BVL2, Q12888, Q99502, P46060, P78406, P11161,…	3245	117	16792	2.52102	1.87932e-08	3.41694e-10	5.02636e-09
GOTERM_BP_DIRECT	GO:0007265~Ras protein signal transduction	41	1.20164	2.57526e-12	Q9NS23, Q8IV61, P26358, Q9UQ13, P46109, P11233, P62873, Q15139, P62993, Q13283, Q15759, Q9NYY3, Q92766, P38936, Q969H4, Q99497, P29353, Q13263, O14593, P06400, P49137, P98077, Q9P212, Q1MSW8, Q96PV0, O00560, P24941, P20248, Q07889, Q9UN86, P04637, Q15047, Q13393, P05412, Q15392, Q92529, A0MZ66, P21359, P01116, Q16539, P01111, P01112	3245	70	16792	3.03091	1.90828e-08	3.40764e-10	5.10381e-09
GOTERM_BP_DIRECT	GO:0007049~cell cycle	87	2.54982	2.72466e-12	P24385, Q9Y3E7, P12931, Q9Y3P9, Q8IUQ4, Q12834, P05783, Q9BTV7, Q9UKG1, O75496, P62136, Q02156, Q09028, Q13526, Q00535, Q9Y5T5, Q9UKL3, P63096, O14519, Q13422, O15264, Q12824, O43236, Q9NPB6, Q1MSW8, Q8WUM4, Q96RT1, Q9BYG4, Q9BYG5, P04637, Q15418, Q5VWQ8, Q13620, Q13625, P23919, Q56NI9, Q9P0W2, Q9P287, P63244, Q6N021, Q8IX12, Q13111, Q9UPT9, Q96T88, P30279, Q9NPI1, Q14978, P61024, Q13164, Q8N163,…	3245	217	16792	2.07466	2.01901e-08	3.54212e-10	5.39997e-09
GOTERM_BP_DIRECT	GO:0032922~circadian regulation of gene expression	36	1.0551	3.32752e-12	O14744, Q06210, Q9C0J9, P36873, Q92769, P11387, P08138, Q15596, Q49AN0, P48730, P62136, Q13547, O00327, O15055, Q9Y5V3, Q16568, P49674, Q9BQG0, P29375, Q07869, Q00839, Q03060, P56645, Q16526, Q96EB6, Q9UBK2, O15294, Q13330, Q03164, O15516, O15534, Q01201, Q7Z5J4, P14416, P48552, P29590	3245	57	16792	3.26825	2.46572e-08	4.25124e-10	6.59472e-09
GOTERM_BP_DIRECT	GO:0008630~intrinsic apoptotic signaling pathway in response to DNA damage	32	0.937866	3.68637e-12	Q14526, P52701, P31947, P01375, P40692, Q14164, P09601, Q9HD36, P78527, O43464, P27986, P38398, P23025, P55211, P10415, Q96EB6, O43521, Q01094, Q92934, O96017, P00519, Q07820, Q16611, P19438, Q07817, Q07812, P04179, P42575, O15350, P20333, Q9NS56, P29590	3245	47	16792	3.52322	2.73161e-08	4.62985e-10	7.30586e-09
GOTERM_BP_DIRECT	GO:0006357~regulation of transcription from RNA polymerase II promoter	146	4.27902	5.75273e-12	P17275, Q9NWS9, Q01085, P51531, P36402, Q92925, P04198, Q13573, Q03989, P84022, O43513, Q3SYB3, Q96RK1, Q8IVH2, P51532, Q9UKT9, Q92922, P38935, P61978, Q9H944, Q9UJ78, O14593, P06400, Q5VZL5, Q00577, Q86X95, Q12824, Q9Y242, P12980, P17844, Q13950, Q13952, O15516, O43524, Q9NVC6, Q01201, P52630, O75132, O15119, Q16539, Q13761, P22415, Q9ULK4, Q9UBW7, P20823, P10644, O00267, P15172, Q9Y5V3, O60675,…	3245	441	16792	1.71318	4.26277e-08	7.10462e-10	1.1401e-08
GOTERM_BP_DIRECT	GO:0000398~mRNA splicing, via spliceosome	87	2.54982	1.15333e-11	Q15287, Q09161, O60306, Q13573, O95391, Q15029, Q9UQ35, P31943, Q9HCG8, Q6UX04, Q15233, Q15717, Q99459, O95777, P11142, O43290, Q08211, O00148, Q13243, Q13242, P61978, Q00839, O43809, Q9BUJ2, O60506, Q96IS6, O43660, Q13151, Q10570, P22626, Q8IYB3, Q96T58, Q8WYA6, P17844, P51003, P19388, P24928, Q9P013, P19387, Q07955, P55795, Q15020, P11940, P26599, O43143, P35637, Q9UKM9, P67809, Q9Y5S9, Q9BZL1,…	3245	222	16792	2.02793	8.5462e-08	1.40102e-09	2.28573e-08
GOTERM_BP_DIRECT	GO:1900740~positive regulation of protein insertion into mitochondrial membrane involved in apoptotic signaling pathway	24	0.7034	1.74218e-11	P31947, P31946, P61981, P27348, Q13794, P63098, P63104, P10415, O43521, Q01094, Q96FJ2, Q92934, Q14790, Q1MSW8, P63167, Q9Y371, P04637, Q13625, Q9H3D4, P62258, Q04917, P55957, O15350, P10144, P45983	3245	30	16792	4.13978	1.29096e-07	2.08219e-09	3.45275e-08
GOTERM_BP_DIRECT	GO:0007050~cell cycle arrest	63	1.84642	1.76698e-11	P36897, P49815, Q9NNW5, P53778, P84022, Q04721, O43290, P54619, Q9P2K8, O43741, P25054, Q15382, Q13616, Q9UQ80, Q00534, P38936, Q13618, Q9NQB0, P06400, O75460, P48431, Q8TAS1, Q1MSW8, O00213, P00519, Q92870, Q99728, Q9UGJ0, Q92831, Q9UHA4, P04637, Q92574, Q15392, Q13418, P35638, Q9BVC4, P46527, Q9NS23, Q15831, Q07666, P27797, O60934, Q02750, P12757, P50613, P24522, P01106, P42345, O60477, P07996,…	3245	141	16792	2.31211	1.30934e-07	2.07831e-09	3.5019e-08
GOTERM_BP_DIRECT	GO:0007254~JNK cascade	32	0.937866	1.88147e-11	Q8N5C8, Q99836, Q9NWZ3, P01375, P53779, Q01974, O43318, P62979, P46109, Q99683, Q13387, Q15052, P51617, Q13098, Q99956, Q9Y4K3, Q9Y6K9, Q9HC29, O43353, Q5U5U6, Q96C32, Q15750, O43187, Q16584, Q9Y239, P0CG48, Q02779, O43283, P45984, P45985, Q9NYJ8, O14733, P0CG47, P45983	3245	49	16792	3.37942	1.39417e-07	2.17839e-09	3.7288e-08
GOTERM_BP_DIRECT	GO:0043524~negative regulation of neuron apoptotic process	60	1.7585	2.38723e-11	P37840, Q14289, Q15811, Q13002, P09601, Q13286, P61764, O15530, Q13526, Q99497, P10415, P15056, P20936, Q9UBK2, Q01105, P21741, P49588, Q13464, Q96PV0, Q07954, P05412, Q07817, P08238, P10809, Q07812, P04179, Q13418, P28472, Q9UBD9, P49768, P00441, Q05586, P43354, O00555, Q13547, P48681, P41743, O60674, Q9BWQ8, P04629, P06241, P48506, Q9H2X6, P05129, O60260, P07196, O43543, O15392, Q16620, Q06413,…	3245	132	16792	2.35215	1.76894e-07	2.72145e-09	4.73114e-08
GOTERM_BP_DIRECT	GO:0007249~I-kappaB kinase/NF-kappaB signaling	36	1.0551	2.67455e-11	Q8N5C8, O95999, Q99558, O14920, O00206, Q13489, P01375, Q8IUC6, Q06187, O43318, P62979, Q13546, Q13490, Q00653, Q86XR7, Q9BYM8, Q9Y4K3, Q9Y6K9, Q9Y572, Q13464, O43353, Q5U5U6, Q96C32, P19838, Q15750, Q9P035, Q12933, O43187, Q9H257, P19438, Q01201, P0CG48, O75116, Q15628, P20749, Q9NYJ8, P0CG47, Q9NYS0	3245	60	16792	3.10484	1.98184e-07	3.00279e-09	5.30056e-08
GOTERM_BP_DIRECT	GO:0050821~protein stabilization	61	1.78781	3.1525e-11	P04406, Q13043, O00291, P84022, Q9BZE4, Q13188, Q86TM6, P07737, O75146, P27986, P61764, Q13526, P38936, P56645, Q99497, Q9UBK2, Q16543, P63146, P17987, P78371, P40337, P21333, Q93009, P16220, Q92574, P08238, O95785, P10809, P16401, P10909, O14640, P60484, Q9P1W9, Q9NS23, P40227, O15151, P27797, Q99832, P51610, P07900, O15105, P35232, P08107, P46379, O95817, P48643, P50990, P50991, Q969H0, Q99623,…	3245	136	16792	2.32102	2.336e-07	3.48657e-09	6.24778e-08
GOTERM_BP_DIRECT	GO:0048010~vascular endothelial growth factor receptor signaling pathway	40	1.17233	4.55257e-11	O43639, P12931, P60953, Q658W2, Q14289, P60709, Q9UQB8, P53778, P14598, P07900, Q9UKW4, P27986, P56945, Q15139, Q15759, P06241, Q99958, P46108, O15264, P49137, P98077, Q15464, Q13464, P52735, Q13177, P05106, P63000, Q05397, P42338, P15498, P49023, P42336, P61586, P63261, Q9Y2A7, O75116, P15692, Q16539, P16333, O00459, P04792	3245	72	16792	2.87485	3.37345e-07	4.96096e-09	9.02251e-08
GOTERM_BP_DIRECT	GO:0043044~ATP-dependent chromatin remodeling	20	0.586166	1.02843e-10	Q9UBB5, Q92769, Q92925, Q8TAQ2, Q12824, Q14839, P60709, O95983, O96019, O60264, P51532, Q13547, Q09028, P07910, Q969G3, O94776, Q92922, Q8WXI9, Q9H4L7, O14497	3245	23	16792	4.49977	7.62068e-07	1.10445e-08	2.0382e-07
GOTERM_BP_DIRECT	GO:0006413~translational initiation	60	1.7585	1.50266e-10	P36578, Q13144, P22090, P62750, O15523, P62277, Q07020, P62753, P27635, P62280, P18621, P62424, P62269, P62829, P47914, Q8N9N8, P61313, P62854, P23396, P62851, P15880, Q02543, O14602, O75822, P49207, P39019, O75821, P62910, Q14232, Q13347, P11940, Q9BY44, P39023, P18124, Q92901, Q92905, P46779, Q9UKV8, P35544, P30050, P23588, P62249, P62979, Q6PKG0, O60739, P62906, P62701, P46781, P46783, P05386,…	3245	137	16792	2.26631	1.11347e-06	1.59067e-08	2.97804e-07
GOTERM_BP_DIRECT	GO:0042127~regulation of cell proliferation	74	2.16882	1.5168e-10	P17275, Q9NR09, Q9UBB5, P36402, P12931, Q9BVP2, Q658W2, Q14289, P08138, P41240, P35244, P41182, P42226, Q06187, O43889, Q96CA5, P42566, P15056, O14757, P24394, Q8N6I1, Q99828, Q92974, Q00577, P25963, P00519, P49356, Q96BR1, P47712, P19438, P05412, P37173, Q15910, O15230, P98170, Q07912, P55957, Q9NS56, O75925, P46527, O14763, Q16254, P06239, P26358, P08582, P17542, P01375, P35228, P42680, Q13490,…	3245	185	16792	2.06989	1.12395e-06	1.58302e-08	3.00607e-07
GOTERM_BP_DIRECT	GO:0051056~regulation of small GTPase mediated signal transduction	59	1.72919	1.68542e-10	Q9NR80, Q9NR81, Q99819, O60890, O75962, Q15811, P49815, P08134, Q4VCS5, Q9P107, P11274, Q9H4E5, Q15669, Q92974, P15882, P52735, Q07960, Q96M96, Q07889, P63000, Q9H0H5, Q13009, P15498, O15068, Q9P2F8, P61586, Q9H8V3, Q8N5V2, O00459, P31150, Q52LW3, Q6PJW1, P60953, P10911, Q7Z628, P52565, P52566, Q9H7P9, Q9NZN5, Q13017, Q9UKW4, Q15311, Q15052, A1A4S6, Q9NRY4, Q7Z6B7, Q92619, O94827, Q01968, Q5VST9,…	3245	134	16792	2.27843	1.24889e-06	1.73457e-08	3.34024e-07
GOTERM_BP_DIRECT	GO:0019083~viral transcription	52	1.52403	2.3295e-10	P36578, P22090, P62750, P62277, Q07020, P27635, P62753, P62280, P18621, Q92621, Q8TEM1, P49792, P62424, P62269, Q8N1F7, P62829, P47914, P61313, P23396, P62854, P62851, P15880, Q02543, Q8WUM0, P49207, P39019, P62910, P39023, P18124, Q92901, P46779, P35544, P30050, P62249, P62979, A8CG34, P62906, P62701, P46781, P46783, P05386, Q9BVL2, P05388, P78406, P62081, P25398, P08708, P37198, P50914, Q96HA1,…	3245	112	16792	2.40255	1.72616e-06	2.3646e-08	4.61671e-07
GOTERM_BP_DIRECT	GO:0035023~regulation of Rho protein signal transduction	42	1.23095	2.40597e-10	Q9NR80, Q8N1W1, Q9NR81, Q92888, P10911, O75962, Q7Z628, Q15811, P52565, Q12774, P52566, Q86VW2, Q9H7P9, Q9NZN5, Q9UKW4, P11274, Q15052, Q8TE68, O75955, O94827, Q92974, D3DTR7, Q13972, P52735, Q96M96, Q5VST9, Q07889, Q9NZM3, Q14155, P04049, O94989, Q6XZF7, Q13009, O60229, Q6ZSZ5, P15498, O15068, Q8IW93, Q12802, Q8N5V2, Q9H8V3, Q86YR7, O15085	3245	81	16792	2.68319	1.78282e-06	2.40922e-08	4.76827e-07
GOTERM_BP_DIRECT	GO:0006974~cellular response to DNA damage stimulus	80	2.34467	2.41116e-10	P24385, Q71UM5, P49959, P41182, Q12778, Q13469, Q14191, P25054, O00148, O95071, Q8WTS6, Q9Y5T5, P38936, P23396, P55211, P10415, P49137, O14757, Q99828, Q92878, Q1MSW8, P63146, O00213, P46937, Q96FW1, P00519, Q96LR5, O60885, Q99728, P04637, Q00526, P35638, P98170, Q96FC9, Q06787, O00255, P20749, Q9NS56, Q9NS23, Q15831, P11388, Q6IEH8, P22681, P49768, P54132, Q8N163, Q8NCN4, P09874, Q9NY61, Q9UKW4,…	3245	208	16792	1.99028	1.78666e-06	2.38222e-08	4.77855e-07
GOTERM_BP_DIRECT	GO:0032436~positive regulation of proteasomal ubiquitin-dependent protein catabolic process	36	1.0551	3.14984e-10	Q8IXJ6, P49768, P25686, Q14145, O14965, Q9Y5A7, O75159, P48730, P53350, Q96PM5, P08107, O15105, Q00987, Q5S007, P49674, P61956, Q9NYY3, O75081, P49715, P55072, P48506, P49841, O60260, P48729, P63165, Q96EP1, Q9UBS8, P10909, P63244, O14640, P98082, O75925, O95760, P31749, O75832, Q9UNE7	3245	64	16792	2.91079	2.33403e-06	3.0711e-08	6.24252e-07
GOTERM_BP_DIRECT	GO:0006461~protein complex assembly	53	1.55334	3.15151e-10	Q14469, O14745, Q14289, P30153, Q92536, O75496, Q00987, O43292, Q02410, Q15334, P25054, O95163, Q9Y4W6, Q9UBK2, O14910, Q96S59, Q1MSW8, Q9BWW4, Q03164, Q08752, Q9BYG5, P04637, P14635, P47755, Q9NU22, Q15393, O15273, Q13111, O15151, P14868, Q92793, P06493, Q9Y5K6, O75030, Q8TEW0, Q13492, P52907, P11047, Q9Y4K3, P78352, P25942, Q13077, P17096, P27361, Q12933, Q01664, O00505, Q92558, P07814, Q9Y566,…	3245	116	16792	2.36432	2.33527e-06	3.03282e-08	6.24582e-07
GOTERM_BP_DIRECT	GO:0007173~epidermal growth factor receptor signaling pathway	33	0.967175	3.96575e-10	P46940, O43639, P12931, Q658W2, Q14289, P22681, Q12929, P41240, O75159, P27986, P56945, O00443, O15530, P62993, Q06124, P29353, P42566, Q9P212, P19174, P00519, Q96RT1, Q07889, Q13480, Q05397, P49023, Q92529, P42336, Q12805, O75582, P01116, P00533, P01111, Q99075, P01112	3245	56	16792	3.04939	2.93862e-06	3.76746e-08	7.85952e-07
GOTERM_BP_DIRECT	GO:0001934~positive regulation of protein phosphorylation	56	1.64127	4.84419e-10	P07355, P24385, Q13043, Q658W2, O15169, P14780, P48730, P10114, Q13526, O14519, O75955, Q99828, Q13153, Q16288, P00519, Q03405, Q9Y2T1, P05106, Q7Z434, P63000, O14641, O14640, P63244, P98082, P15692, P06850, P49407, P01584, P30279, B4E1C1, O15379, P01375, Q96DZ5, Q15303, Q13546, P04626, Q5S007, P31751, P04629, P42345, P30281, Q96EB6, P56704, P25942, Q9HAT8, Q13501, P27361, O96017, Q92997, Q16620,…	3245	127	16792	2.28177	3.58954e-06	4.54373e-08	9.60046e-07
GOTERM_BP_DIRECT	GO:0018107~peptidyl-threonine phosphorylation	26	0.762016	5.01952e-10	P36897, P06493, Q9H422, Q8IWU2, Q9H4A3, O15530, P27708, Q5S007, P28482, Q00535, P42345, P17612, Q15078, P25098, P10415, O14757, P49841, Q9H2X6, Q05655, P37173, Q02779, Q9H1R3, Q7KZI7, Q13627, P31749, P45983	3245	38	16792	3.5406	3.71946e-06	4.64933e-08	9.94794e-07
GOTERM_BP_DIRECT	GO:0008625~extrinsic apoptotic signaling pathway via death domain receptors	26	0.762016	5.01952e-10	O14763, B4E1C1, P01375, O00571, O75618, P27986, O95817, P53355, Q13158, Q9UKL3, O95166, P10415, P26842, Q92934, Q92851, Q99523, P19438, P48023, Q00994, Q5VWQ8, Q07812, Q9H0S4, Q15628, P25445, P21359, Q9UER7, P55957	3245	38	16792	3.5406	3.71946e-06	4.64933e-08	9.94794e-07
GOTERM_BP_DIRECT	GO:0007179~transforming growth factor beta receptor signaling pathway	45	1.31887	5.67558e-10	P36897, P12755, P12931, Q658W2, P22681, P62942, Q15797, P09874, P12757, P84022, Q99717, P09958, Q8TEW0, Q9P2M7, Q9HCE7, O43318, P62979, P18084, O15105, P01100, P01127, O15198, Q15843, O00501, Q9NPB6, Q9H2X6, Q96C32, P49354, Q5U5U6, Q15750, O00507, Q93008, P08123, P16220, P05412, Q15796, P0CG48, P37173, P32121, Q6ZSZ5, Q05397, P49023, Q13485, P61586, P0CG47, Q9Y624, Q05513, P29590	3245	92	16792	2.53112	4.2056e-06	5.19211e-08	1.12481e-06
GOTERM_BP_DIRECT	GO:0007568~aging	67	1.96366	5.79618e-10	Q14525, Q9UBB5, Q16236, Q13144, P37840, P35221, Q15761, Q14191, P36956, P62993, P02533, P55210, P55211, P04844, Q9UBK2, P18054, Q96ST3, Q08499, P05107, O95983, O43524, P16220, Q07954, P05412, P37173, Q99732, Q04206, P60484, P01210, P49146, P23443, P00441, P55851, P29279, P36776, P04040, P09622, P05164, O43464, O14727, P02511, Q00653, Q96GD4, P51617, P04629, P17535, P01100, P98177, P48506, P27695,…	3245	165	16792	2.10125	4.29496e-06	5.23777e-08	1.14872e-06
GOTERM_BP_DIRECT	GO:0042059~negative regulation of epidermal growth factor receptor signaling pathway	25	0.732708	7.43408e-10	P60953, P22681, P63010, O14964, P62979, P62993, O94973, O75886, Q96B97, P53680, P42566, O43609, Q5U5U6, Q96C32, Q9UBC2, Q14155, P37198, Q5VWQ8, P0CG48, Q99962, Q9Y4L5, O95782, P17706, P00533, P0CG47, Q96CW1, O43597	3245	36	16792	3.59356	5.50863e-06	6.63693e-08	1.47332e-06
GOTERM_BP_DIRECT	GO:0006457~protein folding	71	2.08089	7.61423e-10	P31689, Q9Y230, P30405, Q6UX04, P61604, P11142, Q9H3N1, P49792, P50502, P63096, Q16543, Q96IS6, Q9HAV7, P49588, P17987, P78371, Q96DN0, Q8NBS9, P30533, O60884, Q08752, P38646, Q13952, P14314, P08238, P10599, Q5F1R6, P19784, Q9H173, P40227, Q02790, Q9NWM8, P62942, P27797, Q9UDY4, P67870, Q8N1C8, P25685, P25686, P68400, P04899, Q99832, Q13356, P45877, P16520, P07900, P62873, P02511, P14625, Q58FF7,…	3245	180	16792	2.04114	5.64213e-06	6.71684e-08	1.50903e-06
GOTERM_BP_DIRECT	GO:0051301~cell division	116	3.39977	9.35063e-10	O95067, Q66LE6, P24385, P07437, Q9NR09, Q71U36, Q12834, P27816, Q6PJP8, Q9NTJ3, Q9BSJ6, Q9UQE7, P23396, P06400, Q16543, Q08J23, Q9BS18, Q99828, Q9NPB6, P24864, Q7Z7A1, P20248, Q93008, P14635, O00762, Q14683, P60953, P54274, P61024, Q9NRM7, O75122, Q00610, P63279, P53990, P08754, O75909, Q15131, Q99708, P48729, P24941, Q96Q89, Q96EP1, Q7Z460, O95347, P11802, Q15691, O75400, Q16513, Q13042, Q96EA4,…	3245	350	16792	1.71505	6.92879e-06	8.15155e-08	1.85315e-06
GOTERM_BP_DIRECT	GO:0008284~positive regulation of cell proliferation	145	4.24971	9.51292e-10	Q01085, Q14469, Q9NR09, Q14289, Q9Y3Y2, Q12834, Q8IZQ8, Q00987, P06307, P01127, Q17RA0, P10415, Q99828, Q00577, Q13153, P18054, O60884, P46937, Q16288, O00560, Q13950, Q13007, Q07817, Q13009, P55209, P14317, Q04206, O15119, O14713, P56539, Q8IX12, P63241, P46527, Q15303, Q8NFU7, P46531, O75888, P09619, P01282, P56524, P30048, P28482, P21246, P01106, P08151, P07948, P62701, P56704, Q13131, P22607,…	3245	466	16792	1.61016	7.04905e-06	8.19659e-08	1.88532e-06
GOTERM_BP_DIRECT	GO:0006614~SRP-dependent cotranslational protein targeting to membrane	45	1.31887	1.3418e-09	Q9Y5M8, P36578, P18124, Q92901, P62750, P22090, P46779, Q07020, P62277, P27635, P62753, P35544, P30050, P62280, P62249, P62979, P18621, P62424, P62269, P62906, P62829, P47914, P61313, P23396, P62854, P62851, P46781, P62701, P15880, P46783, Q02543, P05386, P61011, P49207, P39019, P05388, P62081, P62910, P25398, O76094, P08708, P50914, Q9Y3U8, P39023, P62847	3245	94	16792	2.47726	9.94268e-06	1.14284e-07	2.65924e-06
GOTERM_BP_DIRECT	GO:0016236~macroautophagy	39	1.14302	1.70609e-09	Q676U5, Q14596, Q9UBN7, Q9UMX0, Q9BSB4, P21796, P62979, Q13286, Q9H0R8, P54619, O95352, O43741, Q9Y4P8, Q9H1Y0, Q15382, Q9GZQ8, P42345, O95166, Q9Y478, Q13131, Q96FJ2, O94826, Q5MNZ9, Q14457, Q9H492, P63167, O60260, O43504, Q96C32, Q13501, Q5U5U6, Q9UGJ0, Q9UHA4, P0CG48, P54646, Q8NEB9, Q8N122, Q9BVC4, Q9BXW4, P0CG47, Q99570	3245	76	16792	2.65545	1.2642e-05	1.4366e-07	3.38121e-06
GOTERM_BP_DIRECT	GO:0006338~chromatin remodeling	42	1.23095	2.45362e-09	P51531, Q9UM07, Q92769, Q92925, B4E1C1, Q56A76, P11387, Q9Y230, P51532, P20823, Q13547, O00267, Q09028, Q96GD3, P56524, Q86U86, Q92922, P01106, Q9H4L7, Q9H981, Q9BZS1, P06400, Q01826, Q15014, Q12824, Q8TAQ2, Q92830, O60264, O96019, O60885, Q92831, O94805, P35659, Q9NRL2, P03372, Q7KZ85, Q9UBU8, Q9H3D4, Q969G3, P10242, Q9UER7, O14497, Q8NB12, Q9P2R6	3245	86	16792	2.52719	1.81811e-05	2.04284e-07	4.8627e-06
GOTERM_BP_DIRECT	GO:0043280~positive regulation of cysteine-type endopeptidase activity involved in apoptotic process	26	0.762016	2.48395e-09	O95999, P29279, O00571, P01375, Q9ULZ3, O43464, Q99683, P53355, P51572, Q00613, P01106, Q13794, O43521, P56704, Q96EB6, Q92934, P18054, O75340, Q96P20, P50591, Q9Y239, P58012, P09429, P49407, P49593, Q13127	3245	40	16792	3.36357	1.84059e-05	2.04512e-07	4.92282e-06
GOTERM_BP_DIRECT	GO:0048015~phosphatidylinositol-mediated signaling	48	1.4068	3.4357e-09	Q02297, Q9UL18, P16234, P48736, P35568, P27986, P15311, O00443, O15530, P62993, P01127, P21781, P08069, P42356, P15498, Q8NEB9, P61586, Q9BVC4, O00459, P60484, Q99075, P21583, P06239, P23443, P11362, Q9UKV8, Q6R327, Q9HCE1, Q15303, P09619, P04626, Q06124, O75747, P04629, P06241, Q8WU20, P42345, Q9UQC2, O15294, P22607, Q9Y4H2, P10721, Q13480, P42338, P42336, B4DYG5, P21860, P00533, P31749	3245	106	16792	2.34327	2.54582e-05	2.79764e-07	6.80904e-06
GOTERM_BP_DIRECT	GO:0043154~negative regulation of cysteine-type endopeptidase activity involved in apoptotic process	36	1.0551	4.56668e-09	Q8TDZ2, P12931, P37840, P08138, P31947, O00571, P78318, Q13163, P68400, P16435, P02511, Q00987, P14210, P30048, P07996, P26842, Q15011, O43715, P50453, P51812, Q969V6, O43504, O15392, O43474, Q15418, P04049, Q00994, P32121, P62258, Q15392, P98170, O75190, P15692, P16070, P49407, P31749	3245	69	16792	2.69986	3.38385e-05	3.67816e-07	9.05047e-06
GOTERM_BP_DIRECT	GO:0006281~DNA repair	84	2.4619	5.03113e-09	Q16531, Q9Y6I4, Q71UM5, Q7Z589, P49959, P52701, P35244, Q9Y230, Q8IY92, P48730, P61077, Q15233, Q96PK6, Q99459, Q14191, P49459, O95071, P38935, Q9UQE7, P23396, Q9H981, Q9Y4A5, O14757, Q9UM11, Q15014, Q12824, Q92878, P63146, Q9UGN5, Q96FW1, Q9Y6F1, Q8TEK3, Q70EL2, Q9Y5B9, P39748, P06748, P19447, P53041, Q14683, Q96FC9, Q9P287, O00255, Q13111, Q96T88, P43681, Q9Y294, P54132, O60934, Q92698, P06493,…	3245	235	16792	1.84969	3.728e-05	4.00868e-07	9.97095e-06
GOTERM_BP_DIRECT	GO:0006364~rRNA processing	78	2.28605	7.01777e-09	P36578, Q71UM5, Q9Y2L1, P78316, P22090, P62750, P62277, Q07020, P62753, P27635, O15213, Q8IZL8, Q9BV38, P48730, P62280, P18621, P62424, P62269, Q01780, P62829, Q9UQ80, P47914, P61313, P62854, P23396, P62851, P15880, Q02543, P49207, Q9H6R4, P39019, P62910, Q06265, Q9BVJ6, O00567, Q9BVS4, Q14684, Q9Y3B9, Q9NU22, Q9Y3B2, P39023, Q9Y4W2, P18124, Q92901, Q9NXF1, P46779, Q14978, Q9BVI4, Q9ULX3, P35544,…	3245	214	16792	1.88612	5.20003e-05	5.53209e-07	1.39082e-05
GOTERM_BP_DIRECT	GO:0033138~positive regulation of peptidyl-serine phosphorylation	36	1.0551	7.44221e-09	Q13043, P60953, P37840, O15169, Q96N67, Q9UKZ4, P01375, Q03135, Q15139, Q9UI95, O00165, Q99497, P10415, P15056, P56704, Q99996, Q13153, P49841, O43353, Q16288, P41143, P04049, Q14012, Q16620, P32121, P10599, P14317, P20783, P42336, Q8N122, P15692, O75807, P16070, P49407, P31749, O43597	3245	70	16792	2.66129	5.51452e-05	5.80492e-07	1.47493e-05
GOTERM_BP_DIRECT	GO:0051091~positive regulation of sequence-specific DNA binding transcription factor activity	47	1.37749	8.01669e-09	Q9BYJ4, P14373, Q02577, Q12774, Q9H2A3, Q08209, P01375, Q9ULZ3, Q8IZQ8, P35222, Q13188, P51532, O60674, P56524, Q5VV67, P11831, P37231, Q9Y4K3, Q99497, Q99623, P56704, Q9UBK2, Q5JVY0, P15923, Q09472, Q9HBH7, Q12824, Q12888, Q9H2X6, P15336, P14923, Q86YN6, Q12933, O60341, Q7Z434, P10721, P09544, P03372, Q92731, O95786, O14641, O75581, Q9UP38, P60484, Q14865, Q13049, P31749, P01584	3245	105	16792	2.31631	5.94019e-05	6.18788e-07	1.58879e-05
GOTERM_BP_DIRECT	GO:0018108~peptidyl-tyrosine phosphorylation	61	1.78781	8.39755e-09	Q02297, Q9NYB9, P12931, Q658W2, Q14289, P14373, P16234, Q06187, P42229, Q01974, P29350, P11274, Q9NVK5, O43781, P36507, P01127, Q16543, O94905, P21781, Q7Z7A1, Q16288, P00519, P34925, O75716, P54760, P49761, O15164, P45985, Q13627, Q99075, Q8WZ42, P11362, P08581, Q02750, Q13163, Q15303, Q9UBW7, P42680, P07900, O60674, P09619, P04141, P04626, P06241, P04629, P29323, P46734, P07948, Q9UIG0, P22607,…	3245	153	16792	2.06313	6.22239e-05	6.41503e-07	1.66427e-05
GOTERM_BP_DIRECT	GO:0048169~regulation of long-term neuronal synaptic plasticity	16	0.468933	8.53072e-09	P78352, P37840, Q8TDF5, Q05586, Q13002, Q96PV0, P62491, P78508, P01019, P41594, O43759, P14416, P21359, Q13554, P01116, P01112	3245	18	16792	4.59976	6.32107e-05	6.45027e-07	1.69066e-05
GOTERM_BP_DIRECT	GO:0097192~extrinsic apoptotic signaling pathway in absence of ligand	23	0.674091	8.90922e-09	O43521, P21583, Q92934, P49841, P43146, Q9HBH9, Q07820, Q9HD36, Q16611, Q9UKG1, O43524, Q07817, Q07812, O95817, Q13158, P25445, P42574, P21860, P42575, P49840, P55211, P01584, P10415	3245	34	16792	3.50055	6.60151e-05	6.66841e-07	1.76567e-05
GOTERM_BP_DIRECT	GO:0071260~cellular response to mechanical stimulus	36	1.0551	1.19605e-08	P29466, O14763, Q99836, O95999, Q99558, P52565, O00206, P24522, P17302, O95817, P56524, Q13158, Q9UKL3, P05023, P48506, O14757, Q13233, P25942, Q14790, Q92934, P35354, P27361, P19838, P01160, Q16611, P63000, P19438, P01019, Q5JVS0, P25445, P45985, P42575, P00533, P31749, P01584, P45983	3245	71	16792	2.62381	8.86235e-05	8.86274e-07	2.37039e-05
GOTERM_BP_DIRECT	GO:0006366~transcription from RNA polymerase II promoter	152	4.45487	1.47884e-08	P17275, P05549, Q9HB65, Q99814, P82094, Q15797, P15976, Q8IZQ8, P18146, Q9UKT9, Q13469, Q96AE4, Q99607, P61978, Q9H944, Q5VTD9, P49715, Q9C0K0, P31260, P61968, Q03701, Q01196, Q14134, Q13950, Q13952, P19388, P19387, O15516, O43524, Q02078, O43474, Q16633, P67809, O14641, Q04206, O14640, Q13148, Q13761, P49407, Q16534, P22415, P38159, Q03111, Q00403, O75376, Q92905, O15156, P09874, P20823, P62195,…	3245	513	16792	1.53325	0.000109576	1.08497e-06	2.93083e-05
GOTERM_BP_DIRECT	GO:0032091~negative regulation of protein binding	31	0.908558	1.90467e-08	P25686, Q92673, O14965, Q03135, P62136, P48681, Q96GD4, Q13526, Q5S007, Q08379, P49674, Q9HCM4, Q07869, P01127, Q99497, P49841, Q13464, P30533, Q05655, O60341, Q8IX07, Q9NSA3, Q14012, Q07812, Q96FC9, Q9NYF0, O14640, O14713, P98082, Q9UNE7, P45983	3245	57	16792	2.81433	0.000141126	1.38368e-06	3.77477e-05
GOTERM_BP_DIRECT	GO:0043525~positive regulation of neuron apoptotic process	26	0.762016	2.04379e-08	P05549, P60953, Q13002, P35222, O95831, P56524, Q13526, Q00535, Q13794, Q15078, P55211, O43521, Q1MSW8, P15336, P00519, Q16584, O43524, P04637, P48023, P05412, Q07812, P35638, P45985, P21359, P42574, P42575, P50553	3245	43	16792	3.12891	0.000151433	1.47034e-06	4.05048e-05
GOTERM_BP_DIRECT	GO:0000186~activation of MAPKK activity	27	0.791325	2.39544e-08	P36897, P49768, Q99558, P04899, O43318, P46109, Q16568, Q99683, O60674, Q5S007, P04629, Q8WU20, P46108, P15056, P62834, P41279, Q13233, Q9Y6R4, P19525, P19174, Q9ULH0, Q9UHA4, P04049, O43283, Q13255, P00533, Q99759	3245	46	16792	3.03734	0.000177486	1.70675e-06	4.7474e-05
GOTERM_BP_DIRECT	GO:0007219~Notch signaling pathway	49	1.43611	2.54135e-08	Q14469, Q13573, P17174, Q7Z3S9, P49810, Q04721, Q96BI3, Q00534, Q99958, P49715, Q9UBP5, Q96J02, Q15466, O75365, Q9NV29, O43623, P21741, P39019, Q96T58, Q96C32, P31249, Q92831, P22460, P37173, Q8NFT8, Q99466, O14713, P01589, Q9NZ42, P46527, P49768, Q92793, Q06330, Q9NVX2, P21549, P62979, P46531, Q96RI1, Q92542, P01106, Q9UM47, Q09472, O00548, Q5U5U6, Q99500, P05067, Q8WW43, P0CG48, Q9H3D4, P50553,…	3245	115	16792	2.20489	0.000188296	1.79346e-06	5.03657e-05
GOTERM_BP_DIRECT	GO:0038128~ERBB2 signaling pathway	24	0.7034	2.61896e-08	Q02297, P12931, Q15303, P62979, P27986, P07900, P62993, P04626, P29353, Q16543, Q96C32, Q5U5U6, Q96RT1, Q07889, Q13480, P0CG48, P42336, P21860, P01116, P0CG47, P00533, P31749, P01111, Q9UNE7, Q99075, P01112	3245	38	16792	3.26825	0.000194046	1.8308e-06	5.19039e-05
GOTERM_BP_DIRECT	GO:0006921~cellular component disassembly involved in execution phase of apoptosis	17	0.498242	2.74201e-08	Q01826, Q14790, Q658W2, P51813, Q13464, Q9Y6E0, P49354, Q05655, Q13490, Q04759, Q9UKV3, Q05397, P25054, O00429, P51572, P42574, P55210, P55212	3245	21	16792	4.18907	0.000203162	1.8989e-06	5.43425e-05
GOTERM_BP_DIRECT	GO:0002755~MyD88-dependent toll-like receptor signaling pathway	22	0.644783	3.01633e-08	Q8N5C8, Q99836, Q9Y616, Q13233, Q9NWZ3, O00206, Q5U5U6, Q96C32, Q15750, Q06187, O43187, Q9NR96, O43318, P62979, P58753, P0CG48, Q15025, P10809, P51617, P16671, O60603, Q9NYJ8, P0CG47, Q9Y4K3	3245	33	16792	3.44982	0.000223485	2.06953e-06	5.97791e-05
GOTERM_BP_DIRECT	GO:2001244~positive regulation of intrinsic apoptotic signaling pathway	22	0.644783	3.01633e-08	O43521, P06702, Q9Y572, O14745, P06239, O43236, Q92934, Q1MSW8, Q9NYF8, Q8IUQ4, P05109, Q03135, P04637, Q07817, Q07812, O75569, P10909, O00429, P51572, P63244, P55957, Q13794, P10415	3245	33	16792	3.44982	0.000223485	2.06953e-06	5.97791e-05
GOTERM_BP_DIRECT	GO:0070987~error-free translesion synthesis	16	0.468933	3.32276e-08	P27694, P35244, Q5U5U6, Q96C32, Q92890, P35249, P15927, Q9Y253, P62979, Q8TAT6, P35250, P0CG48, Q96PM5, P35251, P40937, P0CG47, P55072, P12004	3245	19	16792	4.35767	0.000246186	2.25887e-06	6.58522e-05
GOTERM_BP_DIRECT	GO:0016569~covalent chromatin modification	48	1.4068	4.03368e-08	Q8TBE0, Q7Z589, Q9NPG3, Q9NP66, P26358, Q9Y294, Q92925, Q14781, B4E1C1, Q9Y483, O75177, O75376, P35226, P51532, O95931, Q8NFU7, Q15059, P46379, O43159, O43293, Q86U86, Q92922, P28749, Q13422, Q5VTD9, Q13263, Q9P0M6, P06400, Q08999, Q9NXR7, O75367, Q12824, Q8TAQ2, Q86UE8, Q9H160, Q969R5, O60264, Q92833, O60885, Q9NXR8, O94805, P35659, P04150, Q969G3, Q9Y6J0, Q9UER7, Q9UK53, O00257, O14497	3245	113	16792	2.19812	0.000298851	2.71723e-06	7.99415e-05
GOTERM_BP_DIRECT	GO:0043406~positive regulation of MAP kinase activity	31	0.908558	5.33971e-08	P46940, P21583, P12931, P49768, P11362, Q9UKZ4, P41240, P48736, P01375, P08246, Q9Y5V3, P09619, Q96IF1, P51617, P04626, Q5S007, Q16890, P01127, P25942, P80511, P28223, Q15750, O76074, P10721, Q06413, Q15910, Q13418, P15692, P01116, P00533, P01112	3245	59	16792	2.71893	0.000395594	3.56461e-06	0.000105825
GOTERM_BP_DIRECT	GO:0006511~ubiquitin-dependent protein catabolic process	67	1.96366	5.79079e-08	Q14999, P54252, Q9Y6I4, O43242, P09936, P60604, Q9HAU4, Q8IUQ4, Q9Y5A7, P61077, O00487, Q6ZT12, P49459, Q9NXK8, O95071, Q13616, Q9Y5T5, Q9H0E2, Q13618, Q96J02, Q15011, P63146, P54578, Q93008, Q70EL2, Q93009, Q70CQ2, Q16186, Q13620, Q8TAT6, O14818, O00762, P62256, Q9NS56, O95155, P51668, Q9UPT9, P35998, P25788, P25789, P62837, P25786, P25787, Q86XI8, Q9Y297, Q9Y5K5, P15374, P46379, P55036, P55072,…	3245	182	16792	1.90498	0.000429005	3.83122e-06	0.000114765
GOTERM_BP_DIRECT	GO:0034976~response to endoplasmic reticulum stress	36	1.0551	7.01747e-08	O14763, O94874, O95994, P62714, Q13144, Q9UMX0, Q14703, Q96F24, P27986, Q9GZZ9, P14625, Q99683, Q9H3N1, O43889, P07996, O75460, O75955, O43521, Q15011, Q8NBS9, Q96DN0, O60260, P00519, Q12933, Q15084, Q13087, P35638, P07237, P61960, P17676, P05198, O75807, O00459, Q13148, Q9Y4L1, O95155	3245	75	16792	2.48387	0.000519859	4.60171e-06	0.000139076
GOTERM_BP_DIRECT	GO:0001701~in utero embryonic development	68	1.99297	7.87482e-08	O95067, P36897, P16989, Q14145, P15976, P84022, Q4VCS5, Q6ZT12, P49459, Q02410, Q9Y3I0, O94855, Q15468, Q9Y496, O43521, Q9NV29, Q96ST3, P63146, Q92830, Q68CZ1, Q99873, O95983, O60341, P35579, Q07955, P35580, P14635, Q14344, P09493, Q07817, P14314, P37173, Q9Y5W3, P67809, Q15672, O15119, P15692, Q9NY26, Q03113, Q8WW38, P11362, P13533, Q9UPT6, P35222, P10275, P46531, Q99767, P17302, Q9NPQ8, P29474,…	3245	187	16792	1.88172	0.000583354	5.11862e-06	0.000156067
GOTERM_BP_DIRECT	GO:0007067~mitotic nuclear division	84	2.4619	8.03777e-08	O95067, Q66LE6, Q9NR09, Q13042, Q12834, Q9BTV5, Q6PJP8, P62753, Q9BSJ6, P53350, Q9HC98, Q9P2K6, P30305, P62826, Q9Y5T5, Q99640, Q9UQE7, P23396, P30307, Q9H981, Q9UM13, P21127, Q9UQ88, Q08J23, Q9BS18, O95619, Q92974, Q9UM11, Q13561, O75528, D3DR37, P00519, P20248, Q93008, P53041, Q9BRK4, Q00526, P53675, Q16181, Q9UJX4, Q8IXJ6, P54274, P55040, Q14978, Q96L34, O60232, O43823, P06493, Q9Y5K6, O14965,…	3245	248	16792	1.75273	0.000595422	5.17911e-06	0.000159296
GOTERM_BP_DIRECT	GO:0045471~response to ethanol	45	1.31887	8.33021e-08	P24385, P23443, Q14289, P22681, P00441, Q05586, P04040, P06493, Q12879, O00487, P10276, Q13490, Q8TCU5, Q96KQ7, P62906, P68032, P09486, P06241, P04629, Q8WTS6, P01106, P61313, Q07157, P62701, Q9UBM1, P26842, P19320, Q14790, P49411, Q92934, P28222, Q13541, P05109, Q16288, Q16611, Q15047, P14672, P21731, P11413, P55809, Q13224, P06850, P60484, P40763, P01210	3245	105	16792	2.21774	0.000617078	5.32127e-06	0.000165092
GOTERM_BP_DIRECT	GO:0043433~negative regulation of sequence-specific DNA binding transcription factor activity	31	0.908558	8.71122e-08	Q92769, Q9Y297, Q14145, P09601, O15105, P56524, Q9UI95, Q9BZS1, Q9NQB0, Q99496, Q99623, P06400, Q96EB6, Q15466, O75928, P21333, F7VJQ1, O60341, Q6FHW4, Q9NVW2, Q13635, P63165, Q9NSA3, P03372, Q15910, Q02779, P35638, Q15672, O00255, P40424, P51843, P11309	3245	60	16792	2.67361	0.000645293	5.51709e-06	0.000172643
GOTERM_BP_DIRECT	GO:0050731~positive regulation of peptidyl-tyrosine phosphorylation	38	1.11372	8.9468e-08	P21583, Q02297, Q15831, P12931, P01730, Q14289, Q6R327, P15976, Q9H223, P42680, O60674, P06307, P14210, P43405, Q14114, Q38SD2, P42345, O00165, P07947, P01127, Q92974, Q1MSW8, Q9NZC2, P28223, P21781, O43353, Q13177, P00519, P05106, P04637, P32121, P01019, P14317, P20783, P16671, Q07912, P15692, Q9BVC4, P16070	3245	82	16792	2.39805	0.000662738	5.61827e-06	0.000177312
GOTERM_BP_DIRECT	GO:0048538~thymus development	25	0.732708	1.1514e-07	O95067, Q14469, P36897, P49768, P00441, Q02750, P35222, P78527, P46109, Q13158, P28482, P11831, Q9C0K0, P15056, P15863, P10415, P61968, O43521, Q9Y572, Q9Y6D9, P27361, P00519, Q92833, P04049, P40424	3245	43	16792	3.00856	0.000852827	7.16964e-06	0.000228191
GOTERM_BP_DIRECT	GO:0045429~positive regulation of nitric oxide biosynthetic process	25	0.732708	1.1514e-07	Q8NER1, P00966, Q14289, P35354, P50570, O00206, P01375, O75052, Q8IUC6, P05107, P84022, O95865, O43474, P07900, P03372, O60674, P08238, Q9Y5W3, P01019, P04179, P10909, P42345, P00533, P31749, P01584	3245	43	16792	3.00856	0.000852827	7.16964e-06	0.000228191
GOTERM_BP_DIRECT	GO:0071456~cellular response to hypoxia	42	1.23095	1.21452e-07	O15151, Q16236, Q8IXJ6, P12931, Q99814, Q9UMX0, P09601, Q02156, P62873, Q00987, P51617, P55786, O43463, P21246, Q13794, P42345, Q6EMK4, P10415, Q96EB6, Q13131, Q01094, Q9UBK2, Q03181, Q92934, Q1MSW8, Q9H2X6, P35354, Q16665, Q13541, P20248, O43524, P04637, P41143, P14635, P02545, P14672, P07237, Q15672, P15692, P60484, Q9Y4L1, Q5SSJ5, P31749	3245	96	16792	2.26394	0.000899556	7.49964e-06	0.0002407
GOTERM_BP_DIRECT	GO:0051291~protein heterooligomerization	33	0.967175	1.29106e-07	Q9Y3E7, O95999, Q13489, P35221, P31946, P30793, Q13546, Q13490, P62993, Q02383, Q13158, Q86UL8, Q9Y478, P15056, Q13131, O00186, Q9Y572, Q14790, P48059, Q13501, P14923, Q12933, P14735, O75448, Q92574, P53041, P30926, P14314, Q13418, Q15628, P01112, Q05513, Q16181	3245	67	16792	2.54875	0.000956219	7.90638e-06	0.000255869
GOTERM_BP_DIRECT	GO:0032092~positive regulation of protein binding	31	0.908558	1.39833e-07	Q9BUN8, Q13043, P62942, Q8IUC6, P11171, Q13188, Q03135, O75146, Q5S007, Q9NYY3, Q00535, P62826, Q9HCM4, Q9NQB0, P56704, O75955, Q15011, O00522, Q09472, P35611, P49841, Q9H2X6, O60260, Q6FHW4, Q14155, Q13009, P08238, Q9NYF0, O00255, Q30201, P49407, P02549	3245	61	16792	2.62978	0.00103562	8.49307e-06	0.000277127
GOTERM_BP_DIRECT	GO:0070423~nucleotide-binding oligomerization domain containing signaling pathway	18	0.52755	1.53508e-07	Q8N5C8, Q14790, Q9HC29, O14920, O43353, Q5U5U6, Q96C32, Q15750, O43187, Q9Y239, O43318, P62979, P0CG48, P51617, Q9NYJ8, Q13404, P0CG47, Q9Y4K3, Q9Y6K9, Q96J02	3245	25	16792	3.72581	0.00113685	9.24787e-06	0.000304229
GOTERM_BP_DIRECT	GO:0007507~heart development	66	1.93435	1.7694e-07	Q9UBB5, P36897, P49815, P15976, P11586, Q92824, P19429, Q99958, Q00532, Q07869, P55210, P01127, P29353, P13807, P25098, Q16288, O95983, Q16635, Q02078, P01178, P37173, P04179, Q9UKV0, O14641, O14640, Q10567, P60484, Q9NYJ8, Q8NB12, Q9BPY8, P10916, Q15349, Q02750, Q13163, Q15303, P78527, Q93074, P46531, P42892, P46109, P17302, P04626, Q14686, P27708, Q06124, P09486, P21246, P11831, P37231, P12004,…	3245	183	16792	1.8663	0.00131026	1.05735e-05	0.000350667
GOTERM_BP_DIRECT	GO:0000226~microtubule cytoskeleton organization	34	0.996483	1.85858e-07	Q14999, P54252, P04406, Q658W2, Q66K74, Q96N67, Q96L34, O75312, P11137, P06493, O75147, Q96SN8, O75122, Q15532, Q14194, O95166, Q9UBK9, P10636, Q9H0W5, Q9P0L2, P23258, P68363, P07196, P27448, O15392, Q7Z460, Q05397, P09543, P12036, Q9P1Y5, Q7KZI7, Q9NRI5, P46821, P30291, Q05513	3245	71	16792	2.47804	0.00137626	1.10176e-05	0.000368342
GOTERM_BP_DIRECT	GO:0034644~cellular response to UV	25	0.732708	2.06936e-07	Q9Y3T9, Q92793, Q9Y230, P27986, Q96GD4, Q9P2K8, P21246, P01106, P12004, Q969H0, P55211, O43715, Q09472, Q1MSW8, P35354, P46934, P25490, O60341, Q16611, P04637, Q13535, Q07812, Q9H3D4, Q06787, P05198, O15350	3245	44	16792	2.94019	0.00153222	1.21697e-05	0.000410114
GOTERM_BP_DIRECT	GO:0046330~positive regulation of JNK cascade	32	0.937866	2.108e-07	Q99836, P60953, Q14289, O15169, Q9NQ66, P29279, O00206, P01375, Q9ULZ3, Q13188, Q13546, P24522, Q99683, O75084, Q16890, P26842, Q9H2X6, O95257, Q9HC29, O43353, O00560, Q16584, Q9H257, Q9NR96, Q9Y239, P58753, Q5VWQ8, Q02779, Q9Y2G4, P09429, P01112, P01584	3245	65	16792	2.54756	0.00156081	1.22994e-05	0.000417773
GOTERM_BP_DIRECT	GO:0030168~platelet activation	47	1.37749	2.24824e-07	P06239, Q03113, P12931, P17252, P48736, P23743, Q14643, Q02156, P12814, P27986, Q9UKW4, P62873, P29350, O15530, P16885, P43405, Q06124, P28482, P06241, P11831, P63104, P07948, P25942, P00451, P05129, P52735, P50148, P21333, P27361, P05771, Q05655, P05106, P08123, P63000, P04049, Q14344, Q04759, P32121, P42338, P15498, P42336, P61586, P52824, P24723, P49407, P31749, O15162	3245	115	16792	2.11489	0.00166456	1.30151e-05	0.000445567
GOTERM_BP_DIRECT	GO:0071407~cellular response to organic cyclic compound	30	0.87925	2.28873e-07	Q9UBB5, P42224, P23443, Q9Y297, O15169, P52565, P82094, P01375, Q99717, P51610, P05186, P09382, Q14116, P49715, O15198, Q14790, Q9HC29, P25963, P78406, Q13177, Q9Y2T1, P14635, P08238, P17676, P42574, Q13887, P46527, P31749, P40763, P01584	3245	59	16792	2.63122	0.00169451	1.31468e-05	0.000453591
GOTERM_BP_DIRECT	GO:0008286~insulin receptor signaling pathway	36	1.0551	2.34296e-07	Q16864, Q9UQB8, P35568, Q12778, Q99437, Q9UKG1, Q93050, P27986, P56945, P36956, Q9Y5K8, P62993, O00443, P31751, O14654, Q92922, Q99958, P36543, P98177, P49840, P29353, P27449, Q13541, Q9UI12, Q07889, Q9UHR4, P21281, P18031, P14735, Q9Y4H2, Q13480, P08069, P17706, O00459, P31749, Q05513	3245	78	16792	2.38834	0.00173463	1.33548e-05	0.000464339
GOTERM_BP_DIRECT	GO:0035666~TRIF-dependent toll-like receptor signaling pathway	19	0.556858	2.38871e-07	P62837, Q14790, O14920, Q13489, O00206, Q5U5U6, Q96C32, Q14164, Q8IUC6, Q14653, P61077, Q13546, P62979, Q13490, P0CG48, Q13158, Q86XR7, P0CG47, Q9Y6K9, Q13114, P51668	3245	28	16792	3.51142	0.00176847	1.35116e-05	0.000473405
GOTERM_BP_DIRECT	GO:0070932~histone H3 deacetylation	16	0.468933	3.12981e-07	Q96EB6, Q8WUI4, Q8IXJ6, Q9UBN7, Q92769, O15379, Q96DB2, P23246, Q9NRC8, O15534, Q13547, Q969S8, O15055, P56524, Q9UKV0, Q9H4L7	3245	21	16792	3.94265	0.0023165	1.75695e-05	0.00062028
GOTERM_BP_DIRECT	GO:0042771~intrinsic apoptotic signaling pathway in response to DNA damage by p53 class mediator	20	0.586166	3.28833e-07	Q96EB6, Q71UM5, Q9NX09, Q09472, Q1MSW8, Q9H2X6, Q13573, Q9Y5J5, O96017, Q9ULZ3, P04637, P46379, Q9H3D4, P38936, P51587, P20749, P43246, O15350, Q13794, Q9NS56, P29590	3245	31	16792	3.33854	0.00243369	1.83205e-05	0.000651696
GOTERM_BP_DIRECT	GO:0043507~positive regulation of JUN kinase activity	20	0.586166	3.28833e-07	O94885, Q13153, Q14289, Q9Y6R4, Q12774, P01375, Q12933, Q16584, Q92997, Q9NR96, O43318, Q15109, Q5VWQ8, Q13009, Q99683, Q02779, Q13467, O14641, P23396, Q9Y4K3	3245	31	16792	3.33854	0.00243369	1.83205e-05	0.000651696
GOTERM_BP_DIRECT	GO:0071363~cellular response to growth factor stimulus	25	0.732708	3.6229e-07	P23443, P04040, Q13164, Q13163, P35222, Q9H223, O43464, Q13546, P07737, Q99689, Q00987, P04626, P29475, P09486, Q14114, P07996, P01127, P29353, Q99828, P41143, O43474, P23919, Q15672, P63244, P20333	3245	45	16792	2.87485	0.00268097	2.00339e-05	0.000718002
GOTERM_BP_DIRECT	GO:0001662~behavioral fear response	19	0.556858	5.15725e-07	P21741, P23443, Q13002, P21796, O60229, P08908, O75398, P27487, Q13387, P06307, P51608, Q9Y466, O60477, P28335, P21917, P21728, P01210, P10415, P49146	3245	29	16792	3.39034	0.00381423	2.83072e-05	0.00102208
GOTERM_BP_DIRECT	GO:0097421~liver regeneration	19	0.556858	5.15725e-07	O14744, P24385, P25963, P55851, P62910, P09601, O14965, Q07955, P62249, Q15910, Q13243, P17676, P01106, Q30201, P08151, P00533, P12004, P62847, P62834	3245	29	16792	3.39034	0.00381423	2.83072e-05	0.00102208
GOTERM_BP_DIRECT	GO:0031398~positive regulation of protein ubiquitination	31	0.908558	5.28746e-07	Q9NS23, Q9BUN8, Q8WWW0, O95999, O15169, P62942, Q13489, Q8IUC6, P25686, Q9UMX0, Q03135, Q96PM5, O15105, P38398, Q5S007, P11021, Q9Y4K3, Q969H0, Q05086, O43236, Q96JB5, O43353, Q5U5U6, Q96EP1, P07550, P32121, P98170, P0CG47, P49407, O75832, P51668, Q9UNE7	3245	64	16792	2.50651	0.00391034	2.88085e-05	0.00104789
GOTERM_BP_DIRECT	GO:0030218~erythrocyte differentiation	23	0.674091	5.49283e-07	P10827, P35611, Q9H2X6, Q99814, P17542, P39019, Q8N1C8, Q9UII2, P17947, P15976, Q99717, P38646, Q8IX07, P10721, Q9H9B4, O60674, Q9UKV3, Q14494, P14317, P42574, P17706, O43781, Q13422, P07948	3245	40	16792	2.97547	0.00406192	2.9709e-05	0.00108859
GOTERM_BP_DIRECT	GO:0006325~chromatin organization	24	0.7034	5.9247e-07	Q96EB6, Q9Y4W2, P48431, Q9UM07, Q9H1E3, Q01826, Q8WUM0, Q12873, Q9NP66, Q14839, O15379, Q96DB2, O94805, Q13547, Q2TAK8, Q969S8, Q15910, P26583, Q9H9B1, O43463, P16401, Q8WTS6, Q9UK53, Q9H4L7	3245	43	16792	2.88822	0.00438058	3.18125e-05	0.00117418
GOTERM_BP_DIRECT	GO:0042177~negative regulation of protein catabolic process	20	0.586166	6.62593e-07	Q02297, Q13257, Q9Y616, O15151, Q8IXJ6, Q9UMY4, P05129, P21333, P35228, P84022, Q12879, O75618, P35232, Q13526, Q04206, Q9UI95, P06241, Q15393, P00533, Q99497	3245	32	16792	3.23421	0.00489779	3.53218e-05	0.00131315
GOTERM_BP_DIRECT	GO:0032355~response to estradiol	39	1.14302	6.92426e-07	P24385, Q9UBB5, P01730, P29279, P27797, P04040, P51511, P35222, O95243, P10276, P02511, P09619, P21246, P01106, P12004, P55211, P00966, Q9Y618, Q14790, P31645, Q92934, Q9HBZ2, P11474, P35354, Q99708, O95983, Q9UBC3, Q15788, Q13635, P01178, P03372, Q15910, Q9UIS9, P42574, P60484, P55957, P40763, P01210, P46527	3245	91	16792	2.21774	0.00511774	3.66485e-05	0.00137227
GOTERM_BP_DIRECT	GO:0097296~activation of cysteine-type endopeptidase activity involved in apoptotic signaling pathway	12	0.3517	7.29897e-07	P48023, Q13546, O14763, O60674, Q14790, Q07812, Q13158, Q15628, P25445, Q12933, P84022, P50591	3245	13	16792	4.77667	0.00539394	3.83577e-05	0.00144654
GOTERM_BP_DIRECT	GO:0071902~positive regulation of protein serine/threonine kinase activity	21	0.615475	7.9149e-07	Q15831, P02788, Q13043, Q99828, P12931, P37840, Q02750, Q13188, P62158, Q5VWQ8, Q14012, P08238, Q15910, P67775, P61586, Q8N122, Q8N5Y8, Q15078, Q13319, P36507, O43597	3245	35	16792	3.10484	0.00584778	4.13016e-05	0.0015686
GOTERM_BP_DIRECT	GO:1904886~beta-catenin destruction complex disassembly	16	0.468933	8.07083e-07	P56704, P49841, O15169, P48729, O75474, P35222, Q03135, Q92997, P62136, Q92837, Q13467, P25054, O14641, O75581, O14640, Q9UP38	3245	22	16792	3.76344	0.00596264	4.18207e-05	0.00159951
GOTERM_BP_DIRECT	GO:0006977~DNA damage response, signal transduction by p53 class mediator resulting in cell cycle arrest	30	0.87925	8.62326e-07	O15151, Q16254, P31947, P06493, O14965, P62979, Q00987, P24522, Q9NYY3, P38936, Q96LI5, P12004, P30307, Q01094, Q08999, O43715, Q09472, Q1MSW8, Q5U5U6, Q96C32, O96017, P24941, P15941, Q99873, P06748, P04637, P14635, P0CG48, Q07812, P42575, P0CG47, P46527, P29590	3245	62	16792	2.5039	0.00636946	4.43729e-05	0.00170899
GOTERM_BP_DIRECT	GO:0009636~response to toxic substance	37	1.08441	8.9646e-07	Q86W56, P23443, Q9UBN7, P02686, P06493, Q8TCC7, Q15165, O95831, P12830, Q00987, P09619, P28482, P23025, P38936, Q13242, P11831, P01100, P10415, P07948, P25325, P28221, P18505, P31645, Q9UII7, P19525, P07196, P27361, Q9UBC3, P09543, Q07812, O43143, Q8WVM8, P11802, P25445, P14416, O60603, Q06609, P01210	3245	85	16792	2.25253	0.00662076	4.58112e-05	0.00177663
GOTERM_BP_DIRECT	GO:0006397~mRNA processing	63	1.84642	9.12941e-07	P26378, Q504Q3, Q07021, O75312, Q15029, Q69YN4, P23246, Q16630, Q15233, Q13243, Q13242, P17612, Q58A45, O43809, Q9UBK2, Q13151, Q86X95, P22626, P49756, Q8IYB3, O95218, Q07955, P26599, Q9UKV3, O43143, Q16637, Q9Y5S9, Q9BWG6, Q06787, Q15393, Q13148, Q9NW13, O15116, Q15459, Q07666, Q969L4, O15234, P17931, Q8N163, P78563, Q9Y2W1, Q9NYV4, Q14498, Q9Y534, Q9UHX1, O95758, Q92945, O75934, Q6P2Q9, Q96LI5,…	3245	179	16792	1.82127	0.00674206	4.63338e-05	0.0018093
GOTERM_BP_DIRECT	GO:0016241~regulation of macroautophagy	24	0.7034	1.01472e-06	O75460, Q96QK1, Q96A65, P04406, P09936, P46934, P27449, Q9UI12, Q9Y371, P07384, Q9UPT5, O75436, Q99437, P21281, Q93050, Q9Y5K8, P54646, P04632, Q00535, P42574, Q9UHD9, Q15078, P36543, P45983	3245	44	16792	2.82258	0.00749089	5.11489e-05	0.00201101
GOTERM_BP_DIRECT	GO:0016477~cell migration	61	1.78781	1.03846e-06	Q9NYB9, Q14469, P19022, Q13829, Q5VT25, P41240, Q13469, Q7LC44, O15530, P25054, Q96B97, Q13618, Q9H4A6, Q8WZ19, P21741, P49841, P52735, P00519, P05106, Q13009, O15230, P61586, Q07912, Q9GZM8, O14713, P60484, Q9ULQ0, O95996, O43639, P23443, P11362, Q14160, P29279, P06493, Q15303, P41743, Q6J9G0, P56945, O60674, P09619, P58397, O43157, P06241, P11047, Q9NRY4, P07996, P23458, Q9NXR1, P19174, Q8IX03,…	3245	172	16792	1.83522	0.00766546	5.19918e-05	0.00205805
GOTERM_BP_DIRECT	GO:0097193~intrinsic apoptotic signaling pathway	19	0.556858	1.05603e-06	P52701, Q92934, Q1MSW8, Q9H2X6, O00571, O60934, O60936, P04637, P99999, O14727, O43290, P49662, Q07812, Q13616, P10909, P38936, Q13618, Q13794, P49593, P01112	3245	30	16792	3.27733	0.00779465	5.25167e-05	0.00209287
GOTERM_BP_DIRECT	GO:0010803~regulation of tumor necrosis factor-mediated signaling pathway	19	0.556858	1.05603e-06	Q13077, Q14790, O14920, P01375, Q13489, Q5U5U6, Q96C32, Q9ULZ3, Q96DZ5, Q12933, P19438, Q13546, P62979, Q13490, P0CG48, P43405, Q15628, P63244, Q9BYM8, P0CG47, Q9Y6K9	3245	30	16792	3.27733	0.00779465	5.25167e-05	0.00209287
GOTERM_BP_DIRECT	GO:0051090~regulation of sequence-specific DNA binding transcription factor activity	17	0.498242	1.24342e-06	P49848, P15336, P27361, P53779, P09601, Q96BR1, Q93009, O00141, P05412, P43405, Q15759, P28482, P45984, Q16539, Q9NS37, P01100, P45983	3245	25	16792	3.51882	0.00917141	6.14229e-05	0.00246424
GOTERM_BP_DIRECT	GO:0070059~intrinsic apoptotic signaling pathway in response to endoplasmic reticulum stress	20	0.586166	1.27868e-06	O75460, O14763, P49841, Q14643, Q12933, Q16611, P61086, O95831, O14727, Q5VWQ8, Q99683, P46379, P49662, Q07812, P35638, P17676, O75807, Q13794, P29590, P10415	3245	33	16792	3.1362	0.00943027	6.27465e-05	0.00253412
GOTERM_BP_DIRECT	GO:0045732~positive regulation of protein catabolic process	29	0.849941	1.40659e-06	O95996, P04003, O15169, Q12778, P68400, Q92673, P17302, P01282, P25054, O95352, Q9NYY3, P49840, P55072, Q5JVY0, Q9UM11, Q13190, P49841, P46459, O60260, P46934, P51149, Q99728, Q5VWQ8, O75396, Q969G9, Q13620, Q96PU5, Q9NYF0, P46527, Q13049	3245	60	16792	2.50112	0.0103687	6.85688e-05	0.00278761
GOTERM_BP_DIRECT	GO:0048661~positive regulation of smooth muscle cell proliferation	29	0.849941	1.40659e-06	Q99836, P42224, Q9NWZ3, P23443, P01375, P09601, Q15761, P08246, P09619, P51617, P56524, P01106, P42345, Q14116, P07996, Q9UM47, P01127, Q9Y4K3, Q9UBK2, P18054, P35354, P05412, P37173, P21980, P21453, P15121, P00533, P31749, Q99075	3245	60	16792	2.50112	0.0103687	6.85688e-05	0.00278761
GOTERM_BP_DIRECT	GO:0051289~protein homotetramerization	29	0.849941	1.40659e-06	Q8NER1, Q16698, Q96GX9, P49366, Q14500, P04040, Q9NWX6, P35609, P17858, Q9H773, P00492, Q08379, O00429, Q9Y5T5, P32929, P19793, P51649, Q06203, Q9NPJ3, P22352, Q9Y3Z3, Q9UII2, P34897, Q9BT88, P14735, Q13085, Q9H3D4, P04179, Q8TCT9	3245	60	16792	2.50112	0.0103687	6.85688e-05	0.00278761
GOTERM_BP_DIRECT	GO:0070301~cellular response to hydrogen peroxide	28	0.820633	1.50183e-06	Q16236, Q92769, Q9UBN7, Q7Z628, P30405, Q13164, P06493, Q12778, P42226, O95831, Q00987, Q99683, Q00613, P23396, P12004, Q99497, Q96EB6, Q13131, P27695, Q05655, P00519, O43474, P53041, Q9Y5W3, Q15910, Q04206, P15121, Q9H8V3	3245	57	16792	2.54197	0.0110669	7.2733e-05	0.00297636
GOTERM_BP_DIRECT	GO:0006986~response to unfolded protein	23	0.674091	1.66445e-06	Q8TCJ2, Q9BUN8, Q15011, Q96IS6, P34932, P31689, Q96CS3, P34931, Q9UDY4, P54652, P25685, P50454, P25686, P61604, Q92575, P11142, P07900, P08238, P10809, Q9NRD1, P35638, P07996, P04792, P17066	3245	42	16792	2.83378	0.0122578	8.00848e-05	0.00329863
GOTERM_BP_DIRECT	GO:0045931~positive regulation of mitotic cell cycle	18	0.52755	1.67711e-06	Q9UPT9, Q15464, P54274, P23443, P17252, P17542, Q13541, P05067, P06493, P00519, O15392, P14635, Q00987, Q9Y2S7, Q06124, P30305, P51587, Q16513	3245	28	16792	3.32661	0.0123505	8.01734e-05	0.00332372
GOTERM_BP_DIRECT	GO:0016055~Wnt signaling pathway	64	1.87573	2.19335e-06	Q16531, Q14526, Q96QK1, O14745, P36402, O15169, O00571, P48730, Q04726, Q9BQE9, O60716, Q04724, P16885, P25054, Q13616, Q13618, Q9UBP4, Q9NQB0, Q9UKB1, P49841, P24864, Q96C32, Q8N2W9, Q9Y2T1, P34925, Q9NSA3, Q70CQ2, Q9BRK4, P35638, O14641, P98170, O14640, P14416, P98082, P78368, P19784, O95996, Q9NPI1, Q9UQB3, Q9Y297, Q96L34, P67870, Q8N163, P68400, P35222, O75436, P62979, P62877, P49674, P49840,…	3245	187	16792	1.77103	0.0161214	0.000104179	0.0043468
GOTERM_BP_DIRECT	GO:0097190~apoptotic signaling pathway	32	0.937866	2.3197e-06	P17252, O00291, P08138, O00206, Q8IUC6, Q06187, Q03135, P08133, Q13546, O14727, P51398, Q99683, O43293, P53355, Q13158, Q86XR7, Q96IZ0, Q9UKL3, Q9Y572, P25942, Q14790, Q03181, O75340, Q92851, Q16611, P48023, Q07812, P25445, P42574, P42575, P20333, Q9P0U3	3245	71	16792	2.33227	0.0170421	0.000109478	0.0045972
GOTERM_BP_DIRECT	GO:0042787~protein ubiquitination involved in ubiquitin-dependent protein catabolic process	55	1.61196	2.3505e-06	Q16531, Q9HAU4, Q13042, Q8IUQ4, Q12834, Q14145, Q86TM6, P53350, Q00987, Q15034, O95071, Q13616, Q8TBB1, P30260, Q13618, Q96GF1, Q96J02, Q9BS75, Q9UM13, Q5JVY0, Q9H0M0, Q9UM11, P46934, Q96C32, Q9UBF6, Q9H871, P14635, Q13620, Q96PU5, Q9UBS8, Q96Q27, O00762, O95155, Q13049, P51668, Q9UJX4, Q96T88, Q13257, Q86XI8, P22681, P06493, O14965, O60566, Q9HCE7, P62979, Q96PM5, Q96GD4, P62877, Q9Y3C5, O43684,…	3245	153	16792	1.8602	0.0172664	0.000110229	0.00465823
GOTERM_BP_DIRECT	GO:0000082~G1/S transition of mitotic cell cycle	41	1.20164	2.4473e-06	P24385, P23443, Q96L34, A8K161, P35244, Q9UPP1, Q08209, P62753, P06493, P54687, P50613, Q9NRM7, Q9UQM7, Q13616, Q9NYY3, P49736, P38936, Q00534, Q13618, Q99640, P15170, P12004, P06400, P27694, Q9Y5N6, Q06203, P24864, Q99708, Q13541, P24941, P15927, P33993, P33992, O00743, P33991, Q00526, P11802, Q13555, O00311, Q9P1W9, O75925, P46527	3245	102	16792	2.08004	0.0179711	0.000114047	0.00485008
GOTERM_BP_DIRECT	GO:0014066~regulation of phosphatidylinositol 3-kinase signaling	34	0.996483	2.59748e-06	P21583, O75356, Q12923, Q02297, P06239, P11362, P16234, P35568, Q15303, P27986, P62993, P09619, P04626, Q06124, P28482, P06241, Q8WU20, P01127, P22607, P21781, P27361, Q9Y4H2, P10721, Q13480, Q99755, P42338, P15498, P42336, P21860, O60331, O00459, P00533, P31749, Q99075	3245	78	16792	2.25565	0.0190633	0.000120289	0.0051477
GOTERM_BP_DIRECT	GO:0006412~translation	80	2.34467	3.62323e-06	Q9NWS8, P36578, Q71UM5, P22090, P62750, Q96CQ1, P49366, P62277, Q07020, Q15029, P62753, P27635, Q969Q0, P82675, P62280, P18621, P62424, P62269, Q70HW3, P62829, Q9Y399, P47914, Q02978, P38935, P61313, P62854, P23396, P62851, P15880, Q02543, Q6NVV1, P49207, P39019, P62910, Q9P2E9, Q15025, Q9NSD9, Q9Y3B7, Q9Y450, P82933, Q9H936, Q9UBS0, P39023, P18124, P53007, Q92901, P14868, P55851, P46779, Q92905,…	3245	253	16792	1.63628	0.026491	0.000166745	0.00718045
GOTERM_BP_DIRECT	GO:0006928~movement of cell or subcellular component	36	1.0551	3.81515e-06	P07437, Q9NYB9, P18206, P33241, P52565, P52566, P60709, Q02750, P52907, P61160, O60674, P01303, P08670, Q9Y490, O15144, P18054, P26038, P35354, Q03405, P63000, Q14344, P09493, Q92558, Q9Y664, P47755, P47756, P10599, P63261, P67936, P62330, Q16539, O75830, P61158, P04792, O15085, P40763	3245	86	16792	2.16617	0.0278744	0.000174493	0.00756077
GOTERM_BP_DIRECT	GO:0032212~positive regulation of telomere maintenance via telomerase	19	0.556858	3.86334e-06	P40227, P78371, P17987, Q9Y6R4, P27361, P35222, Q99832, P49368, Q04759, Q13535, Q96GD4, Q96AP0, Q9NUX5, P48643, P28482, P50990, P50991, O14733, Q9C010	3245	32	16792	3.0725	0.0282215	0.000175613	0.00765627
GOTERM_BP_DIRECT	GO:0031663~lipopolysaccharide-mediated signaling pathway	19	0.556858	3.86334e-06	Q99836, P25963, P01375, O43353, O00206, P27361, Q8IUC6, O43187, Q02156, Q14653, P51617, P29474, P28482, Q16539, Q14116, O60603, P31749, P07948, P01584	3245	32	16792	3.0725	0.0282215	0.000175613	0.00765627
GOTERM_BP_DIRECT	GO:0001649~osteoblast differentiation	41	1.20164	4.31933e-06	P17275, P51659, P35998, O94874, Q9Y294, P04040, P10451, Q9BZE4, P62280, P61604, Q14192, Q7KZF4, P35232, Q08211, P05186, P17302, Q9BQG0, Q00610, Q00839, P08151, O60506, P56704, P48431, O43623, O75643, O75165, P49327, Q9UBG0, Q13950, P06576, P07910, Q06413, Q9P2E9, O95863, P67936, Q15672, P21359, Q9H2X0, P01210, P31749, P38159	3245	104	16792	2.04004	0.0314995	0.000195142	0.00855992
GOTERM_BP_DIRECT	GO:0030049~muscle filament sliding	21	0.615475	4.48677e-06	P10916, Q08043, P60660, Q8WZ42, P08590, P63316, Q00872, P13533, P28289, P12883, P35609, P19429, P09493, Q9UKX2, P08670, P68032, P67936, P68133, O15273, P17661, Q9Y623	3245	38	16792	2.85972	0.0327004	0.000201477	0.00889173
GOTERM_BP_DIRECT	GO:0031397~negative regulation of protein ubiquitination	22	0.644783	4.58263e-06	O94874, P31689, O15294, Q96D21, P05129, Q9BZE4, Q03135, Q02156, Q04323, O15055, O15105, P08107, P32121, Q00535, P06241, P42345, P23396, P05161, P48506, P49407, Q99497, Q16526	3245	41	16792	2.77668	0.0333873	0.000204542	0.0090817
GOTERM_BP_DIRECT	GO:0001764~neuron migration	41	1.20164	5.68744e-06	Q9NX09, Q658W2, P11362, P49768, P43354, P35222, Q92823, P07900, P17302, P06307, P06241, Q00535, P11831, Q15078, Q13319, Q92913, P10636, Q02880, Q9P0L2, Q9NXR1, P43146, Q969V6, Q9C0B0, Q15154, Q16288, Q13976, Q93008, Q92870, P35580, Q16620, Q06413, Q8NFT8, Q05397, P62258, Q07812, Q9BVA1, Q7KZI7, Q15672, Q9NRI5, Q9GZM8, P50553, O43602	3245	105	16792	2.02061	0.0412684	0.000252328	0.0112711
GOTERM_BP_DIRECT	GO:0001843~neural tube closure	33	0.967175	5.79448e-06	P12755, O95999, Q14160, P49815, Q6UB35, P11586, Q93074, P07737, O14727, P10276, P11233, Q9NRY4, P17612, O43766, Q15468, P22694, Q9Y4K3, P61968, O75386, Q8TF72, Q92830, P62081, Q9UJQ4, Q96Q89, Q13635, O95487, Q92574, O75398, O14641, Q15363, O75581, Q15672, O14497	3245	77	16792	2.21774	0.0420285	0.000255546	0.0114832
GOTERM_BP_DIRECT	GO:1901216~positive regulation of neuron death	13	0.381008	6.1979e-06	Q9NX09, P49841, Q92934, B4E1C1, Q6NUN9, P00519, P09874, Q13492, Q99683, Q13625, P10909, P05198, P42345, Q9UER7	3245	17	16792	3.95715	0.0448879	0.000271718	0.0122826
GOTERM_BP_DIRECT	GO:2001243~negative regulation of intrinsic apoptotic signaling pathway	15	0.439625	6.50344e-06	Q9Y3T9, Q15011, P12931, P45880, O00571, P30405, P14780, Q07820, Q9HD36, Q03405, Q07817, Q9NRZ9, Q9Y6Y0, Q9UQF2, P10415	3245	22	16792	3.52823	0.0470479	0.000283434	0.0128881
GOTERM_BP_DIRECT	GO:1903146~regulation of mitophagy	19	0.556858	6.96492e-06	P19784, Q13105, P26368, Q9UBN7, P46779, Q92830, Q12772, O96019, P21796, O43464, P36956, Q13467, O95352, O00429, Q9GZQ8, O00165, P49840, Q969H0, Q14247	3245	33	16792	2.97939	0.0503011	0.000301769	0.0138025
GOTERM_BP_DIRECT	GO:0002931~response to ischemia	19	0.556858	6.96492e-06	Q9UBK2, P09936, Q99828, Q96RD7, A8K161, Q13541, P30405, O60936, Q03135, P18146, O95831, O15055, Q06413, Q99683, P10809, Q9BWQ8, P52789, Q9UQM7, Q9Y4L1, P10415	3245	33	16792	2.97939	0.0503011	0.000301769	0.0138025
GOTERM_BP_DIRECT	GO:1902042~negative regulation of extrinsic apoptotic signaling pathway via death domain receptors	19	0.556858	6.96492e-06	O14763, O15519, Q92974, Q14790, P09601, Q12933, P50591, P48023, P04049, Q13546, P14210, P38398, P29474, P26583, P05121, P53355, Q13158, Q15628, P25445	3245	33	16792	2.97939	0.0503011	0.000301769	0.0138025
GOTERM_BP_DIRECT	GO:0008542~visual learning	23	0.674091	7.29913e-06	Q8TDF5, Q05586, Q16665, Q96PV0, Q9NZ94, P05067, Q03164, Q12879, P16220, P10721, O75398, Q9UD71, Q9NPQ8, P13637, P51608, Q00535, P21359, P14416, P42345, P01116, P21728, O75925, P15056	3245	45	16792	2.64486	0.0526501	0.000314408	0.0144648
GOTERM_BP_DIRECT	GO:0090002~establishment of protein localization to plasma membrane	22	0.644783	7.50082e-06	O75955, Q9Y446, O14745, Q14254, Q9UII7, P19022, O14920, P60903, Q13464, P01375, P14923, Q9H254, P35609, O14976, Q9BY11, P19438, P12830, P15311, O15230, O75122, O75116, P56539, Q9Y624	3245	42	16792	2.71057	0.0540649	0.000321228	0.0148645
GOTERM_BP_DIRECT	GO:0008380~RNA splicing	57	1.67057	7.50203e-06	Q15287, Q09161, O75312, Q07021, P30153, Q15029, Q69YN4, P23246, Q15233, O60506, Q9UBK2, Q86X95, P49756, Q8IYB3, O95218, Q86W42, P26599, Q9UKV3, Q9Y6Y0, O43143, P67775, Q9Y5S9, Q9BWG6, Q06787, Q15393, Q13148, Q9NW13, O15116, P09661, Q969L4, P17931, Q8N163, O60936, Q9Y2W1, Q9NYV4, Q9Y675, Q14498, O95758, Q9UHX1, Q92945, O75934, Q6P2Q9, P98175, Q99590, Q8N2M8, Q14966, P63162, O43251, Q12972, P07910,…	3245	166	16792	1.77687	0.0540733	0.000319433	0.0148668
GOTERM_BP_DIRECT	GO:0070373~negative regulation of ERK1 and ERK2 cascade	27	0.791325	8.33165e-06	O14745, P41240, O00206, P35232, Q16828, P15311, Q13526, P57105, Q13115, P07948, Q96S59, P18847, O43609, Q14152, P00519, P18031, O43474, Q5VWQ8, Q15025, P32455, Q13485, O14713, P17706, P60484, P49407, O43597, Q12959	3245	58	16792	2.40893	0.0598706	0.000352725	0.0165108
GOTERM_BP_DIRECT	GO:0043087~regulation of GTPase activity	29	0.849941	9.68008e-06	P46940, Q658W2, P00441, Q12774, Q9ULZ3, Q6R327, P41182, Q9NZ72, Q9UKW4, Q15311, Q96IF1, O43157, P42345, P46108, O43374, P52735, Q96PV0, Q01968, Q96M96, Q13976, Q16620, Q5VWQ8, O43166, P15498, Q05397, O14713, P21359, Q9BVC4, Q8N5V2, O75689	3245	65	16792	2.30873	0.0692176	0.000407472	0.0191827
GOTERM_BP_DIRECT	GO:0043388~positive regulation of DNA binding	17	0.498242	1.02216e-05	Q14469, P12755, Q8IXJ6, Q9H2X6, O60260, P14780, Q8IZQ8, Q03405, P62158, P52945, O60674, O60869, P10599, P26583, P01106, P09429, Q13263	3245	28	16792	3.1418	0.0729451	0.000427832	0.0202557
GOTERM_BP_DIRECT	GO:0043552~positive regulation of phosphatidylinositol 3-kinase activity	18	0.52755	1.14143e-05	P60953, P12931, Q658W2, P22607, Q14289, Q9HC29, P52735, P16234, Q9Y371, Q15303, P35568, P63000, P10721, Q9UKW4, Q05397, P09619, P01127, Q99570, P07948	3245	31	16792	3.00468	0.081102	0.000475057	0.0226189
GOTERM_BP_DIRECT	GO:0043967~histone H4 acetylation	18	0.52755	1.14143e-05	Q9UPT9, O95619, Q15014, Q09472, O00213, O75528, Q9Y230, O14929, O96019, Q9H0E9, Q9NXR8, Q15788, O15534, P15172, Q9UBU8, Q8TDI0, P51587, Q9Y4A5	3245	31	16792	3.00468	0.081102	0.000475057	0.0226189
GOTERM_BP_DIRECT	GO:1990090~cellular response to nerve growth factor stimulus	18	0.52755	1.14143e-05	Q8NER1, Q01094, Q99828, P33240, P22681, Q92830, Q9ULH0, P05067, Q9H4M9, P48730, O43524, P16220, Q99459, P49674, P04629, Q86UL8, P31749, P62834	3245	31	16792	3.00468	0.081102	0.000475057	0.0226189
GOTERM_BP_DIRECT	GO:0003151~outflow tract morphogenesis	23	0.674091	1.14466e-05	O00501, Q14469, Q6IEH8, P35716, Q99502, Q16665, P46934, P15336, Q6KC79, Q06330, Q15761, Q8IX07, O95487, P05412, P25929, Q06413, P37173, Q13418, O14641, O15119, P15692, Q9UP38, Q9UBP5, P49146	3245	46	16792	2.58737	0.081322	0.00047374	0.0226829
GOTERM_BP_DIRECT	GO:0030900~forebrain development	23	0.674091	1.14466e-05	Q01094, Q9UBK2, Q02880, P48431, P12931, Q969V6, P05067, Q9UPT6, Q13976, Q9HC56, O43464, P46531, O14727, P09543, P09471, P06241, Q8WU20, Q9NRY4, Q9UM47, Q15468, Q9H2X0, O14497, P32243	3245	46	16792	2.58737	0.081322	0.00047374	0.0226829
GOTERM_BP_DIRECT	GO:0097284~hepatocyte apoptotic process	11	0.322392	1.15035e-05	P06400, Q07817, Q13043, P06396, P05783, P05787, P48736, P62330, P25445, P55957, Q13188	3245	13	16792	4.37862	0.0817093	0.00047345	0.0227957
GOTERM_BP_DIRECT	GO:2000273~positive regulation of receptor activity	11	0.322392	1.15035e-05	P07355, Q9Y2X0, Q9UIG0, Q9HD15, Q15596, Q00535, Q30201, Q86YN6, P35609, Q15648, Q02156	3245	13	16792	4.37862	0.0817093	0.00047345	0.0227957
GOTERM_BP_DIRECT	GO:0007268~chemical synaptic transmission	75	2.19812	1.19035e-05	P54252, O15130, P02686, O14490, O14908, Q13002, Q99259, P42262, Q15761, Q12879, P28566, Q9Y4I1, P54219, Q16568, P01303, O15399, Q02410, Q9Y5X5, Q00535, Q8TBZ2, O95166, P25103, P49418, P24588, P34969, Q9Y691, Q9Y4J8, P54578, O00560, P60880, Q9ULB1, P42261, O75899, P41594, P17600, Q13255, P06850, O95741, P28335, O14810, P01210, Q12959, P49146, O14764, P43681, Q92796, Q05586, Q86YM7, P35222, Q99767,…	3245	240	16792	1.6171	0.0844275	0.000487206	0.0235884
GOTERM_BP_DIRECT	GO:0021987~cerebral cortex development	26	0.762016	1.35238e-05	P19022, Q9NQ66, Q05586, O15409, P55196, P22102, P01303, Q14114, O43379, Q9UHC6, P21741, Q9NXR1, Q92934, Q16665, P07196, P31939, O60341, Q15788, Q92574, Q07954, Q16620, P62258, Q07812, O75581, P21359, P50553	3245	56	16792	2.40255	0.0953547	0.000550465	0.0267988
GOTERM_BP_DIRECT	GO:0046854~phosphatidylinositol phosphorylation	37	1.08441	1.42827e-05	P21583, Q02297, P06239, P11362, P16234, P48736, P49441, P35568, Q15303, Q9UHH9, P27986, P62993, O00443, P09619, P04626, O75747, Q06124, P06241, Q8WU20, P01127, P22607, P21781, P10721, Q9Y4H2, Q13480, Q99755, Q9Y2I7, P42356, P42338, P15498, Q8NEB9, P42336, B4DYG5, P21860, O60331, O00459, P00533, Q99075	3245	94	16792	2.03686	0.100427	0.000578167	0.0283023
GOTERM_BP_DIRECT	GO:0070933~histone H4 deacetylation	9	0.263775	1.43681e-05	Q13547, Q8IXJ6, Q92769, P56524, Q9UKV0, Q9UKL0, Q9H4L7, Q9NRC8, Q13127	3245	9	16792	5.17473	0.100996	0.000578463	0.0284715
GOTERM_BP_DIRECT	GO:0071901~negative regulation of protein serine/threonine kinase activity	13	0.381008	1.53094e-05	Q99828, O75367, Q96JB5, P31947, Q9ULZ3, P00519, P61981, Q9UGJ0, Q5VWQ8, Q9H4A3, Q9UD71, O75581, P04792	3245	18	16792	3.73731	0.107245	0.00061302	0.0303365
GOTERM_BP_DIRECT	GO:0007266~Rho protein signal transduction	24	0.7034	1.62904e-05	Q9NR81, Q52LW3, Q92888, Q99819, Q03113, Q9BST9, P52565, Q13464, P16284, P41182, Q9P035, Q07960, P23528, P08123, Q13017, Q14344, O60229, P61586, O75116, Q9H4E5, Q969H4, P57105, Q8TE68, O15085	3245	50	16792	2.48387	0.113711	0.000648782	0.0322801
GOTERM_BP_DIRECT	GO:0019827~stem cell population maintenance	24	0.7034	1.62904e-05	P26196, Q9UM07, Q6IEH8, Q9Y483, Q6KC79, P35222, O43513, Q9BTT4, O75448, Q93074, Q13503, O60244, P10721, Q8NFU7, O43474, Q9NVC6, Q6P2C8, Q04721, Q14683, Q9H9S0, Q5UIP0, O75084, O15119, Q9UQE7, O15116	3245	50	16792	2.48387	0.113711	0.000648782	0.0322801
GOTERM_BP_DIRECT	GO:0032869~cellular response to insulin stimulus	32	0.937866	1.73644e-05	P42224, P12931, P17174, P55851, P07741, P35568, P09874, Q12778, P61981, P78527, Q9Y4I1, P27986, P41743, O15530, P31751, Q13243, P01106, P37231, P49840, P48506, Q86YS7, O60343, Q06203, Q13153, Q92831, Q9Y4H2, P14672, Q9UKV0, O00459, P08047, P22415, P31749	3245	77	16792	2.15054	0.120737	0.000687845	0.034408
GOTERM_BP_DIRECT	GO:0071222~cellular response to lipopolysaccharide	42	1.23095	1.74577e-05	Q02556, P12931, O00206, O43823, P01375, Q9ULZ3, Q8IUC6, P35228, P10276, P04141, Q99684, Q96RI1, P05121, Q86XR7, Q00613, Q6P2Q9, Q9Y4K3, Q92900, Q9UBK2, Q9BWU1, Q13133, P00966, P25942, Q15653, Q03181, Q08499, P19838, Q96P20, P00519, Q13007, Q5VWQ8, Q06413, Q8N423, Q99732, P21731, P26583, Q04206, P16671, P17676, Q16539, P20333, P45983	3245	113	16792	1.92335	0.121345	0.000687863	0.0345929
GOTERM_BP_DIRECT	GO:0031532~actin cytoskeleton reorganization	23	0.674091	1.76096e-05	P98194, P06702, Q13153, Q12929, Q5VT25, P21333, P21781, Q6R327, P35579, P18031, P10721, Q99755, P11233, Q9HBI0, O43166, P15311, P10114, P21453, Q9NVD7, P61586, P29353, Q05513, Q14247	3245	47	16792	2.53231	0.122333	0.000690175	0.0348937
GOTERM_BP_DIRECT	GO:0032760~positive regulation of tumor necrosis factor production	23	0.674091	1.76096e-05	Q99836, Q92974, Q92769, Q9HC29, O43353, O00206, Q9ULZ3, Q8IUC6, Q9H257, Q9NR96, Q7Z434, Q13547, Q9Y239, Q13546, P58753, P27986, O60674, Q13158, P10909, Q15672, P16671, P09429, O60603	3245	47	16792	2.53231	0.122333	0.000690175	0.0348937
GOTERM_BP_DIRECT	GO:0010501~RNA secondary structure unwinding	22	0.644783	1.87927e-05	Q9H2U1, P26196, Q9UL18, Q9H8H2, Q8TDD1, Q9UHI6, Q9UKV8, O00571, O15523, P17844, Q9UMR2, Q9NUU7, Q92841, Q9NY93, Q92499, Q86TM3, Q9H0S4, O00148, Q9NVP1, Q9GZR7, Q9BQ39, Q9UJV9	3245	44	16792	2.58737	0.129994	0.000732654	0.0372377
GOTERM_BP_DIRECT	GO:0007411~axon guidance	54	1.58265	1.90396e-05	Q01082, Q658W2, O60890, Q8IUQ4, P08138, P13591, Q99689, P15311, P62993, Q15078, Q14194, Q96S59, Q8TE12, O15020, P34925, P11277, Q07889, Q92870, P16220, P63000, Q13813, Q9ULB1, P35580, Q12955, O14640, Q2KJY2, Q9UHY8, P02549, P98172, Q9UPT6, Q16555, P33176, P28482, P04629, P06241, Q9NRY4, P29323, P56704, Q13509, P43146, P32004, P27361, Q12840, Q9H254, Q04759, Q92859, Q05397, Q13485, P52799, P52797,…	3245	159	16792	1.75746	0.131584	0.000738392	0.0377269
GOTERM_BP_DIRECT	GO:0032868~response to insulin	29	0.849941	1.92744e-05	P23443, P04040, P22466, O15357, P35568, Q49AN0, P18146, P27708, P42345, Q07869, Q7L775, P07948, Q16526, Q96EB6, O00186, O15294, Q96BW1, P11161, P01160, P50591, Q99523, Q92574, Q9Y5U4, Q08170, P40939, Q04206, P32245, P14618, O60603	3245	67	16792	2.23981	0.133094	0.000743603	0.0381921
GOTERM_BP_DIRECT	GO:0006283~transcription-coupled nucleotide-excision repair	31	0.908558	2.01083e-05	Q16531, O60306, Q92905, P35244, P35249, P50613, P62487, P30876, P62875, P62979, P35250, Q99627, P35251, Q13098, P62877, P23025, P12004, P27694, Q7L5N1, Q09472, Q5U5U6, Q96C32, P15927, Q93009, P19388, P24928, P19447, P19387, Q13620, P0CG48, P40937, P0CG47, Q2YD98	3245	74	16792	2.16779	0.138434	0.000771743	0.0398441
GOTERM_BP_DIRECT	GO:0007257~activation of JUN kinase activity	20	0.586166	2.03495e-05	O75460, B4E1C1, Q92918, O15169, Q9P035, Q9UPT6, Q16584, P18031, Q13480, Q13546, Q5VWQ8, Q99683, Q02779, Q99750, P43405, P45985, Q16512, Q9UER7, O14733, Q96CA5, Q9UJU6	3245	38	16792	2.72354	0.139973	0.000776974	0.040322
GOTERM_BP_DIRECT	GO:0030522~intracellular receptor signaling pathway	20	0.586166	2.03495e-05	O95718, P27540, Q13133, Q14995, P10827, Q03181, P11474, Q15596, P43354, P41235, Q9H0E9, Q15788, Q9Y6Q9, P10275, Q04721, Q96RI1, Q58EY0, Q07869, P51843, P40763	3245	38	16792	2.72354	0.139973	0.000776974	0.040322
GOTERM_BP_DIRECT	GO:2001237~negative regulation of extrinsic apoptotic signaling pathway	20	0.586166	2.03495e-05	Q9NR09, P36897, O15519, P12931, P23443, P17931, P46937, P13521, O60936, Q6FHW4, P10275, Q13546, P02545, P61289, P42858, Q04206, P07996, P48506, Q99497, Q14247, Q9NQB0	3245	38	16792	2.72354	0.139973	0.000776974	0.040322
GOTERM_BP_DIRECT	GO:0051403~stress-activated MAPK cascade	14	0.410317	2.16944e-05	Q9UKB1, P41279, Q9Y297, O14920, Q5U5U6, Q96C32, P19838, O43318, P62979, P02511, P0CG48, P01019, Q13616, O14733, P0CG47, Q9Y6K9	3245	21	16792	3.44982	0.148501	0.000824055	0.0429862
GOTERM_BP_DIRECT	GO:0006914~autophagy	47	1.37749	2.31383e-05	Q8IYT8, Q15831, Q9Y3E7, Q8IXJ6, O75351, Q9Y484, Q66K74, Q9UID3, Q12778, Q9BSB4, O14964, Q96F24, Q9H0R8, O75886, O95352, Q5S007, Q8NEZ2, Q9H1Y0, Q9GZQ8, Q9UHD9, Q9H0E2, P42345, Q96GF1, O95166, P55072, Q99497, Q9NP79, P06702, Q9NRR5, Q5MNZ9, P49754, Q14457, Q13501, Q2TAZ0, P05109, Q9Y371, P00519, Q96RL7, Q9P2Y5, P42338, Q86TL0, Q9BXS4, Q8NEB9, O95278, P09429, Q8WYN0, P20073	3245	133	16792	1.82866	0.157563	0.000874396	0.0458466
GOTERM_BP_DIRECT	GO:0032088~negative regulation of NF-kappaB transcription factor activity	30	0.87925	2.3232e-05	O94874, Q9BTT6, Q9ULZ3, P04040, Q13163, O14862, Q99684, P51617, Q96RI1, Q9BYM8, Q13114, Q96J02, Q9BZS1, Q96EB6, Q9Y616, Q9HCU9, P25963, Q96JB5, Q8N2W9, Q96P20, Q96RT1, P55345, O43187, Q93009, Q9NR96, O43474, Q5VWQ8, P32121, P49407, O75832	3245	71	16792	2.18651	0.158148	0.000873481	0.0460322
GOTERM_BP_DIRECT	GO:0051603~proteolysis involved in cellular protein catabolic process	23	0.674091	2.66067e-05	P10619, P17655, P25788, Q12884, P25789, P25786, P25787, Q14790, P40306, P36776, P14735, Q99436, P20618, P28074, P28072, P28062, P28070, O14818, P58397, O76031, P11021, P49721, P49720	3245	48	16792	2.47956	0.178939	0.000995253	0.0527173
GOTERM_BP_DIRECT	GO:0035176~social behavior	23	0.674091	2.66067e-05	P78352, Q9UPX8, Q9UHC6, P31645, Q05586, Q15154, Q9NZ94, Q96RL7, Q9ULB1, P01178, O60229, Q13387, P51608, Q9Y566, Q9Y466, O14640, O60477, P42345, P60484, P01116, P21917, P20073, P01112	3245	48	16792	2.47956	0.178939	0.000995253	0.0527173
GOTERM_BP_DIRECT	GO:0006406~mRNA export from nucleus	38	1.11372	2.68459e-05	Q15287, Q09161, O15234, O75152, Q9Y3Y2, Q9UPR3, O95391, Q6UN15, Q92621, Q8TEM1, P49792, A8CG34, Q13243, O00148, Q8N1F7, Q13242, Q92900, Q8WUM0, Q10570, Q9BVL2, P26368, P22626, Q8IYB3, P78406, Q86W42, Q9UMR2, Q9NUU7, Q07955, P37198, Q9UBU9, Q08170, Q9Y5S9, P60896, Q05519, Q96HA1, P61326, Q01130, P63241	3245	100	16792	1.9664	0.180394	0.000999154	0.0531912
GOTERM_BP_DIRECT	GO:0045742~positive regulation of epidermal growth factor receptor signaling pathway	15	0.439625	2.69432e-05	O95994, P22681, O00291, Q5U5U6, Q96C32, P14780, Q03405, Q07889, P48023, P62979, O75146, P37198, P0CG48, P01019, P0CG47, Q8TBC3, P31749	3245	24	16792	3.23421	0.180984	0.000997761	0.0533838
GOTERM_BP_DIRECT	GO:0007623~circadian rhythm	31	0.908558	2.73697e-05	O75376, P11387, O15379, P35228, Q49AN0, Q9Y2W1, Q15233, O00327, O15055, P36956, P05121, P04629, P17535, Q9UBK2, Q09472, P49841, P31645, P34969, P17752, Q16288, O15516, P16220, O15534, P05412, Q16620, P50416, P11802, P25445, Q13627, P48552, P00533	3245	75	16792	2.13889	0.183568	0.00100851	0.0542286
GOTERM_BP_DIRECT	GO:0060048~cardiac muscle contraction	22	0.644783	2.88496e-05	P10916, P50461, Q8WZ42, O14958, P08590, P63316, P13533, Q99717, P12883, Q07955, P19429, Q16635, P09493, P13637, P42336, Q9H1R3, P68032, O15273, P42345, P05023, Q12809, P25098	3245	45	16792	2.52987	0.192473	0.00105775	0.05716
GOTERM_BP_DIRECT	GO:0035019~somatic stem cell population maintenance	28	0.820633	3.07566e-05	Q14469, P12755, Q99814, Q06330, P62487, P30876, Q99626, P62875, P15056, Q01860, P48431, P46937, P17947, Q9UJQ4, Q9Y6X8, P19388, P24928, P19387, P10721, P04049, O43474, Q15796, Q13485, Q9H9S0, Q9NSC2, Q9Y466, P40424, P40763	3245	65	16792	2.22911	0.203804	0.00112208	0.0609373
GOTERM_BP_DIRECT	GO:0000079~regulation of cyclin-dependent protein serine/threonine kinase activity	20	0.586166	3.25184e-05	Q16543, Q96S94, Q96JB5, P54132, P31947, O75909, P20248, Q9BZE4, Q96SZ6, P50613, P24522, Q9P287, P51959, P38936, P60484, Q99640, Q15078, Q13319, P30307, P46527	3245	39	16792	2.65371	0.214131	0.0011805	0.0644268
GOTERM_BP_DIRECT	GO:0042176~regulation of protein catabolic process	11	0.322392	3.32461e-05	O43242, P60953, Q00987, Q96PU5, Q9UNN5, O96017, Q99460, P68543, Q9H4H8, O14964, P09958	3245	14	16792	4.06586	0.218358	0.00120102	0.0658682
GOTERM_BP_DIRECT	GO:0042769~DNA damage response, detection of DNA damage	19	0.556858	3.35716e-05	P27694, Q16531, P31689, P63146, P35244, Q5U5U6, Q96C32, P35249, P09874, P15927, P62979, Q13620, P35250, P0CG48, P35251, P62877, P40937, P82933, P0CG47, P23396, P12004	3245	36	16792	2.73111	0.22024	0.00120689	0.0665128
GOTERM_BP_DIRECT	GO:0051402~neuron apoptotic process	18	0.52755	3.3792e-05	P06400, P04406, P54259, P49768, Q8IUQ4, Q13002, P05067, O95831, O14727, Q07817, Q07812, Q9H3D4, Q00535, P21860, P55957, P55210, P10415, Q9C000	3245	33	16792	2.82258	0.221513	0.00120894	0.0669494
GOTERM_BP_DIRECT	GO:0030220~platelet formation	13	0.381008	3.42245e-05	Q99828, Q09472, P17542, P15976, P35579, Q8IX07, P12814, P29350, Q06413, Q06124, P42574, P11831, P55211	3245	19	16792	3.5406	0.224004	0.00121853	0.0678061
GOTERM_BP_DIRECT	GO:0042276~error-prone translesion synthesis	13	0.381008	3.42245e-05	P27694, P35244, Q5U5U6, Q96C32, P35249, P15927, Q9UNA4, P62979, P35250, P0CG48, P35251, Q9UI95, P40937, P0CG47, P12004	3245	19	16792	3.5406	0.224004	0.00121853	0.0678061
GOTERM_BP_DIRECT	GO:0035690~cellular response to drug	29	0.849941	3.68127e-05	Q16236, Q13144, Q08209, Q15029, P35228, P11172, O14862, Q96A00, P10114, Q96KQ7, P27708, P01106, P15056, P62834, Q06203, Q1MSW8, P28222, F7VJQ1, O96017, O14974, P04637, Q06413, P08238, P54646, P00533, Q12809, P49593, Q13127, P01584, Q8N142	3245	69	16792	2.17489	0.238745	0.00130435	0.0729321
GOTERM_BP_DIRECT	GO:0006260~DNA replication	52	1.52403	4.00679e-05	P49959, Q13829, P35244, Q16576, P35249, Q8IY92, Q96PK6, Q14191, Q09028, P35250, P35251, P38935, P30307, Q9Y5N6, Q8WZ19, O14757, Q01105, Q92878, Q96ST3, Q96S55, P39748, Q9Y5B9, P15927, Q99728, P55209, O00311, Q13111, P11387, P54132, O60934, P06493, Q9Y253, P29558, Q9NSU2, P38398, Q14686, P49736, Q92900, P12004, O94761, Q96EB6, P27694, Q99708, P24941, Q92993, P33993, Q9UNA4, P33992, P33991, Q13535,…	3245	155	16792	1.73604	0.256888	0.00141285	0.0793786
GOTERM_BP_DIRECT	GO:0036498~IRE1-mediated unfolded protein response	26	0.762016	4.01624e-05	Q14999, O75460, Q9Y5M8, Q13105, Q06210, Q5MNZ9, Q9Y490, P35611, Q9NWM8, P43307, P18031, Q86TM6, Q15084, P02545, P60468, Q9Y6X1, Q14203, P51858, Q96FC9, O95070, P11021, P0C869, Q9Y4L1, P49840, P29353, Q9P0U4	3245	59	16792	2.28039	0.257409	0.00140948	0.0795658
GOTERM_BP_DIRECT	GO:0055003~cardiac myofibril assembly	10	0.293083	4.62028e-05	O75147, P35580, P10916, P09619, P50461, Q8WZ42, P16234, P68032, O15273, P11831	3245	12	16792	4.31228	0.289915	0.00161365	0.0915272
GOTERM_BP_DIRECT	GO:0010939~regulation of necrotic cell death	10	0.293083	4.62028e-05	P62979, Q13546, Q13490, P0CG48, Q14790, Q15628, Q13489, Q96C32, Q5U5U6, P30405, Q12933, P0CG47	3245	12	16792	4.31228	0.289915	0.00161365	0.0915272
GOTERM_BP_DIRECT	GO:0031647~regulation of protein stability	29	0.849941	5.01377e-05	Q96QK1, P48556, Q9Y6I4, P60953, Q9UBN7, Q07666, O15379, O14908, Q9ULZ3, Q8N163, O14965, P11142, P36956, Q15139, P28482, P10415, P10619, Q96IS6, P02787, Q8NDV2, O75528, O60260, Q92830, Q9Y371, P63165, Q9NYF0, O15164, P01116, P60484, Q9UNE7	3245	70	16792	2.14382	0.310322	0.00174275	0.0993186
GOTERM_BP_DIRECT	GO:0038083~peptidyl-tyrosine autophosphorylation	20	0.586166	5.07672e-05	P23458, P06239, P12931, Q658W2, P51813, Q14289, P41240, P27361, P00519, Q15303, Q06187, P42680, P08069, Q6J9G0, O60674, Q05397, P43405, P06241, Q07912, P07947, P07948	3245	40	16792	2.58737	0.313531	0.00175637	0.100565
GOTERM_BP_DIRECT	GO:0045727~positive regulation of translation	24	0.7034	5.14885e-05	Q71UM5, Q9BRP8, P23443, Q14289, P47897, O00571, P27361, Q9H1J1, P06748, Q15717, Q96RG2, P11940, Q14011, Q6PKG0, P04626, Q9Y6X1, P11802, Q06787, P28482, P20749, Q14103, P42345, P07996, P62701	3245	53	16792	2.34327	0.317191	0.00177303	0.101993
GOTERM_BP_DIRECT	GO:1902041~regulation of extrinsic apoptotic signaling pathway via death domain receptors	12	0.3517	5.34745e-05	P48023, Q13546, O15519, O14763, Q14790, Q13158, Q15628, P25445, Q9UK73, P17931, Q12933, P50591	3245	17	16792	3.65275	0.327166	0.00183284	0.105925
GOTERM_BP_DIRECT	GO:0010629~negative regulation of gene expression	47	1.37749	5.36376e-05	Q9Y2B0, P60953, P04198, P29279, P01375, P82094, Q02750, P35228, O15357, Q13492, Q13547, P02511, P17302, P06241, P28749, P38936, P36507, P01127, Q99497, Q9UBP5, P06400, Q96EB6, Q01860, Q15466, Q08999, Q14254, P35716, Q9UMY4, O60260, P19838, P25490, Q16611, P16220, O43474, P41143, P14635, P03372, Q15796, Q06413, P01019, P63244, P06850, Q13148, P20073, P31749, Q13127, P01112	3245	137	16792	1.77527	0.327979	0.00182996	0.106248
GOTERM_BP_DIRECT	GO:2000145~regulation of cell motility	16	0.468933	5.43061e-05	Q02297, O60610, Q13464, P00519, Q15303, P04049, P04626, O43293, P61586, O75116, P21860, Q00534, Q16512, Q16513, P00533, Q99075	3245	28	16792	2.95699	0.331299	0.00184426	0.107571
GOTERM_BP_DIRECT	GO:0061418~regulation of transcription from RNA polymerase II promoter in response to hypoxia	16	0.468933	5.43061e-05	P27540, P62837, Q09472, Q99814, Q9NWT6, P40337, Q16665, Q5U5U6, Q96C32, Q92793, P18146, P61077, P62979, P0CG48, P62877, P15692, P0CG47, P51668	3245	28	16792	2.95699	0.331299	0.00184426	0.107571
GOTERM_BP_DIRECT	GO:0045859~regulation of protein kinase activity	18	0.52755	5.54534e-05	O14745, Q9P212, P60953, Q8WZ42, P00441, Q92616, P24864, P67870, Q9ULH0, Q96RR4, Q92574, Q9UNN5, P11802, O43741, O95163, Q9H8V3, P42345, Q9Y478	3245	34	16792	2.73956	0.336961	0.00187459	0.109843
GOTERM_BP_DIRECT	GO:0001975~response to amphetamine	17	0.498242	5.58492e-05	Q92769, P00441, Q05586, P43354, Q08209, Q12879, P62158, Q16555, Q13547, P00492, P01178, Q9UD71, P49792, Q9UKV0, P14416, P21917, P21728	3245	31	16792	2.83776	0.338903	0.00187939	0.110627
GOTERM_BP_DIRECT	GO:0010332~response to gamma radiation	17	0.498242	5.58492e-05	Q13131, Q1MSW8, O96017, P09874, Q16611, O43543, P78527, P04637, Q07812, Q9H3D4, P04179, O00255, P01106, P51587, O15350, P80098, P29590, P10415	3245	31	16792	2.83776	0.338903	0.00187939	0.110627
GOTERM_BP_DIRECT	GO:0031124~mRNA 3'-end processing	23	0.674091	5.77785e-05	Q15287, Q09161, Q10570, P26368, P33240, O15234, Q8IYB3, Q9Y3Y2, O75152, O95391, Q86W42, P51003, Q07955, Q6UN15, Q08170, Q9Y5S9, Q13243, O00148, Q05519, Q13242, P61326, O43809, Q01130	3245	50	16792	2.38038	0.348287	0.00193546	0.114446
GOTERM_BP_DIRECT	GO:0046902~regulation of mitochondrial membrane permeability	9	0.263775	5.95595e-05	P04637, Q07817, Q92934, P09543, Q1MSW8, P30405, Q13794, Q16611, P40763, P10415	3245	10	16792	4.65726	0.356832	0.00198608	0.117972
GOTERM_BP_DIRECT	GO:0031295~T cell costimulation	31	0.908558	6.56071e-05	P20963, Q9Y275, P06239, P60953, P12931, Q99558, P01730, P41240, Q6R327, Q03135, P27986, P29350, P27487, O15530, P62993, Q06124, P09382, P06241, P42345, P07947, P07948, P41279, Q13153, Q13177, P63000, P15498, P42336, P52799, Q9BVC4, P98172, P31749	3245	78	16792	2.05662	0.385019	0.00217773	0.129943
GOTERM_BP_DIRECT	GO:0071550~death-inducing signaling complex assembly	8	0.234467	6.6436e-05	P19438, P04049, Q13546, Q14790, Q13158, Q15628, P01375, Q12933	3245	8	16792	5.17473	0.388785	0.00219539	0.131584
GOTERM_BP_DIRECT	GO:1904871~positive regulation of protein localization to Cajal body	8	0.234467	6.6436e-05	P49368, P40227, P78371, P17987, P48643, P50990, P50991, Q99832	3245	8	16792	5.17473	0.388785	0.00219539	0.131584
GOTERM_BP_DIRECT	GO:1902895~positive regulation of pri-miRNA transcription from RNA polymerase II promoter	13	0.381008	7.04917e-05	Q9BVP2, P08138, Q16665, Q15797, P17947, P84022, P51532, P05412, Q04206, P11831, P01100, P01127, P40763	3245	20	16792	3.36357	0.406882	0.00231892	0.139611
GOTERM_BP_DIRECT	GO:0043113~receptor clustering	13	0.381008	7.04917e-05	Q92796, Q13002, P21333, Q96PV0, O00555, P05107, O14640, Q00535, O14713, Q86UL8, Q15700, P13612, Q12959	3245	20	16792	3.36357	0.406882	0.00231892	0.139611
GOTERM_BP_DIRECT	GO:0072583~clathrin-mediated endocytosis	13	0.381008	7.04917e-05	P27824, O00548, O00291, P63010, O14976, Q13492, Q05193, O75146, O94973, O95782, O60331, P53680, Q96CW1	3245	20	16792	3.36357	0.406882	0.00231892	0.139611
GOTERM_BP_DIRECT	GO:0030163~protein catabolic process	20	0.586166	7.75594e-05	P43686, P35998, Q9Y297, Q8IUQ4, P36776, Q12933, P15374, P62195, Q9Y5Z0, Q8IWV7, P08246, Q13286, P17980, O15164, P62333, P42345, P56817, Q9NZ43, P62191, P31749	3245	41	16792	2.52426	0.437147	0.00253985	0.153599
GOTERM_BP_DIRECT	GO:0070527~platelet aggregation	20	0.586166	7.75594e-05	P56704, O00186, P18206, Q9Y490, P16234, P60709, P48736, P21333, P15976, P05106, P35579, O14950, P12814, P29350, P61764, P42338, Q13418, O43427, P63261, P04792	3245	41	16792	2.52426	0.437147	0.00253985	0.153599
GOTERM_BP_DIRECT	GO:0006950~response to stress	26	0.762016	7.80418e-05	Q14289, P31948, P07900, P24522, P14625, Q58FF7, Q9Y6X1, Q15759, P28482, P42345, O15264, P49137, O95257, Q92918, Q13501, P06748, Q96BR1, Q12931, O00141, P08238, P54646, P45984, P15121, P00533, P18850, P45983	3245	61	16792	2.20562	0.439156	0.00254439	0.154554
GOTERM_BP_DIRECT	GO:0001933~negative regulation of protein phosphorylation	26	0.762016	7.80418e-05	Q8TDZ2, Q7Z2X4, P37840, P62942, P04201, P78527, Q5S007, P42345, Q9P2D0, Q99497, P07948, Q9UBK2, Q99828, Q9NPB6, O60260, Q96JB5, F7VJQ1, Q16288, P14635, P53041, Q5VWQ8, P32121, O75581, O00255, Q13148, P60484	3245	61	16792	2.20562	0.439156	0.00254439	0.154554
GOTERM_BP_DIRECT	GO:0032757~positive regulation of interleukin-8 production	15	0.439625	8.97094e-05	Q9HC29, P01375, O00206, Q9NR96, Q7Z434, Q13546, P58753, P08107, O95786, P35638, P05121, Q13158, O60603, Q99497, P01584	3245	26	16792	2.98542	0.485612	0.00291144	0.177641
GOTERM_BP_DIRECT	GO:0014068~positive regulation of phosphatidylinositol 3-kinase signaling	27	0.791325	9.20152e-05	Q02297, Q658W2, P22681, P11362, P16234, P04040, Q15303, P29350, O60674, P14210, P09619, O43157, P06241, O00165, Q14116, P01127, Q96EB6, Q05086, Q03181, Q14457, P46934, P10721, Q16620, P01019, Q05397, P14317, P23945, P21860	3245	65	16792	2.1495	0.494326	0.00297314	0.182202
GOTERM_BP_DIRECT	GO:0051973~positive regulation of telomerase activity	16	0.468933	9.24416e-05	P78371, P17987, Q9Y6R4, P27361, P35222, O43474, Q04759, O15381, Q96GD4, Q9NUX5, Q96AP0, P28482, P01106, P50991, O14733, Q9C010	3245	29	16792	2.85502	0.495922	0.00297393	0.183046
GOTERM_BP_DIRECT	GO:0010467~gene expression	22	0.644783	9.37128e-05	Q09161, Q13151, P22626, Q9NZI8, P31943, P62487, P19388, P19387, P24928, P30876, P62875, P55795, P07910, P26599, P25445, Q14103, O00425, Q00839, P61978, Q9H4A6, Q15365, P38159	3245	48	16792	2.37175	0.500648	0.00300174	0.185561
GOTERM_BP_DIRECT	GO:0048812~neuron projection morphogenesis	22	0.644783	9.37128e-05	Q13153, Q66K74, P50570, Q5U5U6, P07196, Q96Q89, Q9BY11, O00141, Q5VWQ8, P17302, P20783, Q9Y2J2, Q5S007, O43157, Q13418, A0MZ66, P41271, P00533, P0CG47, P30291, P78357, Q9UJU6, Q14247	3245	48	16792	2.37175	0.500648	0.00300174	0.185561
GOTERM_BP_DIRECT	GO:0060070~canonical Wnt signaling pathway	32	0.937866	9.54993e-05	P24385, Q15831, P36402, P60953, P49768, O15169, P43354, P13533, P84022, P35222, Q93074, Q13467, P25054, Q5S007, O75084, P01106, P08151, Q9NQB0, P56704, O43623, P49841, P63146, P34925, Q6FHW4, Q92997, O43474, P09544, O14641, O75581, O14640, Q9NRI5, Q9UP38, P60484	3245	83	16792	1.99508	0.507216	0.00304571	0.189095
GOTERM_BP_DIRECT	GO:0032147~activation of protein kinase activity	21	0.615475	0.000104785	Q92913, Q15831, Q9Y572, P05386, O15169, Q05655, P05106, Q9UGJ0, O75674, P37173, Q9H4A3, P42336, Q8N122, Q7KZI7, P15692, P14416, Q9H8V3, P09429, P01127, Q9Y4K3, Q12959	3245	45	16792	2.41487	0.539987	0.00332707	0.207464
GOTERM_BP_DIRECT	GO:0032755~positive regulation of interleukin-6 production	21	0.615475	0.000104785	Q99836, Q53H80, Q92974, Q9HC29, P01375, O43353, O00206, Q9ULZ3, Q8IUC6, Q9H257, Q9NR96, Q9Y239, Q8N423, P10809, O95786, Q86XR7, P16671, O60603, O15264, O95760, P01584	3245	45	16792	2.41487	0.539987	0.00332707	0.207464
GOTERM_BP_DIRECT	GO:0042060~wound healing	31	0.908558	0.00011297	Q02297, P02751, P36897, Q14160, P16234, P84022, Q99683, P09619, P04626, P09486, Q9NVK5, Q5JRA6, P42345, Q07869, P15924, Q13153, Q03181, P16284, P05109, P49356, P05106, P04155, P04049, Q13007, P09493, P37173, P42574, Q8IW93, P21860, P21359, P00533	3245	80	16792	2.00521	0.56706	0.0035712	0.223652
GOTERM_BP_DIRECT	GO:0035066~positive regulation of histone acetylation	12	0.3517	0.000113448	Q9UBK2, O43623, Q9NPI1, P38398, P29475, Q92830, P27361, Q9Y230, O75582, P49407, P01584, Q9BZS1	3245	18	16792	3.44982	0.568591	0.00357105	0.224597
GOTERM_BP_DIRECT	GO:0045740~positive regulation of DNA replication	20	0.586166	0.000116124	Q8WZ19, P21583, P60953, Q13829, P27797, P16234, P06493, P04201, P06748, P63000, P08069, P05412, P04141, P45985, P08151, P00533, P01127, P12004, P29353, P01112	3245	42	16792	2.46416	0.577063	0.00363968	0.22989
GOTERM_BP_DIRECT	GO:0097191~extrinsic apoptotic signaling pathway	20	0.586166	0.000116124	P26842, Q99828, Q14790, Q92934, Q9UGN5, P05787, P05783, P01375, P84022, P48023, Q13546, O15530, O60674, Q07812, Q13158, Q15628, P25445, P20333, O95760, P29590	3245	42	16792	2.46416	0.577063	0.00363968	0.22989
GOTERM_BP_DIRECT	GO:0009725~response to hormone	20	0.586166	0.000116124	P24752, Q96T76, Q14289, P36776, P63162, Q96PK6, Q9Y675, Q14192, Q15392, Q14686, P14317, Q9Y6X2, Q9UBU3, P55809, Q99958, P11831, P50281, P48506, P07948, Q99757	3245	42	16792	2.46416	0.577063	0.00363968	0.22989
GOTERM_BP_DIRECT	GO:0007010~cytoskeleton organization	52	1.52403	0.000120489	Q8TDZ2, Q9NYB9, P04350, Q01082, O60610, P04259, Q71U36, O00291, P60709, Q9Y2H9, P23528, P52742, O75147, Q7LC44, P68366, Q96IF1, Q96B97, P17661, P78357, Q9BS75, Q5VZL5, O95619, P19012, P19013, P26038, O15020, Q96M96, P11277, Q13813, O94805, P09493, O15230, Q15323, P47756, Q9ULQ0, Q16204, Q92692, Q9Y5K6, Q9UBW7, Q16555, P41743, A1A4S6, Q9Y614, Q9Y615, Q13509, Q9P212, Q9P0L2, Q9Y2M5, Q9BVA1, Q14202,…	3245	161	16792	1.67134	0.590525	0.00376033	0.238521
GOTERM_BP_DIRECT	GO:0060334~regulation of interferon-gamma-mediated signaling pathway	10	0.293083	0.000124276	Q16543, P15260, P42224, P23458, P08238, O60674, P17706, P63165, O75925, O14543	3245	13	16792	3.98056	0.601857	0.00386204	0.246009
GOTERM_BP_DIRECT	GO:0036092~phosphatidylinositol-3-phosphate biosynthetic process	22	0.644783	0.000134355	P22607, P11362, P21781, P48736, P35568, Q9NR96, Q9Y4H2, Q13480, P27986, Q9Y2I7, O00443, P62993, P42338, Q8NEB9, Q06124, P42336, O75747, O43426, Q8WU20, O00459, Q92562, Q99570	3245	49	16792	2.32335	0.630511	0.00415717	0.265934
GOTERM_BP_DIRECT	GO:2000378~negative regulation of reactive oxygen species metabolic process	13	0.381008	0.000135555	Q9NY61, P05549, P02511, Q8IXJ6, P38398, Q14457, P52789, P04198, P11413, O60260, Q16665, P10415, P21796	3245	21	16792	3.2034	0.633783	0.00417679	0.268307
GOTERM_BP_DIRECT	GO:1901998~toxin transport	18	0.52755	0.000137628	P29466, P31689, P78371, Q15650, P17987, P35606, Q99832, Q93050, Q05193, P49368, Q8WVM8, P48643, O75581, P50990, P11021, P50991, Q16820, O14497	3245	36	16792	2.58737	0.639368	0.004223	0.272406
GOTERM_BP_DIRECT	GO:0030099~myeloid cell differentiation	14	0.410317	0.000148397	P58753, Q02556, O00625, Q92794, Q99684, Q14686, P30048, Q01196, Q6N021, Q05516, P41182, P49715, Q9H7Z6, P29590	3245	24	16792	3.01859	0.667031	0.00453392	0.293691
GOTERM_BP_DIRECT	GO:0035235~ionotropic glutamate receptor signaling pathway	14	0.410317	0.000148397	O60391, Q14289, Q05586, Q13002, P05067, P42262, Q12879, P42261, Q13286, Q8TCU5, O15399, P13637, Q13224, Q15078	3245	24	16792	3.01859	0.667031	0.00453392	0.293691
GOTERM_BP_DIRECT	GO:0030866~cortical actin cytoskeleton organization	14	0.410317	0.000148397	Q9Y490, Q6P1M3, O14920, P27797, Q13464, P01375, P11171, Q9NZN4, Q9Y2J2, Q15334, O75116, Q00535, P62330, Q12959	3245	24	16792	3.01859	0.667031	0.00453392	0.293691
GOTERM_BP_DIRECT	GO:0051149~positive regulation of muscle cell differentiation	14	0.410317	0.000148397	Q02078, Q14012, P15172, P15923, Q06413, P60953, P19022, Q15759, P53778, P35221, Q16539, P00519, P35222, P26232	3245	24	16792	3.01859	0.667031	0.00453392	0.293691
GOTERM_BP_DIRECT	GO:0007399~nervous system development	82	2.40328	0.000149536	P51531, Q02297, Q14469, P54252, P98155, O60890, Q66K74, Q8IUQ4, Q9UKZ4, Q9Y5I4, Q9Y6E2, P22466, Q9UN72, Q6PUV4, P51532, Q9P104, Q99689, Q04721, P32297, Q02410, P23760, Q92922, Q14194, Q01538, Q9Y586, Q9Y6R0, Q00577, P21741, Q12824, Q9HBH7, Q9Y6A2, Q16637, Q13555, O60315, Q9GZM8, P15692, Q13627, O95741, Q14576, P46821, Q9UHY8, O43736, Q12959, Q56A76, Q92796, Q96L34, Q15303, Q16555, Q9NZ72, P51693,…	3245	287	16792	1.47849	0.669828	0.00454988	0.295941
GOTERM_BP_DIRECT	GO:0021510~spinal cord development	16	0.468933	0.000151968	P25325, O00548, O75530, P35716, O15130, O75312, P07196, O96019, O94805, Q16555, Q93074, O95817, P21246, P21359, P42345, P31749	3245	30	16792	2.75986	0.675727	0.00460481	0.300748
GOTERM_BP_DIRECT	GO:0031175~neuron projection development	36	1.0551	0.000160417	Q14289, Q96N67, P13591, P11137, P27816, Q9H4M9, Q9NZ72, P12830, P01303, Q00536, Q00535, P07942, P11831, Q15078, P07948, P06400, P78537, Q9UL45, Q9UHC6, Q8TAS1, Q9UII7, Q969V6, Q13972, P46934, O60828, P05067, P34925, Q99873, P62491, Q15109, Q13620, P47756, P09471, Q9P1Y5, P09429, Q9BUP0, O95155	3245	100	16792	1.8629	0.695409	0.00484043	0.317443
GOTERM_BP_DIRECT	GO:0006897~endocytosis	46	1.34818	0.000168942	P60953, Q5VWJ9, P49815, P48736, Q9NZN4, O15357, Q9H4M9, P48730, Q16555, Q13492, Q05193, P51693, Q15311, Q7LC44, O00443, Q5S007, P49674, O00429, Q14114, Q96B97, P36544, P51809, P49418, Q14457, Q15276, Q8TB24, P50570, O95219, Q9UBG0, Q9UI12, P05067, O00499, P51149, Q9UBC2, Q9NZM3, Q99523, Q99961, Q13432, Q07817, Q8NFT8, Q07912, O95782, Q9P2R3, P56539, P78368, P01112	3245	139	16792	1.7125	0.714058	0.00507637	0.334286
GOTERM_BP_DIRECT	GO:0030433~ER-associated ubiquitin-dependent protein catabolic process	25	0.732708	0.00016924	Q8TCJ2, Q9BUN8, P43686, P35998, Q96CS3, P60604, O94905, P25686, Q9UMX0, P62195, Q86TM6, Q92575, Q8TAT6, P14625, P60468, Q9UK22, Q9NRD1, P17980, P11021, Q9UHD9, P62333, Q96GF1, P55072, P62191, O95155	3245	60	16792	2.15614	0.714689	0.00506476	0.334875
GOTERM_BP_DIRECT	GO:0007016~cytoskeletal anchoring at plasma membrane	9	0.263775	0.000181151	P15311, Q12955, Q9Y490, Q9Y2J2, Q9Y566, P14923, Q9H254, O75369, Q14118	3245	11	16792	4.23387	0.738795	0.00539847	0.358402
GOTERM_BP_DIRECT	GO:0031065~positive regulation of histone deacetylation	9	0.263775	0.000181151	P04637, Q13363, P36956, Q6IEH8, Q1MSW8, Q6KC79, O43823, Q9H160, P41182, Q8WYK2, P29590	3245	11	16792	4.23387	0.738795	0.00539847	0.358402
GOTERM_BP_DIRECT	GO:0006978~DNA damage response, signal transduction by p53 class mediator resulting in transcription of p21 class mediator	11	0.322392	0.00018157	P04637, P38398, Q9H3D4, Q1MSW8, Q9H2X6, P51587, P38936, O96017, Q92993, P15941, O15350, Q01664	3245	16	16792	3.55763	0.739604	0.00538925	0.35923
GOTERM_BP_DIRECT	GO:0031396~regulation of protein ubiquitination	11	0.322392	0.00018157	Q15011, P07900, P36897, P08107, P08238, B4E1C1, Q9UK22, O60260, Q9UER7, Q9UMX0, P25686, P68543	3245	16	16792	3.55763	0.739604	0.00538925	0.35923
GOTERM_BP_DIRECT	GO:1901215~negative regulation of neuron death	19	0.556858	0.000189894	Q96EB6, Q9UBK2, P37840, O60260, Q12933, P35222, Q92673, P16220, O43464, P53041, Q5S007, Q00613, Q00535, Q07869, Q9Y6K9, P62191, P31749, P40763, Q99497	3245	40	16792	2.458	0.755184	0.00561317	0.375669
GOTERM_BP_DIRECT	GO:0030335~positive regulation of cell migration	57	1.67057	0.000189956	P36897, O60610, Q658W2, Q15654, Q14289, P16234, P84022, Q01974, P27986, O43293, O43889, P25054, O95163, O43707, P21728, P50281, P01127, P49757, Q5JVY0, O43623, Q99828, Q13153, P18054, Q16288, O00560, P08069, Q13009, Q13418, P63244, P98082, O00159, P15692, Q8IX12, Q13049, Q99075, P17252, P46531, P56945, O60674, P09619, P14210, P31751, P28482, P07942, P11021, P07996, P08151, P07948, Q9Y4H2, P10721,…	3245	184	16792	1.60304	0.755297	0.00559271	0.375793
GOTERM_BP_DIRECT	GO:0032496~response to lipopolysaccharide	52	1.52403	0.00020104	P17275, Q92769, P37840, P08138, O00206, P30793, P11274, P05186, P16885, P55211, P49137, Q13151, Q14790, P35354, P05109, Q96RT1, P19438, P48023, P58753, P05412, P10809, P04179, O60603, P01210, P29466, O14763, Q53H80, P23443, P05164, Q13547, P46531, P08246, Q00653, O60674, P51617, P30048, P09486, P17535, P01100, O43766, Q07157, P26842, P19320, Q9Y616, P25942, P51812, Q13330, P08311, P09543, P26583,…	3245	164	16792	1.64077	0.774595	0.00589468	0.397678
GOTERM_BP_DIRECT	GO:0008360~regulation of cell shape	46	1.34818	0.000203019	P02751, O14745, Q03113, O60610, Q658W2, Q14289, P52565, Q12929, Q5TCY1, Q9UQB8, Q53GL0, P48730, P15311, O43293, Q9Y2J2, O43157, Q9NVD7, P49674, Q9H4E5, P06241, Q96B97, P21246, Q9NRY4, P20936, P26038, Q8TF72, P48729, Q96M96, P05107, P35579, O14950, P10721, P35580, Q14344, P09493, Q6ZSZ5, Q05397, Q7Z406, O75400, O00311, P15692, Q9ULQ0, P80098, P20073, P02549, P78368, Q12959	3245	140	16792	1.70027	0.777877	0.00592909	0.401586
GOTERM_BP_DIRECT	GO:2001240~negative regulation of extrinsic apoptotic signaling pathway in absence of ligand	18	0.52755	0.000209043	Q02297, O43623, Q99502, P01375, P35221, P15976, Q13164, Q07820, Q9HD36, Q13163, Q13546, Q07817, P08107, P04141, P06241, P31749, P10415, P01584	3245	37	16792	2.51744	0.787575	0.00608053	0.413477
GOTERM_BP_DIRECT	GO:0048813~dendrite morphogenesis	18	0.52755	0.000209043	P26378, P98155, A8K161, P11137, Q9ULH0, O00555, O43251, P63000, Q13492, Q02078, P00492, Q13387, Q9UQM7, O14640, Q00535, P06241, O43602, Q9P2R6, P26232	3245	37	16792	2.51744	0.787575	0.00608053	0.413477
GOTERM_BP_DIRECT	GO:0034605~cellular response to heat	18	0.52755	0.000209043	P54252, Q8NER1, Q92769, O95391, O75340, P09601, P63165, O43464, P08107, P51617, P46013, Q00613, P05198, P38936, P21359, P07996, P17066, P07948	3245	37	16792	2.51744	0.787575	0.00608053	0.413477
GOTERM_BP_DIRECT	GO:0048260~positive regulation of receptor-mediated endocytosis	12	0.3517	0.000222381	Q96G01, P07355, Q5SW96, P02787, Q6Q788, P22681, P05121, O00291, O43426, Q30201, P61978, Q9Y496	3245	19	16792	3.26825	0.80757	0.006442	0.439804
GOTERM_BP_DIRECT	GO:0043536~positive regulation of blood vessel endothelial cell migration	12	0.3517	0.000222381	Q15139, Q16236, P17252, P19174, P15692, Q16539, P07996, P01127, P04792, P42229, Q4VCS5, P31749	3245	19	16792	3.26825	0.80757	0.006442	0.439804
GOTERM_BP_DIRECT	GO:0008637~apoptotic mitochondrial changes	12	0.3517	0.000222381	Q07817, P62714, P10809, Q07812, P52789, P28331, P30405, Q07820, P55957, P48506, P31749, P12235	3245	19	16792	3.26825	0.80757	0.006442	0.439804
GOTERM_BP_DIRECT	GO:0045787~positive regulation of cell cycle	17	0.498242	0.000226964	O43521, P24385, P15923, Q5JVY0, P31645, P11362, P27797, P49356, P51610, P10276, P11802, Q9Y466, O75581, O15119, P01106, P50553, Q13049, P46527	3245	34	16792	2.58737	0.813997	0.00654874	0.448848
GOTERM_BP_DIRECT	GO:0048208~COPII vesicle coating	25	0.732708	0.000228396	P55735, Q13190, P46459, P49755, Q9Y296, Q5H9R7, P00451, P48730, O95487, P42261, Q92734, O00743, O60763, O75396, O15027, Q8WVM8, Q08379, Q15363, P01009, O94855, P53992, Q9UL33, Q13618, Q8NI22, Q9BQQ3	3245	61	16792	2.12079	0.815961	0.00656438	0.451675
GOTERM_BP_DIRECT	GO:0048146~positive regulation of fibroblast proliferation	23	0.674091	0.000228564	P07355, P02751, Q01094, Q8N6T7, P16234, P35226, P00519, P49356, P20248, P78527, P14635, P05412, P09544, P03372, P01019, P09619, P11802, P01106, Q00534, P38936, P00533, P01127, P29590	3245	54	16792	2.20405	0.81619	0.00654383	0.452007
GOTERM_BP_DIRECT	GO:0007409~axonogenesis	35	1.02579	0.000239364	Q8IYT8, Q15831, Q96N67, Q14978, Q9UQB8, Q92823, Q8TEW0, Q13492, P46531, P06307, Q15334, Q06124, P10415, O75955, P49757, Q9Y4W6, Q02880, Q9Y6R0, Q13153, P49841, P43146, O00213, P05067, Q9H254, P34925, P16220, Q9NR96, Q9BYG5, P20336, Q12955, P09543, P12036, A0MZ66, P14416, P26232	3245	98	16792	1.84812	0.83033	0.00682563	0.473317
GOTERM_BP_DIRECT	GO:0030100~regulation of endocytosis	16	0.468933	0.00024208	O60890, Q9UMY4, O00291, P49815, P00519, O00499, P18031, Q9BY11, Q13492, Q9H223, O75146, P20338, Q15036, Q9UNF0, P57105, P53680	3245	31	16792	2.67083	0.833711	0.00687635	0.478674
GOTERM_BP_DIRECT	GO:0043434~response to peptide hormone	20	0.586166	0.000246302	Q8NER1, P42224, Q13144, P29279, P07196, P35568, P04899, Q14232, P04155, P01178, P17302, P09486, O75581, O15164, P17535, P08174, P63096, Q14118, P46527, P15056	3245	44	16792	2.35215	0.838834	0.00696917	0.487003
GOTERM_BP_DIRECT	GO:0035067~negative regulation of histone acetylation	8	0.234467	0.000248674	Q9Y3T9, Q13363, Q01105, P38398, P37840, P51608, Q15672, Q9BZS1	3245	9	16792	4.59976	0.841643	0.0070093	0.491683
GOTERM_BP_DIRECT	GO:0045899~positive regulation of RNA polymerase II transcriptional preinitiation complex assembly	8	0.234467	0.000248674	P35998, P43686, P17980, P62333, P62191, Q86VP6, P16220, P62195	3245	9	16792	4.59976	0.841643	0.0070093	0.491683
GOTERM_BP_DIRECT	GO:0042921~glucocorticoid receptor signaling pathway	8	0.234467	0.000248674	Q96PK6, Q15185, P04150, Q14686, P27797, P46934, Q04917, O14497	3245	9	16792	4.59976	0.841643	0.0070093	0.491683
GOTERM_BP_DIRECT	GO:0050690~regulation of defense response to virus by virus	15	0.439625	0.000252233	P20963, P06239, P01730, P30443, Q9UI12, Q9Y6Q5, Q13177, P63010, P63000, O94973, P06241, Q10567, O95782, P53680, Q96CW1	3245	28	16792	2.77218	0.845766	0.00708233	0.498703
GOTERM_BP_DIRECT	GO:0051881~regulation of mitochondrial membrane potential	15	0.439625	0.000252233	Q7Z2X4, P00441, Q96CQ1, P55851, O60260, Q5U5U6, Q16611, P41143, Q07817, Q07812, P04179, P30048, P28331, P0CG47, Q99497, P10415	3245	28	16792	2.77218	0.845766	0.00708233	0.498703
GOTERM_BP_DIRECT	GO:0007616~long-term memory	15	0.439625	0.000252233	P23443, Q13972, Q05586, O00141, P42261, O43164, Q96KQ7, P51608, Q9P2K8, Q9Y566, P05937, P14416, P42345, P11831, Q05513	3245	28	16792	2.77218	0.845766	0.00708233	0.498703
GOTERM_BP_DIRECT	GO:0007569~cell aging	14	0.410317	0.000254619	Q96EB6, P48059, Q1MSW8, P00441, P06493, P06748, P04637, Q14191, P37198, Q13418, Q53EL6, O15119, P51587, P42345, P10415	3245	25	16792	2.89785	0.84847	0.00712213	0.50341
GOTERM_BP_DIRECT	GO:0006979~response to oxidative stress	38	1.11372	0.000265362	Q92887, P43681, P49768, O75475, P09601, P20823, Q15165, P05164, Q14191, P30048, Q5S007, P23025, P04264, O43766, P50281, P23396, P48506, P32119, Q96EB6, P00395, P35354, O60260, P22352, F7VJQ1, O00217, P05067, P00519, Q93062, P49908, P19447, P28074, Q13480, P48637, P11226, Q15392, O75874, P00533, P31749	3245	110	16792	1.78763	0.860068	0.00739365	0.524597
GOTERM_BP_DIRECT	GO:1901224~positive regulation of NIK/NF-kappaB signaling	10	0.293083	0.000288131	Q9Y239, Q9UL18, O94885, Q9HC29, P27797, P19525, P01375, P09429, O43707, P23396	3245	14	16792	3.69624	0.881797	0.00799552	0.569486
GOTERM_BP_DIRECT	GO:0048148~behavioral response to cocaine	10	0.293083	0.000288131	O60229, Q96KQ7, P37840, P28223, Q9NSB8, Q00535, P14416, Q86YM7, P21728, P21917	3245	14	16792	3.69624	0.881797	0.00799552	0.569486
GOTERM_BP_DIRECT	GO:1903140~regulation of establishment of endothelial barrier	7	0.205158	0.000302591	P19438, O14920, Q13464, O75116, P01375, O14974, P01584	3245	7	16792	5.17473	0.893811	0.00836385	0.597985
GOTERM_BP_DIRECT	GO:0000910~cytokinesis	21	0.615475	0.000304788	Q14457, P08134, P62491, P35579, O15392, Q07817, P53350, P11233, Q9BRK4, Q9HC98, O43293, Q8NEB9, O75116, O75935, P51587, Q9H8V3, Q9NQY0, O15085, O14578, Q16181, P53990	3245	48	16792	2.26394	0.895527	0.00839303	0.602315
GOTERM_BP_DIRECT	GO:0007626~locomotory behavior	31	0.908558	0.000307491	Q02297, P26378, P43681, P00441, Q96D21, P17542, Q99767, P00492, P32297, Q02410, O95622, Q92562, Q9GZN0, Q8TE12, P05067, P49908, P60880, Q96RL7, P25929, P30926, Q00975, P41594, P04179, P51608, P09471, P14416, P05937, Q13255, P60484, P28335, P49146	3245	84	16792	1.90972	0.897599	0.00843581	0.607641
GOTERM_BP_DIRECT	GO:0060291~long-term synaptic potentiation	18	0.52755	0.000310634	Q9UPX8, P37840, Q14289, Q9NZ94, P60880, Q12879, Q16620, P51608, P14136, Q9NYY3, P28482, Q9Y466, P21246, P60484, P06850, P21728, Q05513, P15056	3245	38	16792	2.45119	0.899957	0.00849026	0.613834
GOTERM_BP_DIRECT	GO:0006302~double-strand break repair	26	0.762016	0.000341401	P49959, O60934, P09874, O95551, P78527, Q14191, P38398, Q9UI95, P55072, O94761, Q9NXR7, Q99828, Q9UIG0, Q92878, O00213, Q99502, Q9Y6F1, Q13330, O96017, Q92993, O60264, P39748, Q92499, Q56NI9, P51587, P43246	3245	66	16792	2.03853	0.920358	0.00929313	0.674436
GOTERM_BP_DIRECT	GO:0007005~mitochondrion organization	29	0.849941	0.000342605	Q96C03, Q96TA2, Q96CQ1, Q99814, Q709C8, P36776, P09874, P51610, O43464, P35232, P29474, Q5S007, P30048, Q5VV67, O00429, O00165, P49715, Q99497, Q99623, Q9UBK2, P11474, O60260, Q86YN6, P99999, P20336, P06576, Q15390, Q9Y6H1, P13196	3245	77	16792	1.94892	0.921066	0.00929164	0.676808
GOTERM_BP_DIRECT	GO:2000811~negative regulation of anoikis	11	0.322392	0.000364563	P46531, Q07817, Q16620, O43623, P12931, Q658W2, Q05397, Q04724, P42336, Q07820, Q03135, P10415	3245	17	16792	3.34835	0.932922	0.00984826	0.720035
GOTERM_BP_DIRECT	GO:0006337~nucleosome disassembly	11	0.322392	0.000364563	Q16621, Q01105, Q12824, Q8TAQ2, Q92925, Q969G3, Q92922, P17096, O14497, Q9Y5B9, P51532	3245	17	16792	3.34835	0.932922	0.00984826	0.720035
GOTERM_BP_DIRECT	GO:0048167~regulation of synaptic plasticity	16	0.468933	0.000374744	P49768, Q14978, Q13972, O14908, Q9UQB8, P13591, Q96PV0, P61981, P10276, Q06413, O43166, Q9NYY3, Q04917, Q00535, P05937, P23677	3245	32	16792	2.58737	0.937798	0.0100852	0.740074
GOTERM_BP_DIRECT	GO:1900026~positive regulation of substrate adhesion-dependent cell spreading	16	0.468933	0.000374744	Q99828, P60953, O15144, P48059, P60903, Q7Z628, P27797, P50570, Q07021, P21333, Q14155, P63000, P46109, Q92766, P46108, P15056	3245	32	16792	2.58737	0.937798	0.0100852	0.740074
GOTERM_BP_DIRECT	GO:0042220~response to cocaine	16	0.468933	0.000374744	Q92769, Q14289, P28222, P50570, Q15029, Q9UBC3, Q16555, P01178, P07900, Q13009, Q00987, P08238, P10809, Q9UIS9, P14416, P42345	3245	32	16792	2.58737	0.937798	0.0100852	0.740074
GOTERM_BP_DIRECT	GO:0006888~ER to Golgi vesicle-mediated transport	50	1.46542	0.000394426	Q01082, P53621, O94855, P51572, O95070, Q13618, P08174, Q96FJ2, Q13190, P49755, P46459, Q13561, P00451, O15020, P11277, Q13813, P42261, Q12955, Q9UBF2, Q9UHY1, P00740, Q15363, Q9UL33, Q96MW5, Q9NZ43, Q8NI22, P02549, Q9BQQ3, Q9Y296, P35606, Q08379, Q9Y2V7, O14576, P01009, O75935, P53992, Q5JRA6, P55072, P51809, O14579, P63167, Q9H254, O95487, O60763, O75396, Q14204, Q14203, P48444, Q9Y4L1, P53618	3245	160	16792	1.6171	0.946243	0.0105738	0.7788
GOTERM_BP_DIRECT	GO:0043542~endothelial cell migration	15	0.439625	0.000401371	O75365, P36897, Q12884, P42224, Q658W2, P16284, O14908, P13521, P05107, P27487, Q05397, P29474, P42336, P61586, P60484, P25815	3245	29	16792	2.67658	0.94894	0.0107202	0.792461
GOTERM_BP_DIRECT	GO:0046627~negative regulation of insulin receptor signaling pathway	15	0.439625	0.000401371	Q7Z2X4, P23443, P49815, P05771, Q05655, P35568, P18031, Q92574, Q04759, Q04206, P17706, P49840, O14543, Q05513, P01584	3245	29	16792	2.67658	0.94894	0.0107202	0.792461
GOTERM_BP_DIRECT	GO:0001889~liver development	28	0.820633	0.000407727	P24752, Q14469, P84022, P20823, P46531, P10276, P14210, P27708, P21246, P49715, P25325, P00966, Q68CZ1, Q92833, P52945, P05412, P14314, P04179, P42336, Q04206, P62330, P21359, Q02447, P14618, P01116, Q14103, Q14865, Q15648	3245	74	16792	1.95801	0.95129	0.01085	0.804961
GOTERM_BP_DIRECT	GO:2000463~positive regulation of excitatory postsynaptic potential	12	0.3517	0.000408023	P78352, Q16623, Q14289, Q9UQ26, Q8TDF5, Q05586, Q9Y566, O14640, P60484, Q9NZ94, Q9ULB1, Q05513	3245	20	16792	3.10484	0.951397	0.010819	0.805543
GOTERM_BP_DIRECT	GO:0001892~embryonic placenta development	12	0.3517	0.000408023	P27540, O95718, P04141, Q99814, Q16665, Q00613, P17676, Q02447, P00533, P01127, P49715, Q15648	3245	20	16792	3.10484	0.951397	0.010819	0.805543
GOTERM_BP_DIRECT	GO:0002053~positive regulation of mesenchymal cell proliferation	14	0.410317	0.000419529	P42224, P04198, P57775, P11362, O15409, P54821, P35222, Q9Y4H2, P09544, P37173, Q9H3D4, P01106, P15692, Q9H2X0	3245	26	16792	2.78639	0.955371	0.0110828	0.82817
GOTERM_BP_DIRECT	GO:0021762~substantia nigra development	21	0.615475	0.000422328	P09936, P00367, P60953, Q8IXJ6, P02686, Q5TCY1, P63167, P60709, Q16352, P62158, P27348, O15027, Q9H7L9, P09543, P62258, P61586, P11413, P23297, Q04917, P11021, P57053	3245	49	16792	2.21774	0.956287	0.0111167	0.833674
GOTERM_BP_DIRECT	GO:0000715~nucleotide-excision repair, DNA damage recognition	13	0.381008	0.000423944	Q16531, Q7L5N1, Q92905, Q5U5U6, Q96C32, P09874, P54727, P62979, P0CG48, Q13620, Q99627, Q13098, P62877, P23025, P0CG47	3245	23	16792	2.92485	0.956808	0.0111195	0.83685
GOTERM_BP_DIRECT	GO:0001836~release of cytochrome c from mitochondria	13	0.381008	0.000423944	Q92934, P31947, Q16611, Q07817, P05412, P06307, Q07812, P04179, P10909, O00429, P55957, Q13794, P10415	3245	23	16792	2.92485	0.956808	0.0111195	0.83685
GOTERM_BP_DIRECT	GO:0043278~response to morphine	13	0.381008	0.000423944	P53041, P63151, Q00987, P09471, O15130, P05129, Q05586, Q04206, P14416, P42345, P53539, P01210, Q02156	3245	23	16792	2.92485	0.956808	0.0111195	0.83685
GOTERM_BP_DIRECT	GO:0006006~glucose metabolic process	26	0.762016	0.000445818	Q13131, P04406, P51649, Q03181, P10515, P01375, O00555, P46926, O15357, Q9Y4H2, P52945, P25929, P11177, Q9Y6X1, P50416, P11413, P31751, P42336, Q9UBU3, Q02978, P01106, Q16539, P08559, Q03060, P22415, P31749	3245	67	16792	2.0081	0.963273	0.0116488	0.879848
GOTERM_BP_DIRECT	GO:0006886~intracellular protein transport	68	1.99297	0.000446103	P24386, Q96QK1, P55735, Q9Y3P9, P08138, Q13002, O95391, Q9Y6Q5, P63010, Q9H4M9, P53621, Q16623, Q9NRW7, O75558, Q02410, Q15036, P05408, O94855, P51572, Q00535, P62826, P53680, Q07866, P10619, Q92974, O60343, Q13190, P49754, P49755, Q9UJY4, P46459, Q8TEX9, P06748, Q9UBF2, Q15363, Q10567, O95782, P53675, Q9Y2W7, Q96QU8, Q96CW1, O00410, Q9H173, O15400, Q9UBN7, P35606, O75436, O14964, O75674, O94973,…	3245	236	16792	1.49102	0.963351	0.0116153	0.880408
GOTERM_BP_DIRECT	GO:0006605~protein targeting	18	0.52755	0.000452311	Q16543, P24588, O14908, Q9Y6Q5, P31946, Q96RT1, P61981, Q92673, P51159, P27348, P62258, O00159, O43759, P57105, O95166, Q58A45, P29590, P63104	3245	39	16792	2.38834	0.964999	0.0117348	0.892608
GOTERM_BP_DIRECT	GO:0008543~fibroblast growth factor receptor signaling pathway	30	0.87925	0.000463845	P46940, Q01085, Q09161, O43559, P11362, P22681, P29279, Q9UQ13, P31943, P62487, P30876, P62875, P62979, P31483, P62993, Q06124, P28482, Q8WU20, Q7Z698, P22607, P21781, Q5U5U6, Q96C32, P27361, P19388, O43251, P24928, P19387, P0CG48, P26599, O43427, P0CG47	3245	82	16792	1.89319	0.967868	0.0119903	0.91527
GOTERM_BP_DIRECT	GO:0043407~negative regulation of MAP kinase activity	17	0.498242	0.000508328	P09936, Q9Y616, O43609, Q96JB5, Q05655, Q13164, Q92673, P18031, P41220, Q5VWQ8, P37198, P29350, P21359, P56539, O43597, P07948, P01584	3245	36	16792	2.44362	0.976894	0.0130873	1.00263
GOTERM_BP_DIRECT	GO:0034599~cellular response to oxidative stress	25	0.732708	0.000528733	Q9UBK2, O95793, Q16236, Q8IXJ6, P37840, P43354, P36776, P00519, Q12778, P09874, O43524, Q13547, O43464, P22392, P08107, Q15139, Q14494, O75569, Q5S007, P11413, P30048, P32119, P01210, Q99497, Q99757	3245	64	16792	2.02138	0.980138	0.0135621	1.04267
GOTERM_BP_DIRECT	GO:0006369~termination of RNA polymerase II transcription	25	0.732708	0.000528733	Q15287, Q09161, Q10570, Q969L4, P26368, P33240, O15234, Q9NP77, Q8IYB3, O75152, Q9Y3Y2, O95391, Q86W42, P51003, Q07955, Q6UN15, Q08170, Q9Y5S9, Q13243, O00148, Q05519, Q13242, P61326, O43809, Q01130	3245	64	16792	2.02138	0.980138	0.0135621	1.04267
GOTERM_BP_DIRECT	GO:0043401~steroid hormone mediated signaling pathway	23	0.674091	0.000562162	Q15466, O95718, Q13133, P19793, Q14995, P10827, Q03181, P10826, P11474, P11473, P43354, P41235, P62508, P13056, P03372, P10276, Q96RI1, Q9Y466, Q58EY0, P37231, Q07869, P51843, P55055	3245	57	16792	2.08805	0.984498	0.0143639	1.10825
GOTERM_BP_DIRECT	GO:0007612~learning	23	0.674091	0.000562162	Q92913, O00501, P78352, P26378, Q9UPX8, Q9UHC6, P31323, P35354, O60260, Q9NZ94, P21796, Q9ULB1, P05412, Q16620, Q7LC44, P41594, Q9P2K8, P21246, P06241, O43426, P29323, P21728, Q8NBU5	3245	57	16792	2.08805	0.984498	0.0143639	1.10825
GOTERM_BP_DIRECT	GO:0014823~response to activity	19	0.556858	0.000563555	Q13131, Q03181, P22681, P04040, P06493, Q9UBC3, P78527, P04201, P16220, P01178, Q9UKX2, P10809, P04179, P55809, Q00613, P21246, P04629, P48506, Q9Y623	3245	43	16792	2.28651	0.984657	0.0143498	1.11098
GOTERM_BP_DIRECT	GO:0034260~negative regulation of GTPase activity	19	0.556858	0.000563555	P46940, Q15669, O43609, O43374, Q9BST9, Q4VCS5, Q9P107, Q5VWQ8, P32121, Q13098, Q5S007, Q15363, Q07912, O43924, P49407, Q9Y624, O43597, O00410, P01112	3245	43	16792	2.28651	0.984657	0.0143498	1.11098
GOTERM_BP_DIRECT	GO:0009615~response to virus	37	1.08441	0.000575272	P62736, Q9H2U1, Q99836, P12931, P25787, O75531, O14920, P06733, O00571, P01375, P61073, P23528, P48643, Q00534, Q9BUJ2, Q9Y6K9, Q9BZS1, Q7Z2W4, P15260, Q9Y616, P19525, O43504, P17096, P13693, P26641, Q9UBH6, Q06413, Q92499, O75569, Q9Y6Y0, O95786, P10909, Q15646, P20749, Q9P1W9, Q9NS37, P04792	3245	110	16792	1.74059	0.985934	0.0145959	1.13395
GOTERM_BP_DIRECT	GO:0009749~response to glucose	26	0.762016	0.000577202	Q13144, P06858, P23443, Q14289, P15104, P29279, P20823, P17858, P18146, P36956, P17302, P07996, O43768, Q9NQB0, Q15466, Q92934, Q03181, P41235, Q6FHW4, Q14232, Q9Y4H2, Q15796, P37173, P42574, P60484, P46527, Q99757	3245	68	16792	1.97857	0.986134	0.0145945	1.13774
GOTERM_BP_DIRECT	GO:0051865~protein autoubiquitination	21	0.615475	0.000577343	Q96T88, Q05086, Q8N5U6, P62837, P63146, Q9H0X6, O60260, Q12933, P61077, Q96PM5, P49459, Q00987, P38398, Q9Y4L5, Q96GF1, Q9Y3C5, Q9Y4K3, O95155, Q5VTB9, O94822, Q9UNE7	3245	50	16792	2.17339	0.986148	0.0145484	1.13801
GOTERM_BP_DIRECT	GO:0030036~actin cytoskeleton organization	42	1.23095	0.000588052	P54252, O14745, P60953, O60610, O60890, Q12774, P41182, P11171, P23528, Q4VCS5, P07737, P11274, O15530, Q9H4E5, O75161, P62826, Q9UNF0, P35611, Q01518, Q969V6, P63167, Q13464, O00560, P00519, Q13976, Q96M96, O75369, P63000, Q9NSV4, Q92558, Q9UNA1, Q6ZSZ5, P47756, Q9Y4D1, P61586, Q9NR12, O75190, P21359, P01116, O60331, P23677, O15085	3245	130	16792	1.67184	0.987206	0.0147662	1.159
GOTERM_BP_DIRECT	GO:0042026~protein refolding	10	0.293083	0.00059674	Q96IS6, P07900, P11142, P34931, P08107, P10809, P62942, P54652, O60884, P25686, P17066	3245	15	16792	3.44982	0.988004	0.0149322	1.17603
GOTERM_BP_DIRECT	GO:2000060~positive regulation of protein ubiquitination involved in ubiquitin-dependent protein catabolic process	10	0.293083	0.00059674	Q9HCE7, Q658W2, Q05397, Q14289, O15169, Q96JB5, P10909, Q9NRI5, P60484, P56539, Q969H0	3245	15	16792	3.44982	0.988004	0.0149322	1.17603
GOTERM_BP_DIRECT	GO:0048714~positive regulation of oligodendrocyte differentiation	10	0.293083	0.00059674	Q13547, O14744, Q92769, Q96MN9, Q15382, P61073, O60603, P42345, P37231, O15350	3245	15	16792	3.44982	0.988004	0.0149322	1.17603
GOTERM_BP_DIRECT	GO:2000310~regulation of N-methyl-D-aspartate selective glutamate receptor activity	10	0.293083	0.00059674	P78352, Q9UBK2, Q06413, Q13387, Q14289, P53355, Q13972, P06850, Q9NZ94, Q9ULB1	3245	15	16792	3.44982	0.988004	0.0149322	1.17603
GOTERM_BP_DIRECT	GO:0042993~positive regulation of transcription factor import into nucleus	10	0.293083	0.00059674	P27986, P12830, Q9UII7, O95786, P14317, O15379, P21333, O00459, P84022, Q13263, Q7Z434	3245	15	16792	3.44982	0.988004	0.0149322	1.17603
GOTERM_BP_DIRECT	GO:0007052~mitotic spindle organization	15	0.439625	0.000619599	O43379, Q8N205, Q13561, P27816, O14965, Q7Z460, P14635, Q14204, O75122, Q14683, Q9NYY3, O00139, P62826, Q9UQE7, Q15468	3245	30	16792	2.58737	0.989874	0.0154478	1.22082
GOTERM_BP_DIRECT	GO:2000379~positive regulation of reactive oxygen species metabolic process	15	0.439625	0.000619599	Q9Y572, Q7Z2X4, Q16236, Q1MSW8, P04637, Q13546, P37173, P24522, P62993, P01019, P09619, P16671, P38936, Q16539, P07996, P01127	3245	30	16792	2.58737	0.989874	0.0154478	1.22082
GOTERM_BP_DIRECT	GO:0030324~lung development	28	0.820633	0.000661574	Q14469, Q8WW38, Q99814, P04198, P29279, P62136, P46531, P36956, P46379, P29474, P09486, P21246, P28845, P50281, P08151, P49715, Q09472, Q13541, Q15750, P20336, Q15796, P09544, O15230, P15692, Q02447, P09429, P06850, P00533	3245	76	16792	1.90648	0.992582	0.0164307	1.30301
GOTERM_BP_DIRECT	GO:0032956~regulation of actin cytoskeleton organization	20	0.586166	0.000673488	Q13464, Q12774, Q9UQB8, Q6R327, Q05655, P00519, Q07954, O75146, P15311, P09619, P61586, O75122, Q13418, O75116, Q9BVC4, Q8IW93, Q9NRY4, P42345, Q15078, P46108	3245	47	16792	2.20201	0.993209	0.0166684	1.32633
GOTERM_BP_DIRECT	GO:0031293~membrane protein intracellular domain proteolysis	11	0.322392	0.000678456	Q96BI3, Q92542, P08138, Q04206, Q8TCT9, P19838, P49810, Q8WW43, Q9NZ42, Q9Y4K3, Q14703	3245	18	16792	3.16234	0.993455	0.0167344	1.33605
GOTERM_BP_DIRECT	GO:0070266~necroptotic process	11	0.322392	0.000678456	P48023, Q13546, Q13490, Q9Y572, O00429, Q86XR7, O00206, Q96QT4, P30405, Q8IUC6, P06737	3245	18	16792	3.16234	0.993455	0.0167344	1.33605
GOTERM_BP_DIRECT	GO:0006268~DNA unwinding involved in DNA replication	8	0.234467	0.00068994	P33993, Q02880, P33991, Q00577, P11388, P49736, P17096, Q06609	3245	10	16792	4.13978	0.993989	0.016959	1.35852
GOTERM_BP_DIRECT	GO:0045648~positive regulation of erythrocyte differentiation	13	0.381008	0.00069949	P27540, Q92835, P17542, Q15759, P26583, Q16665, Q16539, P15976, Q99873, O60341, P05161, Q15648, O43524	3245	24	16792	2.80298	0.9944	0.017135	1.3772
GOTERM_BP_DIRECT	GO:0071480~cellular response to gamma radiation	12	0.3517	0.000707738	Q14191, Q07817, Q13535, P02511, P12956, Q86UE8, P38936, O96017, P46937, Q06609, O60341, P18146	3245	21	16792	2.95699	0.994732	0.0172782	1.39333
GOTERM_BP_DIRECT	GO:0030520~intracellular estrogen receptor signaling pathway	12	0.3517	0.000707738	Q96PK6, P03372, P12931, Q92731, Q14686, Q15650, Q8TDD1, O75528, Q86YN6, P59665, O14497, O43251	3245	21	16792	2.95699	0.994732	0.0172782	1.39333
GOTERM_BP_DIRECT	GO:0048025~negative regulation of mRNA splicing, via spliceosome	12	0.3517	0.000707738	Q15287, P26599, Q9UKV3, Q08170, P26368, P22626, Q07021, Q13627, Q13242, P61978, P38159, P98175	3245	21	16792	2.95699	0.994732	0.0172782	1.39333
GOTERM_BP_DIRECT	GO:0006296~nucleotide-excision repair, DNA incision, 5'-to lesion	17	0.498242	0.000736355	P27694, Q16531, P35244, Q5U5U6, Q96C32, P35249, P09874, P15927, P19447, P62979, P35250, P0CG48, Q13620, P35251, P62877, P23025, P40937, P0CG47, P12004	3245	37	16792	2.37758	0.99574	0.0179118	1.44928
GOTERM_BP_DIRECT	GO:0051259~protein oligomerization	23	0.674091	0.000742382	Q15274, O95999, Q14596, P31645, Q9HC29, P49755, P54132, Q9Y371, O60936, Q96P20, P06748, P17858, Q9Y239, P10275, P22392, P17302, Q07812, P51617, O14641, O00429, Q13555, Q9NWK9, Q13263	3245	58	16792	2.05205	0.995926	0.0179981	1.46106
GOTERM_BP_DIRECT	GO:0006606~protein import into nucleus	23	0.674091	0.000742382	O15131, P52294, Q8WUM0, Q9BVL2, P55060, Q96DC7, P78406, Q08209, P49815, P23528, Q49AN0, O00505, O95149, P37198, P61970, A8CG34, Q8N1F7, P52292, Q96HA1, P62826, Q9UK53, P21728, P40763	3245	58	16792	2.05205	0.995926	0.0179981	1.46106
GOTERM_BP_DIRECT	GO:0016192~vesicle-mediated transport	47	1.37749	0.000775369	O43639, P35606, P49815, Q9Y6Q5, Q9UPT6, P63010, P61163, Q13492, Q9Y4I1, Q16623, P41743, P61601, O94973, P23763, Q00610, O75843, P53680, P51809, O60343, Q13190, P49754, Q86VX9, P46459, Q15276, Q9UJY4, O60260, O15020, P30533, Q12840, Q9H254, P62491, O95487, O75396, O60229, O14662, Q9UBF2, Q13439, O60664, P62330, Q10567, P16333, P53675, O95741, Q9UQF2, Q9P2E2, Q96CW1, P53618	3245	152	16792	1.60008	0.99681	0.0187293	1.52551
GOTERM_BP_DIRECT	GO:0019886~antigen processing and presentation of exogenous peptide antigen via MHC class II	32	0.937866	0.00077804	P55735, Q9H0B6, Q9Y6Q5, P63010, P61163, O94973, O14576, O94855, P53992, O75935, Q00610, Q9Y4K3, Q9Y496, P53680, Q07866, Q96FJ2, P27824, Q13561, P63167, P50570, O15020, Q12840, P51149, O95487, Q9H0H5, Q14204, Q14203, Q99962, O00139, Q10567, O95782, Q96CW1	3245	92	16792	1.79991	0.996872	0.0187322	1.53072
GOTERM_BP_DIRECT	GO:0042542~response to hydrogen peroxide	21	0.615475	0.00077922	Q96EB6, P42224, P62714, P12931, Q92934, P00441, Q14289, Q9Y6E0, P04040, P09601, Q16611, P05412, P22460, P02511, P10809, P09619, P04179, P09471, P30048, P42574, P10415	3245	51	16792	2.13077	0.9969	0.0186997	1.53303
GOTERM_BP_DIRECT	GO:0032481~positive regulation of type I interferon production	21	0.615475	0.00077922	Q9H2U1, Q7Z2W4, Q99836, P49959, Q09472, P12956, Q92793, P19838, P42226, P35222, P78527, P19388, Q14653, P62875, Q08211, Q00653, P51617, P16885, P43405, Q04206, Q9UJV9	3245	51	16792	2.13077	0.9969	0.0186997	1.53303
GOTERM_BP_DIRECT	GO:0007077~mitotic nuclear envelope disassembly	19	0.556858	0.000783192	O95067, Q8WUM0, Q9BVL2, O75531, P17252, P78406, P05771, P06493, P14635, P53350, P02545, P37198, Q9HC98, Q92621, Q8TEM1, P49792, A8CG34, Q8N1F7, Q96HA1	3245	44	16792	2.23454	0.99699	0.0187335	1.54078
GOTERM_BP_DIRECT	GO:0010977~negative regulation of neuron projection development	19	0.556858	0.000783192	P56704, Q99828, P49841, Q92769, P43146, Q02790, P08138, O95947, O14976, Q07954, Q9H165, P14314, Q00987, Q99684, P08670, P14136, P09382, Q14194, Q16854	3245	44	16792	2.23454	0.99699	0.0187335	1.54078
GOTERM_BP_DIRECT	GO:0007613~memory	24	0.7034	0.000816409	Q92913, P98155, Q9UPX8, P31645, P28223, P49768, Q8TE12, Q9NQ66, P35354, Q8TDF5, Q9UMN6, P39748, Q12879, P16220, P01178, O60229, Q8IZY2, P13637, Q9NYY3, P17676, P60484, P21728, P36544, Q8NBU5	3245	62	16792	2.00312	0.997647	0.0194578	1.60563
GOTERM_BP_DIRECT	GO:0001837~epithelial to mesenchymal transition	16	0.468933	0.000832146	Q14999, P36897, O43623, P49841, P48059, Q16665, Q06330, P35222, Q99729, P46531, P26447, P14210, O95863, Q9HCM4, Q13263, Q9H4H8	3245	34	16792	2.43517	0.997906	0.0197657	1.63634
GOTERM_BP_DIRECT	GO:0043085~positive regulation of catalytic activity	29	0.849941	0.000871809	P49768, P00441, P36406, P43354, P51512, P48736, Q6R327, P14598, P51511, P31946, P49810, Q9ULZ9, Q8IY92, Q03135, Q9UKN8, Q96BI3, P35251, Q92542, P10415, P10619, O15519, Q99828, Q9UJW3, O15294, Q8WW43, Q9Y263, P06748, O75569, Q9NZ42	3245	81	16792	1.85268	0.99844	0.0206323	1.71369
GOTERM_BP_DIRECT	GO:0006405~RNA export from nucleus	22	0.644783	0.000878683	Q15287, Q09161, P26368, O15234, Q8IYB3, Q9Y3Y2, O75152, O95391, Q86W42, Q07955, P37198, Q9UBU9, Q08170, A8CG34, Q9Y5S9, Q13243, O00148, Q05519, Q96HA1, Q13242, P61326, Q01130	3245	55	16792	2.06989	0.998517	0.0207272	1.72709
GOTERM_BP_DIRECT	GO:0030032~lamellipodium assembly	15	0.439625	0.000930498	Q9NR80, O43639, P18206, P52735, Q96M96, Q14155, P63000, P10721, Q9UKW4, Q96IF1, Q15052, P47756, P21453, P16333, Q9H4A6	3245	31	16792	2.5039	0.99899	0.021867	1.82805
GOTERM_BP_DIRECT	GO:2001275~positive regulation of glucose import in response to insulin stimulus	9	0.263775	0.000973878	P27986, Q9BZF1, P01019, P31751, Q96RI1, Q06124, O00459, P35568, Q86YS7	3245	13	16792	3.58251	0.999268	0.0228029	1.9125
GOTERM_BP_DIRECT	GO:0061029~eyelid development in camera-type eye	9	0.263775	0.000973878	Q13547, P05549, P05412, Q92769, P35716, Q15672, P11831, P00533, Q07889	3245	13	16792	3.58251	0.999268	0.0228029	1.9125
GOTERM_BP_DIRECT	GO:0045197~establishment or maintenance of epithelial cell apical/basal polarity	9	0.263775	0.000973878	Q99626, P78352, P41743, Q92796, Q13418, Q7KZI7, Q15700, Q96RT1, Q12959	3245	13	16792	3.58251	0.999268	0.0228029	1.9125
GOTERM_BP_DIRECT	GO:0043518~negative regulation of DNA damage response, signal transduction by p53 class mediator	9	0.263775	0.000973878	Q96EB6, O43623, Q00987, O95863, Q15672, Q13627, P16070, O60341, O75832	3245	13	16792	3.58251	0.999268	0.0228029	1.9125
GOTERM_BP_DIRECT	GO:0006941~striated muscle contraction	9	0.263775	0.000973878	O60662, Q8WZ42, O14958, Q9H1R3, P29475, P13533, Q9Y4J8, P12883, O15085	3245	13	16792	3.58251	0.999268	0.0228029	1.9125
GOTERM_BP_DIRECT	GO:0000956~nuclear-transcribed mRNA catabolic process	9	0.263775	0.000973878	Q14147, Q8IZH2, Q9UL18, Q01780, Q06265, Q9UKD2, Q92900, Q9Y2W1, Q9NPD3	3245	13	16792	3.58251	0.999268	0.0228029	1.9125
GOTERM_BP_DIRECT	GO:0030334~regulation of cell migration	27	0.791325	0.000997503	Q16787, P18206, Q9H3S7, P61073, Q15303, Q4VCS5, Q96IF1, O43157, P31751, Q00535, P61968, P16284, Q9H2G2, P21333, P05106, Q96BR1, O00141, Q9BYG5, P63000, Q13480, Q14344, P02545, O15230, O95786, P61586, P16333, P31749	3245	74	16792	1.88808	0.999386	0.0232764	1.95846
GOTERM_BP_DIRECT	GO:2000641~regulation of early endosome to late endosome transport	7	0.205158	0.00101106	Q9Y3E7, P12931, O75165, P28482, P27361, Q02750, P36507	3245	8	16792	4.52789	0.999445	0.023515	1.98481
GOTERM_BP_DIRECT	GO:0006987~activation of signaling protein activity involved in unfolded protein response	7	0.205158	0.00101106	O75460, Q5VWQ8, Q07812, P11021, Q8N5Y8, Q16611, P18031	3245	8	16792	4.52789	0.999445	0.023515	1.98481
GOTERM_BP_DIRECT	GO:0060546~negative regulation of necroptotic process	7	0.205158	0.00101106	Q92974, P16989, Q13158, Q13489, Q9BYM8, Q03135, P12235	3245	8	16792	4.52789	0.999445	0.023515	1.98481
GOTERM_BP_DIRECT	GO:0007172~signal complex assembly	7	0.205158	0.00101106	O43639, P12931, Q13387, Q658W2, Q05397, P49023, Q14289, P16333	3245	8	16792	4.52789	0.999445	0.023515	1.98481
GOTERM_BP_DIRECT	GO:0071499~cellular response to laminar fluid shear stress	7	0.205158	0.00101106	O43474, P00966, Q16236, Q9Y5W3, Q12772, Q13164, Q13163	3245	8	16792	4.52789	0.999445	0.023515	1.98481
GOTERM_BP_DIRECT	GO:2000480~negative regulation of cAMP-dependent protein kinase activity	7	0.205158	0.00101106	Q96EB6, P31323, Q9Y2B9, P31321, Q9C010, P13861, P10644	3245	8	16792	4.52789	0.999445	0.023515	1.98481
GOTERM_BP_DIRECT	GO:1904948~midbrain dopaminergic neuron differentiation	7	0.205158	0.00101106	P09544, Q8TE12, O75581, P43354, P34925, P35222, P63000	3245	8	16792	4.52789	0.999445	0.023515	1.98481
GOTERM_BP_DIRECT	GO:0042987~amyloid precursor protein catabolic process	7	0.205158	0.00101106	Q13286, Q96BI3, Q15392, P49768, Q92542, P49810, Q9NZ42	3245	8	16792	4.52789	0.999445	0.023515	1.98481
GOTERM_BP_DIRECT	GO:0060079~excitatory postsynaptic potential	14	0.410317	0.00102604	P37840, O15130, Q05586, Q08209, Q13002, Q9NZ94, Q12879, P32297, Q06413, Q13387, P51608, Q5S007, Q9UBU3, Q00535	3245	28	16792	2.58737	0.999503	0.0237848	2.01394
GOTERM_BP_DIRECT	GO:0016358~dendrite development	14	0.410317	0.00102604	Q9Y3R0, Q92769, Q8TCU5, P10911, P51608, O75177, Q9Y296, Q9UBU3, O75553, Q9UQB8, Q96PV0, P05067, Q13976, P46821	3245	28	16792	2.58737	0.999503	0.0237848	2.01394
GOTERM_BP_DIRECT	GO:0034097~response to cytokine	21	0.615475	0.001039	P17275, P49137, P42224, P49356, Q07820, P12757, P52945, P05412, Q07817, P10276, Q01201, Q00653, P09471, P09486, O43426, P40189, P17535, P11831, P01100, P29590, P10415, Q17RA0	3245	52	16792	2.08979	0.999549	0.0240068	2.03913
GOTERM_BP_DIRECT	GO:0033683~nucleotide-excision repair, DNA incision	17	0.498242	0.00104597	P27694, Q16531, P35244, Q5U5U6, Q96C32, P35249, P09874, P15927, P19447, P62979, P35250, P0CG48, Q13620, P35251, P62877, P23025, P40937, P0CG47, P12004	3245	38	16792	2.31501	0.999571	0.0240909	2.05268
GOTERM_BP_DIRECT	GO:0000381~regulation of alternative mRNA splicing, via spliceosome	17	0.498242	0.00104597	Q15287, Q8TAS1, P49756, P17844, O43251, Q9Y2W1, P15172, P26599, Q8WXA9, Q9Y5S9, Q06787, Q13627, P61326, Q15459, Q01130, P38159, P98175	3245	38	16792	2.31501	0.999571	0.0240909	2.05268
GOTERM_BP_DIRECT	GO:0009790~embryo development	17	0.498242	0.00104597	P20936, Q02297, Q9UPT9, Q53H80, Q658W2, Q13829, Q6R327, Q9Y5P3, Q9H0H5, Q6ZT12, P46379, O15230, Q05397, Q99750, Q99466, Q9H9B1, P25705, Q15078	3245	38	16792	2.31501	0.999571	0.0240909	2.05268
GOTERM_BP_DIRECT	GO:0050727~regulation of inflammatory response	24	0.7034	0.00105382	P29466, Q99836, Q9NRR4, Q14995, Q9HC29, P35354, Q13489, Q6R327, Q13330, Q9ULZ3, P41182, O60885, P04201, Q13490, P03372, P49662, O60674, Q15025, P58397, P98170, Q04206, Q99497, P07948, Q9C000	3245	63	16792	1.97133	0.999596	0.0241944	2.06793
GOTERM_BP_DIRECT	GO:0030838~positive regulation of actin filament polymerization	19	0.556858	0.00107218	O43639, Q14289, Q9UKZ4, Q9UQB8, Q6R327, Q9ULZ3, Q9UHR4, Q02156, P63000, P07737, P62993, Q9Y258, P62330, O00159, Q9BVC4, P16333, P42345, Q12959, Q14247	3245	45	16792	2.18489	0.999647	0.0245349	2.10359
GOTERM_BP_DIRECT	GO:0034612~response to tumor necrosis factor	13	0.381008	0.00111014	Q5JVY0, Q14790, P23443, P35354, O15205, P78318, Q9Y5A7, P30793, Q13546, P48637, O60674, P42574, O14733, Q13049	3245	25	16792	2.69086	0.999734	0.0253149	2.1773
GOTERM_BP_DIRECT	GO:0006306~DNA methylation	13	0.381008	0.00111014	Q9UJW3, P26358, Q15910, Q96KQ7, Q9NRZ9, Q9H9B1, O94776, Q86YP4, Q6VMQ6, Q8WXI9, P01100, Q03164, Q9UBC3	3245	25	16792	2.69086	0.999734	0.0253149	2.1773
GOTERM_BP_DIRECT	GO:0048488~synaptic vesicle endocytosis	10	0.293083	0.00113053	P27824, O60890, P37840, Q99962, Q14160, Q15811, O43426, Q00535, O60331, Q9BY11	3245	16	16792	3.23421	0.999771	0.0256951	2.21687
GOTERM_BP_DIRECT	GO:0046328~regulation of JNK cascade	10	0.293083	0.00113053	O95819, P08069, P10114, Q13387, O60346, Q92905, Q13002, Q9UQF2, Q9UPT6, Q12933	3245	16	16792	3.23421	0.999771	0.0256951	2.21687
GOTERM_BP_DIRECT	GO:0007220~Notch receptor processing	10	0.293083	0.00113053	Q96BI3, Q8NFT8, O00548, P49768, Q92542, Q99466, P49810, Q8WW43, Q9NZ42, Q9UM47	3245	16	16792	3.23421	0.999771	0.0256951	2.21687
GOTERM_BP_DIRECT	GO:0044130~negative regulation of growth of symbiont in host	10	0.293083	0.00113053	P05164, P08246, P08311, P58753, Q99836, Q02556, P11226, P01375, P16671, Q13501	3245	16	16792	3.23421	0.999771	0.0256951	2.21687
GOTERM_BP_DIRECT	GO:0030518~intracellular steroid hormone receptor signaling pathway	10	0.293083	0.00113053	Q9UHV7, Q9NVC6, Q9NPJ6, Q9Y2X0, P03372, Q15648, O75448, Q9Y2W1, O60244, Q93074	3245	16	16792	3.23421	0.999771	0.0256951	2.21687
GOTERM_BP_DIRECT	GO:0048011~neurotrophin TRK receptor signaling pathway	10	0.293083	0.00113053	P04049, P56945, P12931, Q9NX09, Q06124, P08138, P04629, P42574, Q07889, Q99523	3245	16	16792	3.23421	0.999771	0.0256951	2.21687
GOTERM_BP_DIRECT	GO:0035162~embryonic hemopoiesis	10	0.293083	0.00113053	P10721, P21583, P37173, P17542, Q16665, P15976, P40424, Q03164, Q8IX07, Q15648	3245	16	16792	3.23421	0.999771	0.0256951	2.21687
GOTERM_BP_DIRECT	GO:1901800~positive regulation of proteasomal protein catabolic process	10	0.293083	0.00113053	P35998, P43686, Q5VWQ8, Q06787, P17980, O60260, P62333, P62191, Q969H0, P62195	3245	16	16792	3.23421	0.999771	0.0256951	2.21687
GOTERM_BP_DIRECT	GO:0014002~astrocyte development	10	0.293083	0.00113053	P06702, Q15109, Q13144, O00548, P08670, P14136, O00206, P05109, Q00534, P21728	3245	16	16792	3.23421	0.999771	0.0256951	2.21687
GOTERM_BP_DIRECT	GO:0032435~negative regulation of proteasomal ubiquitin-dependent protein catabolic process	12	0.3517	0.00116962	Q04323, P46379, P08238, Q86UE8, Q92922, O14908, Q30201, O00560, Q8N163, P49789, Q99497, Q9P0U3	3245	22	16792	2.82258	0.999829	0.0264909	2.29268
GOTERM_BP_DIRECT	GO:0045736~negative regulation of cyclin-dependent protein serine/threonine kinase activity	12	0.3517	0.00116962	Q9NRM7, P53350, Q96MH2, P25054, O00255, P38936, Q01664, Q8IZQ8, Q96SZ6, P49715, P46527, Q92831	3245	22	16792	2.82258	0.999829	0.0264909	2.29268
GOTERM_BP_DIRECT	GO:0010165~response to X-ray	12	0.3517	0.00116962	P04637, P24385, Q9H3D4, Q1MSW8, P54132, P51587, P38936, P42574, P43246, Q13794, O15350, Q06609, O43543	3245	22	16792	2.82258	0.999829	0.0264909	2.29268
GOTERM_BP_DIRECT	GO:0006509~membrane protein ectodomain proteolysis	12	0.3517	0.00116962	Q9Y5Z0, Q04759, Q96BI3, P49768, Q92542, Q8TCT9, P49810, P56817, Q9NZ42, Q14118, P35579, P38159	3245	22	16792	2.82258	0.999829	0.0264909	2.29268
GOTERM_BP_DIRECT	GO:0060045~positive regulation of cardiac muscle cell proliferation	12	0.3517	0.00116962	P14635, P46531, Q02297, P09544, Q06413, Q8WW38, P11362, Q06330, P06493, Q16539, Q15303, Q9UBP5	3245	22	16792	2.82258	0.999829	0.0264909	2.29268
GOTERM_BP_DIRECT	GO:0045862~positive regulation of proteolysis	11	0.322392	0.00118521	Q9UKB1, Q5JVY0, P53350, O15294, Q92934, Q14790, Q92769, Q9Y297, Q13158, Q16611, Q13049, P53990	3245	19	16792	2.9959	0.999847	0.0267577	2.32289
GOTERM_BP_DIRECT	GO:0050771~negative regulation of axonogenesis	11	0.322392	0.00118521	Q92888, Q658W2, Q05397, P49768, P61586, P52565, P08138, O75553, Q96PV0, P60484, P31150, P29323	3245	19	16792	2.9959	0.999847	0.0267577	2.32289
GOTERM_BP_DIRECT	GO:0051493~regulation of cytoskeleton organization	11	0.322392	0.00118521	P17655, P06702, Q658W2, Q05397, Q8N556, O43157, P28482, Q12774, Q7KZI7, P05109, P27361, Q9NZ72	3245	19	16792	2.9959	0.999847	0.0267577	2.32289
GOTERM_BP_DIRECT	GO:0014070~response to organic cyclic compound	20	0.586166	0.00122711	Q15843, P24752, P03886, Q92830, P06493, P28288, P49356, Q16611, P24928, Q16828, P50416, P11413, P46013, Q6N021, P49721, P50281, Q6P1X5, P20073, P07948, Q99757	3245	49	16792	2.11213	0.999888	0.027607	2.40407
GOTERM_BP_DIRECT	GO:0007595~lactation	18	0.52755	0.00125284	P24385, Q06203, Q9Y618, P11473, P05388, Q16665, P07741, Q96BW1, P11172, Q15303, Q15788, P42229, Q03135, P16220, P27708, P52789, P15692, Q15648	3245	42	16792	2.21774	0.999908	0.0280929	2.45389
GOTERM_BP_DIRECT	GO:0009411~response to UV	18	0.52755	0.00125284	Q13131, Q5JVY0, P52701, P63146, Q8N163, P19447, P08246, Q14011, P49459, O00255, Q13794, O14733, P55210, Q2YD98, O95155, Q13049, P22415, P29590, P45983	3245	42	16792	2.21774	0.999908	0.0280929	2.45389
GOTERM_BP_DIRECT	GO:0001541~ovarian follicle development	18	0.52755	0.00125284	P21583, Q05086, Q13144, P00441, P35221, Q9UMN6, Q9Y5K3, P10721, Q07817, Q07812, P58012, Q13485, O15457, P17676, P01106, P15692, P50281, P10415	3245	42	16792	2.21774	0.999908	0.0280929	2.45389
GOTERM_BP_DIRECT	GO:0030512~negative regulation of transforming growth factor beta receptor signaling pathway	24	0.7034	0.00134838	P36897, P12755, Q9HAU4, P12757, P84022, Q03135, Q9HCE7, P62979, O15105, P08107, O15530, Q86TG7, Q13526, P11021, Q6EMK4, Q96EB6, Q8N6I1, Q9Y3F4, P50570, Q96C32, Q5U5U6, Q15796, P37173, P0CG48, P0CG47, Q9UNE7	3245	64	16792	1.94052	0.999955	0.0301129	2.63865
GOTERM_BP_DIRECT	GO:0055012~ventricular cardiac muscle cell differentiation	6	0.17585	0.00135156	Q02297, P19793, P10276, Q06413, P10826, Q8IZQ8	3245	6	16792	5.17473	0.999956	0.0300922	2.64479
GOTERM_BP_DIRECT	GO:1990000~amyloid fibril formation	6	0.17585	0.00135156	Q13546, Q9Y572, P06396, P62942, P16671, P05067	3245	6	16792	5.17473	0.999956	0.0300922	2.64479
GOTERM_BP_DIRECT	GO:2000323~negative regulation of glucocorticoid receptor signaling pathway	6	0.17585	0.00135156	O00327, P35232, Q49AN0, O15534, O15516, Q16526	3245	6	16792	5.17473	0.999956	0.0300922	2.64479
GOTERM_BP_DIRECT	GO:0045595~regulation of cell differentiation	15	0.439625	0.00136275	O95996, P05549, P11362, P30153, Q13950, O43474, P04049, Q13490, O95758, P26583, P25054, Q9H9S0, P67775, Q13761, O43597	3245	32	16792	2.42565	0.999959	0.030247	2.66642
GOTERM_BP_DIRECT	GO:0070911~global genome nucleotide-excision repair	15	0.439625	0.00136275	Q16531, P55854, Q5U5U6, Q96C32, P09874, Q70EL2, P63165, P19447, P54727, P62979, P0CG48, Q13620, P62877, P61956, P23025, P0CG47, P63279	3245	32	16792	2.42565	0.999959	0.030247	2.66642
GOTERM_BP_DIRECT	GO:0038096~Fc-gamma receptor signaling pathway involved in phagocytosis	40	1.17233	0.00138584	P20963, P12931, P60953, Q658W2, P60709, Q9UQB8, Q02156, P07900, P27986, Q9UKW4, P61160, P62993, P16885, P43405, P28482, P06241, P59998, P07947, P46108, P07948, P12318, O15144, Q13153, P52735, P19174, P27361, Q05655, P00519, P63000, Q9UKX2, P08238, Q05397, P42338, P15498, P42336, P63261, Q9Y2A7, O00159, P16333, O00459, P61158	3245	127	16792	1.62984	0.999966	0.0306602	2.71101
GOTERM_BP_DIRECT	GO:0006294~nucleotide-excision repair, preincision complex assembly	14	0.410317	0.00153358	Q16531, P27694, P35244, Q5U5U6, Q96C32, P09874, P50613, P15927, P19447, P54727, P62979, P0CG48, Q13620, P62877, P23025, P0CG47	3245	29	16792	2.49815	0.999988	0.0337745	2.99586
GOTERM_BP_DIRECT	GO:0048008~platelet-derived growth factor receptor signaling pathway	14	0.410317	0.00153358	P46940, Q13480, P56945, P00750, P11274, O60674, P12931, O00443, P09619, Q06124, P16234, P60484, Q14865, P01127	3245	29	16792	2.49815	0.999988	0.0337745	2.99586
GOTERM_BP_DIRECT	GO:0045820~negative regulation of glycolytic process	8	0.234467	0.00158032	Q8N6T7, Q9UBK2, Q08043, Q9NX09, P56524, O75081, Q07869, P40763	3245	11	16792	3.76344	0.999992	0.0346838	3.08582
GOTERM_BP_DIRECT	GO:0042417~dopamine metabolic process	8	0.234467	0.00158032	P16066, P00492, Q9Y6H5, O60260, P14416, P21728, P21917, Q12879	3245	11	16792	3.76344	0.999992	0.0346838	3.08582
GOTERM_BP_DIRECT	GO:0033235~positive regulation of protein sumoylation	8	0.234467	0.00158032	P27540, Q9BVP2, Q96D21, P56524, Q9Y6X2, Q8N2W9, Q9H0E2, O75925	3245	11	16792	3.76344	0.999992	0.0346838	3.08582
GOTERM_BP_DIRECT	GO:0032495~response to muramyl dipeptide	8	0.234467	0.00158032	P46531, Q9HC29, P25963, Q04206, Q16539, Q96RT1, Q9H257, Q9C000	3245	11	16792	3.76344	0.999992	0.0346838	3.08582
GOTERM_BP_DIRECT	GO:0042770~signal transduction in response to DNA damage	8	0.234467	0.00158032	P62993, P24522, Q14683, O96017, P55957, Q16539, P00519, P55211	3245	11	16792	3.76344	0.999992	0.0346838	3.08582
GOTERM_BP_DIRECT	GO:0032206~positive regulation of telomere maintenance	8	0.234467	0.00158032	Q9H2U1, Q8N6T7, P49959, Q9BVP2, Q92878, Q9BSI4, O60934, P29590	3245	11	16792	3.76344	0.999992	0.0346838	3.08582
GOTERM_BP_DIRECT	GO:0019985~translesion synthesis	16	0.468933	0.00169161	P27694, P41226, P35244, Q5U5U6, Q96C32, P35249, P15927, Q9Y253, Q9UNA4, P62979, P35250, P0CG48, P35251, P40937, P0CG47, P05161, P55072, P12004	3245	36	16792	2.29988	0.999996	0.0369732	3.29969
GOTERM_BP_DIRECT	GO:0031623~receptor internalization	18	0.52755	0.00170353	Q5SW96, P37840, P50570, P46934, P05107, P25024, Q03135, P42261, Q13492, Q05193, P15311, P32121, P62993, P43405, P30988, P16671, Q00610, P25098	3245	43	16792	2.16617	0.999997	0.0371196	3.32257
GOTERM_BP_DIRECT	GO:0007169~transmembrane receptor protein tyrosine kinase signaling pathway	32	0.937866	0.00170782	Q02297, P06239, P01730, P08581, P41240, Q15303, Q06187, Q01974, Q9P104, P42680, Q6J9G0, P04626, P43405, P06241, P04629, Q969H4, P07947, P07948, P98077, Q9UQC2, P23458, P51813, Q16288, P10721, P08069, Q16620, P42338, Q92529, P20783, Q07912, P21860, P00533	3245	96	16792	1.72491	0.999997	0.0371025	3.33081
GOTERM_BP_DIRECT	GO:0051439~regulation of ubiquitin-protein ligase activity involved in mitotic cell cycle	12	0.3517	0.00185315	P14635, Q9UJX4, Q9UM13, P53350, Q9UM11, Q13042, O00762, Q12834, P30260, P06493, P24941, P51668	3245	23	16792	2.69986	0.999999	0.0400812	3.60933
GOTERM_BP_DIRECT	GO:0070498~interleukin-1-mediated signaling pathway	9	0.263775	0.00188821	Q9Y616, P51617, O14920, Q9NQ66, P27361, O75582, Q9Y4K3, O43187, P18146	3245	14	16792	3.32661	0.999999	0.0407058	3.6764
GOTERM_BP_DIRECT	GO:1902043~positive regulation of extrinsic apoptotic signaling pathway via death domain receptors	9	0.263775	0.00188821	Q13043, O00238, Q9UNN5, Q13158, P21359, Q13794, P07996, P12757, Q13188	3245	14	16792	3.32661	0.999999	0.0407058	3.6764
GOTERM_BP_DIRECT	GO:0030970~retrograde protein transport, ER to cytosol	9	0.263775	0.00188821	Q9BUN8, Q86TM6, Q15011, Q96CS3, Q8TAT6, P14625, P60468, Q92890, P55072	3245	14	16792	3.32661	0.999999	0.0407058	3.6764
GOTERM_BP_DIRECT	GO:0032461~positive regulation of protein oligomerization	9	0.263775	0.00188821	P04637, Q07812, P06307, Q1MSW8, P08254, Q9Y371, P55957, Q13794, P14735, O14862	3245	14	16792	3.32661	0.999999	0.0407058	3.6764
GOTERM_BP_DIRECT	GO:0006661~phosphatidylinositol biosynthetic process	22	0.644783	0.00192676	P48736, Q01968, O15357, Q9Y217, Q99755, P27986, Q92835, Q9Y2I7, P42356, O00443, P42338, P16885, Q8NEB9, P42336, O75747, Q08AM6, B4DYG5, O43426, O00459, O60331, P60484, Q92562, Q99570	3245	58	16792	1.96283	0.999999	0.0413998	3.7501
GOTERM_BP_DIRECT	GO:0051592~response to calcium ion	22	0.644783	0.00192676	P24385, O75354, Q92934, Q8WZ42, Q14289, P46934, Q08209, O75340, Q86YM7, Q03135, P62158, Q12791, O43865, P09486, P48995, P31150, Q14103, P07996, P00533, P20073, P01210, Q92482	3245	58	16792	1.96283	0.999999	0.0413998	3.7501
GOTERM_BP_DIRECT	GO:0070936~protein K48-linked ubiquitination	19	0.556858	0.00192735	Q05086, P62837, P60604, P63146, O60260, Q96LR5, P61077, P61086, Q8WVN8, Q86TM6, P49459, Q96PU5, O00762, Q712K3, Q9Y4L5, P62256, Q9NS56, Q96J02, P51668	3245	47	16792	2.09191	0.999999	0.0412927	3.75123
GOTERM_BP_DIRECT	GO:0010718~positive regulation of epithelial to mesenchymal transition	15	0.439625	0.00195045	P36897, Q92769, O00560, Q9Y2T1, P84022, P35222, P46531, Q15796, P37173, Q15910, Q13485, O95863, Q15672, P98082, Q9HCM4	3245	33	16792	2.35215	0.999999	0.0416574	3.79538
GOTERM_BP_DIRECT	GO:0070555~response to interleukin-1	15	0.439625	0.00195045	Q99836, Q9Y616, P12931, P37840, P17252, O43353, P78318, O43187, P41743, P51617, P56524, Q04206, P42898, Q9Y4K3, P48506	3245	33	16792	2.35215	0.999999	0.0416574	3.79538
GOTERM_BP_DIRECT	GO:0071364~cellular response to epidermal growth factor stimulus	15	0.439625	0.00195045	P46940, P68104, O43623, Q14457, O75312, P19174, P33993, Q5VWQ8, O15530, P27708, P04626, P01106, P00533, P31749, Q15648	3245	33	16792	2.35215	0.999999	0.0416574	3.79538
GOTERM_BP_DIRECT	GO:0045664~regulation of neuron differentiation	11	0.322392	0.00196239	Q96SN8, P20783, Q96JB5, Q99502, Q04917, Q15078, O00499, Q86V15, Q96SZ6, P61981, Q9C0K0	3245	20	16792	2.8461	1	0.0417868	3.81818
GOTERM_BP_DIRECT	GO:0030308~negative regulation of cell growth	38	1.11372	0.00196796	P51531, Q15831, P10916, Q56A76, Q13642, P06733, P30153, O00571, Q16576, P41182, P25686, Q8N163, P84022, Q9UJX0, P51532, Q9UHH9, P16066, P35232, P02511, P17302, P38936, P37231, Q9Y2B4, P10415, Q96EB6, Q03181, Q1MSW8, O00213, P41235, P01160, Q92870, P04637, Q92731, P01019, Q13485, P67775, P63244, Q9UK53, P46527, P29590	3245	121	16792	1.62512	1	0.0417832	3.82882
GOTERM_BP_DIRECT	GO:0042789~mRNA transcription from RNA polymerase II promoter	10	0.293083	0.00199225	Q01860, P27540, P36956, Q7KZ85, P35638, Q16665, P21333, P11831, P40763, Q15648	3245	17	16792	3.04396	1	0.0421675	3.87519
GOTERM_BP_DIRECT	GO:0051571~positive regulation of histone H3-K4 methylation	10	0.293083	0.00199225	Q9GZS3, O15294, P26358, P38398, Q13485, Q13573, P10242, Q03164, Q9UBC3, P35222	3245	17	16792	3.04396	1	0.0421675	3.87519
GOTERM_BP_DIRECT	GO:0070935~3'-UTR-mediated mRNA stabilization	10	0.293083	0.00199225	Q15717, P49137, P58753, Q13151, Q99836, P07910, P16989, Q16539, Q13148, P98175	3245	17	16792	3.04396	1	0.0421675	3.87519
GOTERM_BP_DIRECT	GO:0090201~negative regulation of release of cytochrome c from mitochondria	10	0.293083	0.00199225	O43715, Q07817, P02545, P32121, P14210, O60260, P30405, O60936, O75832, P31749	3245	17	16792	3.04396	1	0.0421675	3.87519
GOTERM_BP_DIRECT	GO:0007346~regulation of mitotic cell cycle	17	0.498242	0.00200073	P06400, Q96EB6, P61024, P35244, P50750, O00560, Q13635, O15392, Q9NY61, P53350, Q9HC98, O43293, P01106, P38936, Q9P1W9, O15350, P50553	3245	40	16792	2.19926	1	0.0422231	3.89139
GOTERM_BP_DIRECT	GO:0000902~cell morphogenesis	23	0.674091	0.00204913	Q02297, Q13043, Q92974, P35611, P40306, Q01518, P11473, Q9UKZ4, Q8TF72, P40337, Q9NZI6, P48729, P46937, P41182, Q15020, Q9Y5W3, P14210, Q8WVM8, P10909, Q9H8V3, Q16539, Q15532, Q15648	3245	62	16792	1.91966	1	0.0431005	3.98372
GOTERM_BP_DIRECT	GO:0075733~intracellular transport of virus	20	0.586166	0.00212774	O15131, P52294, Q8WUM0, Q9BVL2, P78406, Q5U5U6, Q96C32, O00505, O60551, P62979, P37198, P0CG48, Q92621, Q8TEM1, P49792, A8CG34, Q8NEZ2, Q8N1F7, P52292, Q96HA1, P62826, P0CG47	3245	51	16792	2.02931	1	0.0445918	4.13349
GOTERM_BP_DIRECT	GO:0050790~regulation of catalytic activity	24	0.7034	0.00215316	Q66LE6, Q96QG7, P63151, O00522, Q9HAV7, Q14457, Q8WZ42, D3DTR7, Q9UI12, Q9UQ13, Q9UQK1, Q09013, Q9UGJ0, O00141, P10275, Q15435, O94989, Q9Y4H4, Q9NSY1, P04179, O95817, P53805, O60315, Q14738, Q99933	3245	66	16792	1.88172	1	0.0449858	4.18188
GOTERM_BP_DIRECT	GO:0032508~DNA duplex unwinding	18	0.52755	0.002283	P49959, Q12873, Q92878, P12956, P54132, Q14839, O00571, O60934, Q9Y230, P33992, Q14191, Q92499, Q08211, Q13283, Q9NUX5, Q96FC9, P38935, O94761	3245	44	16792	2.11694	1	0.0475025	4.42868
GOTERM_BP_DIRECT	GO:0050900~leukocyte migration	38	1.11372	0.0023083	P02751, P06239, Q14449, P12931, Q92536, P14780, Q13356, Q03135, P78380, P27986, P29350, P62993, Q06124, P06241, P07947, P29353, P07948, P26038, P32004, P16284, Q13464, P19174, P05107, Q07889, P05106, P08123, P35579, Q92835, P42338, P42336, P01116, O00459, P16070, Q08722, P01111, Q9Y624, P01112, P13612	3245	122	16792	1.6118	1	0.0478824	4.47669
GOTERM_BP_DIRECT	GO:0045597~positive regulation of cell differentiation	16	0.468933	0.00234292	P17275, P48431, P51812, P29279, P40337, Q99626, P10275, Q15418, P05412, P08238, O60674, O00238, Q9UQ80, P17535, P11831, O14543	3245	37	16792	2.23772	1	0.0484482	4.54236
GOTERM_BP_DIRECT	GO:0051898~negative regulation of protein kinase B signaling	16	0.468933	0.00234292	Q96EB6, O14745, Q99828, O60346, P49815, Q9Y5J5, O75340, O43474, P32121, P35638, P63244, P14416, P60484, Q86UL8, Q14118, Q12959	3245	37	16792	2.23772	1	0.0484482	4.54236
GOTERM_BP_DIRECT	GO:0030097~hemopoiesis	22	0.644783	0.00245522	P56704, P06239, O00548, Q9HBH9, P17542, Q01196, P35226, Q6FI81, Q13950, P10721, Q13492, Q16635, Q04721, Q99684, P04179, Q99466, Q05516, P51587, Q13761, Q5VTD9, P01127, P02549	3245	59	16792	1.92956	1	0.0505724	4.75508
GOTERM_BP_DIRECT	GO:0007420~brain development	54	1.58265	0.00252105	P24752, Q9NX09, Q8NB90, Q66K74, P47897, P41240, Q14191, P11274, Q96SN8, O60716, Q15078, O43521, O00186, O43236, Q96JB5, O00562, P49908, O95983, P37173, P32121, O43426, O00255, P55957, P12956, Q6IEH8, Q9NQ66, Q9UPP1, P78527, Q16555, P48681, P46379, O95817, Q14686, Q06124, P42345, Q9P0M6, P26842, Q05086, Q9UHC6, O75386, Q9HBZ2, Q6KC79, P11161, Q96SZ6, Q16611, Q13635, Q9Y4H2, P21453, P55809, P25445,…	3245	190	16792	1.47071	1	0.0517508	4.87957
GOTERM_BP_DIRECT	GO:0035329~hippo signaling	13	0.381008	0.00253035	Q13043, Q8IX03, P46937, P31946, Q13188, Q4VCS5, Q9NRM7, O43164, P62258, O14641, O75161, P42574, Q07157	3245	27	16792	2.49154	1	0.0517937	4.89715
GOTERM_BP_DIRECT	GO:0031032~actomyosin structure organization	13	0.381008	0.00253035	P35580, Q15417, Q7Z406, Q9Y2J2, P51911, Q5VT25, P68032, Q96QT4, P11171, Q9HCM4, Q9UPQ0, P35579, Q9Y624	3245	27	16792	2.49154	1	0.0517937	4.89715
GOTERM_BP_DIRECT	GO:0070979~protein K11-linked ubiquitination	13	0.381008	0.00253035	Q9UM13, Q9UJX4, Q9BS18, Q9UM11, Q13042, P63146, O60260, Q96LR5, P61077, P49459, O00762, P30260, P62256	3245	27	16792	2.49154	1	0.0517937	4.89715
GOTERM_BP_DIRECT	GO:1904851~positive regulation of establishment of protein localization to telomere	7	0.205158	0.00253582	P40227, P78371, P17987, P48643, P50990, P50991, Q99832	3245	9	16792	4.02479	1	0.0517601	4.90749
GOTERM_BP_DIRECT	GO:0031053~primary miRNA processing	7	0.205158	0.00253582	Q15796, Q9NRR4, P22626, Q15797, Q8WYQ5, P84022, Q9H9J2	3245	9	16792	4.02479	1	0.0517601	4.90749
GOTERM_BP_DIRECT	GO:0035308~negative regulation of protein dephosphorylation	7	0.205158	0.00253582	Q12972, P62258, Q15257, O75807, P78318, P31946, O43768	3245	9	16792	4.02479	1	0.0517601	4.90749
GOTERM_BP_DIRECT	GO:0042473~outer ear morphogenesis	7	0.205158	0.00253582	O75569, P11362, Q9NSC2, Q99502, P28482, Q15672, P27361	3245	9	16792	4.02479	1	0.0517601	4.90749
GOTERM_BP_DIRECT	GO:0006930~substrate-dependent cell migration, cell extension	7	0.205158	0.00253582	P35580, O60890, A0MZ66, O00560, P16333, Q9Y5K6, Q14247	3245	9	16792	4.02479	1	0.0517601	4.90749
GOTERM_BP_DIRECT	GO:0060020~Bergmann glial cell differentiation	7	0.205158	0.00253582	P08670, P14136, Q06124, P28482, P27361, Q02750, P00519	3245	9	16792	4.02479	1	0.0517601	4.90749
GOTERM_BP_DIRECT	GO:2000810~regulation of bicellular tight junction assembly	7	0.205158	0.00253582	O43623, P17302, Q13467, O95863, O00159, P17612, P24723	3245	9	16792	4.02479	1	0.0517601	4.90749
GOTERM_BP_DIRECT	GO:0008635~activation of cysteine-type endopeptidase activity involved in apoptotic process by cytochrome c	7	0.205158	0.00253582	P99999, O14727, Q07812, P42574, P55210, Q16611, P55211	3245	9	16792	4.02479	1	0.0517601	4.90749
GOTERM_BP_DIRECT	GO:0072659~protein localization to plasma membrane	23	0.674091	0.0025832	Q92913, Q9UII7, P01375, Q6PIL6, P21333, P62491, Q9NZN4, Q13356, P63000, Q9Y4I1, P12830, Q12955, P61764, P10114, P31751, Q9Y2J2, Q14BN4, P30988, O75581, Q9Y2W7, P56539, Q86YS7, Q05513, Q12959	3245	63	16792	1.88919	1	0.052558	4.99698
GOTERM_BP_DIRECT	GO:0009611~response to wounding	23	0.674091	0.0025832	Q01860, P02751, P48431, P21741, P17677, P23443, P29279, P21781, P43004, O14965, Q12879, P63000, P41597, P52945, Q15109, P14136, Q13243, Q9HAN9, Q00535, P45985, P01106, P08151, P01127	3245	63	16792	1.88919	1	0.052558	4.99698
GOTERM_BP_DIRECT	GO:0050796~regulation of insulin secretion	24	0.7034	0.00268891	Q8WZA2, P17252, P01375, P41235, Q13936, O00555, P35228, P60880, Q14643, P20823, O15516, P12235, Q8HWS3, P05141, Q16623, O00327, P22460, O15055, Q16568, P50416, P29966, O43768, P01584, P62834	3245	67	16792	1.85363	1	0.0545025	5.19632
GOTERM_BP_DIRECT	GO:0016573~histone acetylation	15	0.439625	0.00273327	Q92794, Q15596, P15336, Q92793, Q92993, O95983, Q9H7Z6, O75448, P20823, Q9Y6Q9, O15516, Q9UKN8, P51608, Q9Y232, Q9Y4A5	3245	34	16792	2.28297	1	0.0552267	5.27985
GOTERM_BP_DIRECT	GO:0071333~cellular response to glucose stimulus	20	0.586166	0.00275459	O75460, Q9UBK2, Q9UL36, P43694, Q96ST3, P55851, Q08209, O43524, Q9Y4H2, P22392, Q06413, P42336, P09382, P63244, O00255, P17612, P11831, P48506, Q07157, P62834	3245	52	16792	1.99028	1	0.0554948	5.31998
GOTERM_BP_DIRECT	GO:0006417~regulation of translation	20	0.586166	0.00275459	P06702, P26196, O15234, Q9BUB5, O43918, Q9HBH9, Q92616, P05067, P41220, O43524, Q9Y5V0, Q92574, Q96EY7, Q9BRS8, Q9BY44, P31751, Q9Y5S9, Q9UQ80, P61326, P31749	3245	52	16792	1.99028	1	0.0554948	5.31998
GOTERM_BP_DIRECT	GO:0007088~regulation of mitotic nuclear division	12	0.3517	0.00282933	Q14999, O75147, O14744, Q9H0W5, P60953, Q13042, O43293, Q13526, P46013, Q96Q89, Q99640, P30307	3245	24	16792	2.58737	1	0.0568049	5.46051
GOTERM_BP_DIRECT	GO:0030010~establishment of cell polarity	12	0.3517	0.00282933	Q15831, Q9P0L2, Q658W2, Q96L34, Q8IX03, Q6R327, P27448, Q05397, Q7KZI7, Q2KJY2, P30291, O15085, Q05513	3245	24	16792	2.58737	1	0.0568049	5.46051
GOTERM_BP_DIRECT	GO:0090314~positive regulation of protein targeting to membrane	12	0.3517	0.00282933	Q5T2W1, Q9NQG6, Q99828, Q96C03, Q12955, P04626, P31751, Q00535, O14713, O00159, Q15078, Q86YS7	3245	24	16792	2.58737	1	0.0568049	5.46051
GOTERM_BP_DIRECT	GO:0045737~positive regulation of cyclin-dependent protein serine/threonine kinase activity	12	0.3517	0.00282933	Q9UPY8, P24385, P30279, P12931, Q96S94, O75909, P61024, P30281, P01127, O75832, P46527, P24863	3245	24	16792	2.58737	1	0.0568049	5.46051
GOTERM_BP_DIRECT	GO:0002092~positive regulation of receptor internalization	12	0.3517	0.00282933	P56704, P32121, P16885, P43405, P20783, Q06787, P14416, P15692, P57105, Q86UL8, P49407, Q8NBU5	3245	24	16792	2.58737	1	0.0568049	5.46051
GOTERM_BP_DIRECT	GO:0048041~focal adhesion assembly	12	0.3517	0.00282933	P12814, Q99755, Q08043, O15230, O15530, Q96IF1, Q15654, Q14289, P35609, Q14155, P10415, Q14247	3245	24	16792	2.58737	1	0.0568049	5.46051
GOTERM_BP_DIRECT	GO:0030511~positive regulation of transforming growth factor beta receptor signaling pathway	12	0.3517	0.00282933	Q15831, P08238, Q13485, Q9H2X6, Q13573, Q9H160, O14908, O00255, P98082, O00560, P07996, Q8IZQ8	3245	24	16792	2.58737	1	0.0568049	5.46051
GOTERM_BP_DIRECT	GO:0002576~platelet degranulation	33	0.967175	0.00290462	P02751, P18206, Q8WZ42, P00441, P35609, P62158, P12814, P61764, P68366, P14210, P05452, P05121, P01009, P09486, O43707, P07996, P01127, P07948, P02787, Q9Y490, P00451, P16284, P21333, P05067, P49908, P05106, Q9UHQ9, Q06481, Q5JVS0, P10124, P10909, P16671, P15692	3245	103	16792	1.65792	1	0.0581166	5.60188
GOTERM_BP_DIRECT	GO:0045665~negative regulation of neuron differentiation	21	0.615475	0.00294283	P48431, P26196, Q9NP66, P31645, O00548, Q8TE12, P27797, P05067, Q9Y6X8, O43524, Q96SN8, Q9P2K8, Q9Y466, O95343, O15350, P40424, P50553, O15116, Q9UM47, Q13127, Q15648	3245	56	16792	1.94052	1	0.0587011	5.67354
GOTERM_BP_DIRECT	GO:0097150~neuronal stem cell population maintenance	11	0.322392	0.00310298	P46531, Q14469, P48431, O00548, P19022, P54821, Q15154, Q9NZI8, Q15532, Q12778, O43524	3245	21	16792	2.71057	1	0.0616343	5.97336
GOTERM_BP_DIRECT	GO:0000027~ribosomal large subunit assembly	11	0.322392	0.00310298	Q92901, Q9H7B2, Q8TDN6, P62750, Q9NU22, Q9Y3B7, P27635, Q9UKD2, Q9NVX2, P39023, P30050	3245	21	16792	2.71057	1	0.0616343	5.97336
GOTERM_BP_DIRECT	GO:0050772~positive regulation of axonogenesis	11	0.322392	0.00310298	Q15831, Q16620, Q13009, P61586, P52565, O43157, P08138, P07196, Q02750, P12757, P15056	3245	21	16792	2.71057	1	0.0616343	5.97336
GOTERM_BP_DIRECT	GO:0051894~positive regulation of focal adhesion assembly	11	0.322392	0.00310298	Q92574, P46940, P48059, P60903, Q13464, O14713, P15692, Q9HCM4, P84022, P49593, P63000	3245	21	16792	2.71057	1	0.0616343	5.97336
GOTERM_BP_DIRECT	GO:0007252~I-kappaB phosphorylation	8	0.234467	0.00316131	O43318, Q5VWQ8, O14920, O00206, Q14164, O60603, Q13162, Q9NR96	3245	12	16792	3.44982	1	0.0625902	6.08233
GOTERM_BP_DIRECT	GO:0032211~negative regulation of telomere maintenance via telomerase	8	0.234467	0.00316131	Q9H0A0, P07910, P12931, P54274, Q9BSI4, Q96AP0, Q00839, P29590	3245	12	16792	3.44982	1	0.0625902	6.08233
GOTERM_BP_DIRECT	GO:2000505~regulation of energy homeostasis	8	0.234467	0.00316131	Q13131, Q96RG2, Q14995, O00548, P54646, P16671, P48357, Q12778	3245	12	16792	3.44982	1	0.0625902	6.08233
GOTERM_BP_DIRECT	GO:0032727~positive regulation of interferon-alpha production	8	0.234467	0.00316131	Q7Z2W4, P10809, O95786, O43353, O00206, P09429, Q7Z434, Q14653	3245	12	16792	3.44982	1	0.0625902	6.08233
GOTERM_BP_DIRECT	GO:0032801~receptor catabolic process	8	0.234467	0.00316131	Q9HCE7, Q14457, P46934, Q00535, Q9Y371, P07384, Q9P2Y5, Q99570	3245	12	16792	3.44982	1	0.0625902	6.08233
GOTERM_BP_DIRECT	GO:0006346~methylation-dependent chromatin silencing	8	0.234467	0.00316131	Q96EB6, Q13547, Q8WWY6, Q9UBB5, Q9NRZ9, Q9UIS9, O95983, Q8NHZ7	3245	12	16792	3.44982	1	0.0625902	6.08233
GOTERM_BP_DIRECT	GO:0035914~skeletal muscle cell differentiation	19	0.556858	0.00329399	P06400, P56704, P18847, P35716, P11161, O75446, P18146, P46531, Q9Y5Q8, P15172, Q06413, O60662, Q96Q27, Q9P0W2, Q9H1R3, Q13887, P01100, Q16534, Q8NB12	3245	49	16792	2.00653	1	0.0649609	6.32977
GOTERM_BP_DIRECT	GO:0070374~positive regulation of ERK1 and ERK2 cascade	50	1.46542	0.0032943	P12931, Q14289, P16234, O00206, Q9ULZ3, Q15761, P36507, P01127, P15056, Q99828, Q9NZC2, P00519, Q9Y239, P05412, P58753, P32121, Q8IZY2, P15692, P14416, P60484, P28335, P49407, Q6PJW1, P17252, P29279, P01375, Q02750, Q15303, P35232, P09619, Q06124, P04629, Q969H0, P62834, Q99623, P22607, Q9HC29, P28223, O43353, P27361, Q9Y258, P23945, P16671, P09429, P16070, P00533, P80098, Q05513, P01112, P85298,…	3245	175	16792	1.47849	1	0.0647947	6.33034
GOTERM_BP_DIRECT	GO:0010971~positive regulation of G2/M transition of mitotic cell cycle	10	0.293083	0.00330604	P24385, O75351, Q96ST3, Q9BTC8, P11802, O00311, P05067, P40424, P62491, O60885	3245	18	16792	2.87485	1	0.0648465	6.3522
GOTERM_BP_DIRECT	GO:0036120~cellular response to platelet-derived growth factor stimulus	10	0.293083	0.00330604	P46940, P12931, P09619, P22681, P06241, P21246, P01106, P20248, P07947, P16220	3245	18	16792	2.87485	1	0.0648465	6.3522
GOTERM_BP_DIRECT	GO:0050870~positive regulation of T cell activation	10	0.293083	0.00330604	P41597, O43318, Q04759, P06239, O95999, P10809, Q9ULZ3, Q12933, Q9Y4K3, Q08722	3245	18	16792	2.87485	1	0.0648465	6.3522
GOTERM_BP_DIRECT	GO:0010039~response to iron ion	10	0.293083	0.00330604	P04155, P24385, P36551, Q00987, O00213, P62942, P02745, P14416, Q30201, P10415	3245	18	16792	2.87485	1	0.0648465	6.3522
GOTERM_BP_DIRECT	GO:0001782~B cell homeostasis	10	0.293083	0.00330604	O43521, Q9Y275, Q06413, Q07812, Q16512, Q07889, Q16611, P10415, P07948, Q9BZS1	3245	18	16792	2.87485	1	0.0648465	6.3522
GOTERM_BP_DIRECT	GO:0048255~mRNA stabilization	9	0.263775	0.00336417	Q15717, Q01094, P11940, Q14011, P01282, Q14103, P42345, Q9Y2T1, Q9Y2W1	3245	15	16792	3.10484	1	0.0657765	6.46039
GOTERM_BP_DIRECT	GO:1904874~positive regulation of telomerase RNA localization to Cajal body	9	0.263775	0.00336417	P49368, P40227, P78371, P17987, P48643, P50990, P50991, Q9Y230, Q99832	3245	15	16792	3.10484	1	0.0657765	6.46039
GOTERM_BP_DIRECT	GO:0014898~cardiac muscle hypertrophy in response to stress	9	0.263775	0.00336417	Q06413, Q15910, P56524, Q08209, P13533, O15273, P01160, P12883, Q9UBP5	3245	15	16792	3.10484	1	0.0657765	6.46039
GOTERM_BP_DIRECT	GO:1904707~positive regulation of vascular smooth muscle cell proliferation	9	0.263775	0.00336417	O75460, Q99683, Q00987, O60674, P01019, P28222, P08253, P14780, P01127	3245	15	16792	3.10484	1	0.0657765	6.46039
GOTERM_BP_DIRECT	GO:0010667~negative regulation of cardiac muscle cell apoptotic process	9	0.263775	0.00336417	Q02297, Q16236, O15530, O60674, Q13418, Q00613, O60936, Q8IZQ8, Q9UBP5	3245	15	16792	3.10484	1	0.0657765	6.46039
GOTERM_BP_DIRECT	GO:0034162~toll-like receptor 9 signaling pathway	9	0.263775	0.00336417	Q99836, Q9NWZ3, P51617, Q8NEB9, Q96RI1, Q9Y4K3, O43187, Q99570, Q9NR96	3245	15	16792	3.10484	1	0.0657765	6.46039
GOTERM_BP_DIRECT	GO:0043149~stress fiber assembly	9	0.263775	0.00336417	Q8WZ19, P18084, P12931, Q13829, Q14289, P61586, Q13618, P11831, P49407	3245	15	16792	3.10484	1	0.0657765	6.46039
GOTERM_BP_DIRECT	GO:0000729~DNA double-strand break processing	9	0.263775	0.00336417	P49959, P38398, Q92878, P54132, Q99708, O60934, Q92993, Q9H4L7, Q99728	3245	15	16792	3.10484	1	0.0657765	6.46039
GOTERM_BP_DIRECT	GO:0031116~positive regulation of microtubule polymerization	9	0.263775	0.00336417	P10636, Q7Z460, Q9Y4F4, P54274, Q14203, P56539, P23396, P46527, P41220	3245	15	16792	3.10484	1	0.0657765	6.46039
GOTERM_BP_DIRECT	GO:0016485~protein processing	25	0.732708	0.00341185	P29466, P49768, P51512, O75439, P20718, P49810, P09958, Q92824, Q13286, P42892, Q96BI3, Q92542, P50281, P55210, Q8WW43, Q13635, P14735, P08311, Q86TL0, Q8NEB9, P10124, P42575, Q9NZ42, P10144, Q8WYN0	3245	72	16792	1.79678	1	0.0665034	6.54903
GOTERM_BP_DIRECT	GO:0010468~regulation of gene expression	32	0.937866	0.00347224	P36897, P62714, Q6IEH8, O15523, P35226, Q6R327, P68543, Q9UPT6, Q13286, Q99767, Q02410, P16885, O00148, Q00534, P01106, P10415, O14979, Q01860, P48431, Q9Y6R4, Q16665, P52735, Q6KC79, Q9UBC3, Q99523, Q15020, P37173, Q9H9S0, P42336, P11802, P21359, O15350, P50553	3245	100	16792	1.65591	1	0.0674649	6.66121
GOTERM_BP_DIRECT	GO:0030307~positive regulation of cell growth	28	0.820633	0.00352685	Q09161, Q02297, P36897, P60953, Q14289, P31947, O00571, Q13163, P68400, P04626, P50281, P10415, P06702, Q5JVY0, Q99828, P51812, P18054, P05109, Q06265, O00560, Q9NPD3, Q15418, P16401, Q8N122, P00533, Q13049, P31749, O75832, Q99075	3245	84	16792	1.72491	1	0.0683119	6.76252
GOTERM_BP_DIRECT	GO:0040008~regulation of growth	20	0.586166	0.0035286	O95619, Q15014, O00548, P17677, P30153, Q9H160, Q9Y230, Q92993, Q13177, Q5PSV4, O96019, Q9H0E9, Q9NXR8, O75159, Q5VWQ8, P37173, Q9UBU8, P67775, P29353, O14543	3245	53	16792	1.95273	1	0.0681669	6.76577
GOTERM_BP_DIRECT	GO:0022008~neurogenesis	17	0.498242	0.00359145	O43379, Q8WUM0, P41212, Q9NQX0, O75362, Q6P1M3, P34925, Q12879, P09544, Q96SN8, Q15334, Q9NSC2, Q969G3, P50553, Q9P2E2, Q9Y496, Q9C0K0	3245	42	16792	2.09453	1	0.0691602	6.88224
GOTERM_BP_DIRECT	GO:0006378~mRNA polyadenylation	13	0.381008	0.00365859	Q9H6E5, Q4VXU2, Q10570, P33240, Q9NP77, P51003, P05067, Q9BWT3, Q16630, O95639, O43865, P11940, O43809	3245	28	16792	2.40255	1	0.0702268	7.00651
GOTERM_BP_DIRECT	GO:0000060~protein import into nucleus, translocation	13	0.381008	0.00365859	P41143, P61970, P60468, P25963, Q8TEX9, P01375, O95343, P62826, P41182, P20749, P31749, Q99623, O00410	3245	28	16792	2.40255	1	0.0702268	7.00651
GOTERM_BP_DIRECT	GO:0032715~negative regulation of interleukin-6 production	13	0.381008	0.00365859	Q9Y616, P01375, P41240, O00206, O75159, Q9NR96, P32121, Q9Y5W3, P14210, Q96RI1, P49407, P36544, Q9BZS1	3245	28	16792	2.40255	1	0.0702268	7.00651
GOTERM_BP_DIRECT	GO:0090200~positive regulation of release of cytochrome c from mitochondria	13	0.381008	0.00365859	O43521, Q92934, Q1MSW8, P30405, Q9ULZ3, P14780, Q03405, Q16611, P50591, P04637, Q07812, O00429, P55957, Q13794	3245	28	16792	2.40255	1	0.0702268	7.00651
GOTERM_BP_DIRECT	GO:0031648~protein destabilization	15	0.439625	0.0037564	Q9UKB1, Q9BUN8, Q96EB6, Q8N6T7, P12931, P37840, Q9Y297, Q8IUQ4, Q9BVK8, O60260, P78527, Q96EP1, P53350, P06396, Q00987	3245	35	16792	2.21774	1	0.0718529	7.18727
GOTERM_BP_DIRECT	GO:0000731~DNA synthesis involved in DNA repair	15	0.439625	0.0037564	Q96EB6, P49959, Q92878, Q99708, Q96S55, P54132, O60934, Q92993, O43543, Q99728, Q9Y253, Q14191, P38398, P51587, Q06609	3245	35	16792	2.21774	1	0.0718529	7.18727
GOTERM_BP_DIRECT	GO:0007416~synapse assembly	22	0.644783	0.00388241	P56704, Q02297, Q9UPX8, Q9UII7, O15020, O00555, Q9NZ94, P34925, Q92823, Q9ULB1, P12830, Q8NFT8, Q13467, P51608, O14640, Q00535, Q9UP38, P14416, P60484, P21728, Q9UPA5, Q58EX2, Q9UJU6	3245	61	16792	1.8663	1	0.0739857	7.41964
GOTERM_BP_DIRECT	GO:0008104~protein localization	22	0.644783	0.00388241	Q15843, Q96J92, Q9Y3R0, Q1MSW8, Q13501, P49815, Q12840, Q9UPT6, Q96RL7, Q12879, Q92823, P06748, Q03135, P19447, P04637, Q15392, P51608, P14416, Q2KJY2, P56539, Q9NQY0, P51843, P53990	3245	61	16792	1.8663	1	0.0739857	7.41964
GOTERM_BP_DIRECT	GO:0090050~positive regulation of cell migration involved in sprouting angiogenesis	6	0.17585	0.00397397	Q8WUI4, Q99828, Q9UKV0, P35354, P15692, Q99958	3245	7	16792	4.43548	1	0.0754727	7.58815
GOTERM_BP_DIRECT	GO:0034351~negative regulation of glial cell apoptotic process	6	0.17585	0.00397397	P41743, O00548, P17252, Q05655, Q12933, P24723	3245	7	16792	4.43548	1	0.0754727	7.58815
GOTERM_BP_DIRECT	GO:0071455~cellular response to hyperoxia	6	0.17585	0.00397397	O95352, P25445, P37231, Q12778, Q9UBC3, Q03135	3245	7	16792	4.43548	1	0.0754727	7.58815
GOTERM_BP_DIRECT	GO:2000134~negative regulation of G1/S transition of mitotic cell cycle	12	0.3517	0.00418013	P06400, Q15910, Q9NPI1, Q9NYF0, Q13642, Q9Y6X6, P38936, P60484, P55345, P51532, Q63ZY3, P10415	3245	25	16792	2.48387	1	0.0790351	7.96649
GOTERM_BP_DIRECT	GO:0032735~positive regulation of interleukin-12 production	12	0.3517	0.00418013	P58753, Q15109, Q02556, P25942, P10809, Q9NQ66, O43353, P16671, O00206, P09429, O60603, Q9NR96	3245	25	16792	2.48387	1	0.0790351	7.96649
GOTERM_BP_DIRECT	GO:0045454~cell redox homeostasis	26	0.762016	0.00421144	Q16236, P14598, P35228, P09622, Q13162, O95831, P30041, Q9H3N1, P29474, P30048, P29475, P32119, P48506, P27695, P02788, O00522, Q8NBS9, Q15084, P35754, Q13087, O95881, P10599, P35638, P07237, O76003, Q99757	3245	77	16792	1.74731	1	0.0794021	8.02383
GOTERM_BP_DIRECT	GO:0007223~Wnt signaling pathway, calcium modulating pathway	16	0.468933	0.00426989	Q9UL18, Q9NQ66, A8K161, Q9UKV8, Q08209, Q9HCE1, P35222, Q01974, Q6FHW4, P62158, O43318, P62873, O95644, Q13467, P09471, Q9UQM7, P63098, Q9NQB0	3245	39	16792	2.12297	1	0.0802572	8.13076
GOTERM_BP_DIRECT	GO:0046034~ATP metabolic process	14	0.410317	0.00441131	O75356, Q96IS6, Q92934, P13533, P12883, Q9NTK5, P21281, P06576, P11142, P54819, P08107, P28331, Q01433, P55072, Q9Y623	3245	32	16792	2.26394	1	0.0825993	8.38901
GOTERM_BP_DIRECT	GO:0017148~negative regulation of translation	21	0.615475	0.0046697	Q12906, P04406, Q00577, Q14444, P27797, P19525, O00571, Q9NZI8, Q92574, P07814, Q14011, P31483, Q8WY41, O43293, P53355, Q06787, P63244, P51116, O00425, P23396, O60506	3245	58	16792	1.87361	1	0.0870123	8.85907
GOTERM_BP_DIRECT	GO:0030155~regulation of cell adhesion	17	0.498242	0.00471022	Q16787, Q99569, O00548, Q14289, Q13464, Q53TM5, P30153, P00519, O14974, Q4W5T8, O15230, P21453, Q9UNN5, P67775, O75116, Q14116, P11831, O75830, P29590	3245	43	16792	2.04582	1	0.0875155	8.93257
GOTERM_BP_DIRECT	GO:0034613~cellular protein localization	17	0.498242	0.00471022	P56704, P60953, Q96ST3, Q1MSW8, Q6IEH8, Q99502, Q6KC79, P35221, Q9Y2T1, P35222, Q4VCS5, Q9UHA4, P04637, Q9NRM7, P10114, Q96IF1, Q5S007, P49674, O14641	3245	43	16792	2.04582	1	0.0875155	8.93257
GOTERM_BP_DIRECT	GO:0032465~regulation of cytokinesis	11	0.322392	0.00471411	Q9NR09, Q8NEB9, Q14457, Q13526, O75400, P51587, Q9Y371, O14965, Q9P2Y5, Q99570, P62158	3245	22	16792	2.58737	1	0.0873664	8.93963
GOTERM_BP_DIRECT	GO:1900087~positive regulation of G1/S transition of mitotic cell cycle	11	0.322392	0.00471411	P27695, O43660, P22460, Q13620, P30279, Q969L4, Q9NQ66, O00571, Q7L2J0, Q8N122, Q96LR5	3245	22	16792	2.58737	1	0.0873664	8.93963
GOTERM_BP_DIRECT	GO:0045087~innate immune response	106	3.10668	0.00483158	Q9NWZ3, Q14289, P41240, O00571, O00206, Q15139, Q99683, P01303, Q99607, Q86XR7, P08174, Q96J02, P06702, Q7Z2W4, Q9NZC2, P02747, P02746, P02745, Q96P20, O75626, Q7Z434, Q9NR96, Q9Y239, Q5VWQ8, P58753, Q15109, Q01201, O95786, Q07912, O60603, Q99836, P01871, P06239, O14920, O43823, P14598, P78563, P62979, P52907, P51124, Q6J9G0, O60674, P01282, P43405, Q9H1Y0, P06241, P37231, P07947, Q13114, P07948,…	3245	430	16792	1.27563	1	0.0892259	9.15239
GOTERM_BP_DIRECT	GO:0010507~negative regulation of autophagy	15	0.439625	0.00507036	Q8N5C8, Q8IXJ6, P43694, P08581, Q86UE8, Q9NNW5, Q07820, Q07817, P14210, Q08379, P48357, P42345, Q9NYJ8, P31749, P10415	3245	36	16792	2.15614	1	0.0932025	9.58341
GOTERM_BP_DIRECT	GO:0000723~telomere maintenance	15	0.439625	0.00507036	Q15185, P27694, P27695, P54274, Q92878, P12956, O60934, Q9Y6F1, P15927, Q14191, Q9H816, Q9NUX5, Q96AP0, Q92900, P12004	3245	36	16792	2.15614	1	0.0932025	9.58341
GOTERM_BP_DIRECT	GO:0090307~mitotic spindle assembly	15	0.439625	0.00507036	Q8N0Z3, P21333, Q13489, O96017, P62491, O15392, Q7Z460, Q13490, Q08379, P61586, P98170, P10244, O00139, Q00610, Q96CA5	3245	36	16792	2.15614	1	0.0932025	9.58341
GOTERM_BP_DIRECT	GO:0031100~organ regeneration	18	0.52755	0.00507906	Q15466, Q06203, P06493, P31939, P20248, Q16611, P11908, P52945, P46531, P37173, P14210, P27708, P11802, P46013, P14618, P38936, P37231, Q15648	3245	47	16792	1.98181	1	0.093125	9.59909
GOTERM_BP_DIRECT	GO:1903507~negative regulation of nucleic acid-templated transcription	18	0.52755	0.00507906	P27695, O14744, Q96HA7, Q99581, Q8TDD1, Q9GZT8, Q16385, Q13330, P46937, O95551, Q99909, Q9Y232, Q9H9S0, P17980, Q9UKL3, Q9Y2W7, Q8IX12, Q01130	3245	47	16792	1.98181	1	0.093125	9.59909
GOTERM_BP_DIRECT	GO:0006099~tricarboxylic acid cycle	13	0.381008	0.00515859	P21912, P53597, P10515, O43837, Q02218, P09622, P11177, O75874, P07954, P50213, P08559, O75390, Q9P2R7	3245	29	16792	2.31971	1	0.0942833	9.7422
GOTERM_BP_DIRECT	GO:0001937~negative regulation of endothelial cell proliferation	13	0.381008	0.00515859	P36897, P42224, O00522, Q9UII2, P13521, Q03135, P17302, P09486, Q9UBU3, P25705, P21359, P07996, P57105	3245	29	16792	2.31971	1	0.0942833	9.7422
GOTERM_BP_DIRECT	GO:0045214~sarcomere organization	13	0.381008	0.00515859	P09493, O75112, O60662, Q8WZ42, O14958, P05787, P63261, P13533, O15273, P11831, Q5VST9, P35609, P10644	3245	29	16792	2.31971	1	0.0942833	9.7422
GOTERM_BP_DIRECT	GO:0042149~cellular response to glucose starvation	13	0.381008	0.00515859	Q13131, Q16236, Q1MSW8, Q14457, Q9Y371, P04637, O43159, P54646, Q8NEB9, Q9BQG0, P11021, Q13794, Q99570, P10415	3245	29	16792	2.31971	1	0.0942833	9.7422
GOTERM_BP_DIRECT	GO:0046827~positive regulation of protein export from nucleus	10	0.293083	0.00521478	P49841, Q9C0E2, Q1MSW8, P31947, Q6FHW4, Q92688, P04637, Q14012, Q00987, P17612, Q0VG75, Q9NQB0, P01584	3245	19	16792	2.72354	1	0.0950288	9.84318
GOTERM_BP_DIRECT	GO:1902236~negative regulation of endoplasmic reticulum stress-induced intrinsic apoptotic signaling pathway	10	0.293083	0.00521478	Q86TM6, P52945, Q15011, P08107, O43889, O95881, Q5S007, O60260, P18031, Q99497	3245	19	16792	2.72354	1	0.0950288	9.84318
GOTERM_BP_DIRECT	GO:0001894~tissue homeostasis	10	0.293083	0.00521478	P06400, Q15831, Q13085, O60494, Q5JVY0, Q8WY41, P29279, P15121, P13942, Q13049, Q99728	3245	19	16792	2.72354	1	0.0950288	9.84318
GOTERM_BP_DIRECT	GO:0043393~regulation of protein binding	10	0.293083	0.00521478	Q5SW96, Q9BPY8, Q14012, P36897, P53350, P12931, P49768, P56524, P17612, P05067	3245	19	16792	2.72354	1	0.0950288	9.84318
GOTERM_BP_DIRECT	GO:0010944~negative regulation of transcription by competitive promoter binding	7	0.205158	0.00530464	Q9C0J9, P05549, O15105, P35232, Q9UI95, P15941, P16220	3245	10	16792	3.62231	1	0.0963527	10.0044
GOTERM_BP_DIRECT	GO:0046621~negative regulation of organ growth	7	0.205158	0.00530464	Q13043, P31645, Q658W2, Q05397, Q8IX03, P60484, Q9ULE0, Q13188	3245	10	16792	3.62231	1	0.0963527	10.0044
GOTERM_BP_DIRECT	GO:0010225~response to UV-C	7	0.205158	0.00530464	Q14191, Q9Y6R4, P51587, P20749, P25490, Q16611, Q9Y253	3245	10	16792	3.62231	1	0.0963527	10.0044
GOTERM_BP_DIRECT	GO:0006476~protein deacetylation	7	0.205158	0.00530464	Q96EB6, Q13547, Q969S8, Q8IXJ6, Q96ST3, Q9UBN7, O15379	3245	10	16792	3.62231	1	0.0963527	10.0044
GOTERM_BP_DIRECT	GO:1902237~positive regulation of endoplasmic reticulum stress-induced intrinsic apoptotic signaling pathway	7	0.205158	0.00530464	O43521, Q96EB6, O43639, P35638, P17706, P16333, Q13794	3245	10	16792	3.62231	1	0.0963527	10.0044
GOTERM_BP_DIRECT	GO:0043267~negative regulation of potassium ion transport	7	0.205158	0.00530464	P22460, P28223, P29474, Q14289, O14958, P29475, P35609	3245	10	16792	3.62231	1	0.0963527	10.0044
GOTERM_BP_DIRECT	GO:0003214~cardiac left ventricle morphogenesis	7	0.205158	0.00530464	P46531, P37173, Q06330, Q15761, P49840, Q9UBP5, P49146	3245	10	16792	3.62231	1	0.0963527	10.0044
GOTERM_BP_DIRECT	GO:1901030~positive regulation of mitochondrial outer membrane permeabilization involved in apoptotic signaling pathway	7	0.205158	0.00530464	O75146, Q07812, P49841, Q9UII2, P55957, Q16611, P49840	3245	10	16792	3.62231	1	0.0963527	10.0044
GOTERM_BP_DIRECT	GO:2000727~positive regulation of cardiac muscle cell differentiation	7	0.205158	0.00530464	P56704, Q02297, Q06413, P32121, P49841, P52799, Q8IZQ8	3245	10	16792	3.62231	1	0.0963527	10.0044
GOTERM_BP_DIRECT	GO:0014067~negative regulation of phosphatidylinositol 3-kinase signaling	7	0.205158	0.00530464	O43474, O14745, Q5VWQ8, Q96FE7, P49815, Q15672, P60484	3245	10	16792	3.62231	1	0.0963527	10.0044
GOTERM_BP_DIRECT	GO:0033160~positive regulation of protein import into nucleus, translocation	7	0.205158	0.00530464	P07900, P08238, O60674, O95071, P06493, Q15648, Q7Z434	3245	10	16792	3.62231	1	0.0963527	10.0044
GOTERM_BP_DIRECT	GO:0007519~skeletal muscle tissue development	19	0.556858	0.00538071	O15519, Q09472, P50461, P60660, P08590, O15409, P12757, O75369, Q03135, Q16635, P15172, Q06413, A4D127, Q7Z406, P50222, P53805, Q00535, P21359, Q16539, O75182	3245	51	16792	1.92784	1	0.0974305	10.1407
GOTERM_BP_DIRECT	GO:0007269~neurotransmitter secretion	19	0.556858	0.00538071	Q05329, Q96IS6, O14910, P28329, Q99259, O14936, P60880, O75334, Q9ULB1, Q16623, P20336, P11142, Q00975, P61764, Q02410, P17600, O14640, Q9NUP9, O14810, Q9HAP6	3245	51	16792	1.92784	1	0.0974305	10.1407
GOTERM_BP_DIRECT	GO:0042274~ribosomal small subunit biogenesis	9	0.263775	0.00559781	P08708, P62249, O75683, Q9H0A0, P78316, P39019, P62081, P62753, P62847	3245	16	16792	2.91079	1	0.100921	10.5287
GOTERM_BP_DIRECT	GO:0035994~response to muscle stretch	9	0.263775	0.00559781	P04049, P05412, P25963, Q04206, O15273, Q16539, P19838, P01160, P01100	3245	16	16792	2.91079	1	0.100921	10.5287
GOTERM_BP_DIRECT	GO:2001234~negative regulation of apoptotic signaling pathway	9	0.263775	0.00559781	Q07812, P49768, Q9BWQ8, Q969V6, P43354, P78318, P32929, P35222, P10415	3245	16	16792	2.91079	1	0.100921	10.5287
GOTERM_BP_DIRECT	GO:0061136~regulation of proteasomal protein catabolic process	9	0.263775	0.00559781	Q9UL46, P61289, Q9Y297, P82094, Q5U5U6, P17612, P54578, P0CG47, Q9Y5K5, O00487	3245	16	16792	2.91079	1	0.100921	10.5287
GOTERM_BP_DIRECT	GO:0031641~regulation of myelination	8	0.234467	0.00571331	P10276, Q8IXJ6, P10826, O75312, P42345, P35222, P31749, Q12959	3245	13	16792	3.18445	1	0.10265	10.7344
GOTERM_BP_DIRECT	GO:0060134~prepulse inhibition	8	0.234467	0.00571331	Q8TCU5, Q05586, O14640, P14416, P60484, P21728, P26232, Q9ULB1	3245	13	16792	3.18445	1	0.10265	10.7344
GOTERM_BP_DIRECT	GO:0008340~determination of adult lifespan	8	0.234467	0.00571331	P04637, Q92835, P52701, Q1MSW8, Q5S007, Q9NZI6, Q92698, P43246, P14735	3245	13	16792	3.18445	1	0.10265	10.7344
GOTERM_BP_DIRECT	GO:0009612~response to mechanical stimulus	21	0.615475	0.00580533	P17275, Q9UBB5, P42224, P12931, P43694, P23443, Q14289, Q13635, P05164, P14635, P05412, P22460, O60229, P37173, P53805, P68133, P17535, P37231, P07996, P53539, P50281	3245	59	16792	1.84185	1	0.103967	10.898
GOTERM_BP_DIRECT	GO:0007264~small GTPase mediated signal transduction	65	1.90504	0.00587407	P24386, Q9Y5M8, Q8NF50, Q8IV61, Q96D21, P36406, Q15811, P09601, P08134, P10114, Q9H4E5, Q15382, O75553, Q38SD2, P62826, Q9NRW1, Q15669, Q8WZA2, O00522, P52735, Q07960, P62491, Q07889, P63000, P52306, Q13393, Q9Y689, P52198, P15498, P61586, Q07912, P84085, P31150, Q9NYS0, P60953, Q96N67, P55040, P51159, Q13017, P27348, Q9UKW4, Q15311, P40616, Q5S007, Q9NRY4, Q9BW83, P62834, Q9P212, Q9NVJ2, Q13972,…	3245	246	16792	1.36731	1	0.104882	11.02
GOTERM_BP_DIRECT	GO:0002821~positive regulation of adaptive immune response	5	0.146542	0.00588034	Q96EB6, Q9P2K8, Q13158, P40189, Q9ULZ3, Q17RA0	3245	5	16792	5.17473	1	0.104737	11.0311
GOTERM_BP_DIRECT	GO:0070389~chaperone cofactor-dependent protein refolding	5	0.146542	0.00588034	Q15185, Q99615, P50502, P25685, Q99933	3245	5	16792	5.17473	1	0.104737	11.0311
GOTERM_BP_DIRECT	GO:0070934~CRD-mediated mRNA stabilization	5	0.146542	0.00588034	Q08211, P67809, Q9NZI8, Q00839, O60506	3245	5	16792	5.17473	1	0.104737	11.0311
GOTERM_BP_DIRECT	GO:0034349~glial cell apoptotic process	5	0.146542	0.00588034	P06400, O14727, P42574, P55957, P55211	3245	5	16792	5.17473	1	0.104737	11.0311
GOTERM_BP_DIRECT	GO:0043550~regulation of lipid kinase activity	5	0.146542	0.00588034	P06400, Q96F24, Q08999, Q08AM6, P28749	3245	5	16792	5.17473	1	0.104737	11.0311
GOTERM_BP_DIRECT	GO:0099565~chemical synaptic transmission, postsynaptic	5	0.146542	0.00588034	P32121, P49841, P14416, P49840, P31749	3245	5	16792	5.17473	1	0.104737	11.0311
GOTERM_BP_DIRECT	GO:0071681~cellular response to indole-3-methanol	5	0.146542	0.00588034	P12830, P38398, Q9UII7, P14923, P35221, P35222	3245	5	16792	5.17473	1	0.104737	11.0311
GOTERM_BP_DIRECT	GO:0006303~double-strand break repair via nonhomologous end joining	22	0.644783	0.0059405	Q16695, Q9NXR7, P49959, Q9NP66, Q92878, P12956, Q12888, P40692, O60934, Q6PJP8, Q8N2W9, Q14676, Q92993, O96028, P63165, P78527, Q99728, O00487, Q9H816, P38398, Q5UIP0, P62805	3245	63	16792	1.80705	1	0.1055	11.1378
GOTERM_BP_DIRECT	GO:0000732~strand displacement	12	0.3517	0.00599735	Q14191, P49959, P38398, Q92878, P54132, Q99708, O60934, P51587, Q92993, Q06609, O43543, Q99728	3245	26	16792	2.38834	1	0.106204	11.2384
GOTERM_BP_DIRECT	GO:2001238~positive regulation of extrinsic apoptotic signaling pathway	12	0.3517	0.00599735	Q13546, O95999, P01019, Q13158, Q9BYM8, Q9ULZ3, P55957, Q13177, Q12933, P50591, Q03135, P29590	3245	26	16792	2.38834	1	0.106204	11.2384
GOTERM_BP_DIRECT	GO:0032148~activation of protein kinase B activity	12	0.3517	0.00599735	Q02297, P12931, O15530, Q9BZF1, P10599, P20783, O14713, Q14116, Q16288, P01127, Q99497, Q05513	3245	26	16792	2.38834	1	0.106204	11.2384
GOTERM_BP_DIRECT	GO:0045070~positive regulation of viral genome replication	12	0.3517	0.00599735	Q16531, P46531, P11940, O95793, Q6PKG0, P54725, P11388, O00571, Q9P035, Q16513, Q08752, P78563	3245	26	16792	2.38834	1	0.106204	11.2384
GOTERM_BP_DIRECT	GO:0050999~regulation of nitric-oxide synthase activity	12	0.3517	0.00599735	O95865, P07900, P29474, O75608, P50570, O75052, P00533, Q03135, P31749, P62158, P01584, P30793	3245	26	16792	2.38834	1	0.106204	11.2384
GOTERM_BP_DIRECT	GO:0005978~glycogen biosynthetic process	12	0.3517	0.00599735	Q15185, P62979, O15055, Q16816, P0CG48, P31751, P35573, O95278, Q96C32, Q5U5U6, P0CG47, Q9UQK1, P13807, P31749	3245	26	16792	2.38834	1	0.106204	11.2384
GOTERM_BP_DIRECT	GO:0010634~positive regulation of epithelial cell migration	14	0.410317	0.00601087	P12931, Q9UBN7, Q16665, P19174, P62491, Q02156, Q7Z460, P07737, P05412, P37173, O75122, Q92766, Q9HCM4, P49593	3245	33	16792	2.19534	1	0.106178	11.2623
GOTERM_BP_DIRECT	GO:0009408~response to heat	18	0.52755	0.00647434	Q92887, P31689, Q13144, P23443, P00441, Q9UDY4, P54652, O60884, O75475, Q14232, P07900, P10809, P29474, P29475, Q00613, O14733, P48506, P31749	3245	48	16792	1.94052	1	0.113637	12.0788
GOTERM_BP_DIRECT	GO:0045786~negative regulation of cell cycle	15	0.439625	0.00673053	Q13105, P49848, P35354, Q15349, O75496, O43464, Q13625, P53816, O43889, Q00535, Q53EL6, O00255, Q00534, O60477, Q13761	3245	37	16792	2.09786	1	0.117595	12.527
GOTERM_BP_DIRECT	GO:0061077~chaperone-mediated protein folding	15	0.439625	0.00673053	P27824, Q8N5M4, Q02790, Q9NWM8, P27797, P62942, P25686, P68400, Q12931, Q08752, Q00688, P23284, P10909, P26885, Q9H3U1	3245	37	16792	2.09786	1	0.117595	12.527
GOTERM_BP_DIRECT	GO:0034332~adherens junction organization	15	0.439625	0.00673053	P49757, Q9Y6R0, P15924, P60953, Q92692, P12931, Q9UII7, Q9NQS3, P19022, P41240, P35221, P14923, P55196, Q9ULB4, P12830, O60716	3245	37	16792	2.09786	1	0.117595	12.527
GOTERM_BP_DIRECT	GO:0021549~cerebellum development	15	0.439625	0.00673053	Q9UBK2, P00395, Q8TE12, Q9Y6X6, O15409, Q68CZ1, P31939, Q15788, P22102, Q9BWQ8, P51608, P21246, Q14103, Q15078, Q13319	3245	37	16792	2.09786	1	0.117595	12.527
GOTERM_BP_DIRECT	GO:0033137~negative regulation of peptidyl-serine phosphorylation	11	0.322392	0.00691485	O43639, O15105, Q9NX09, Q07812, P14210, P63244, Q08499, P16333, Q16611, P49593, Q03135	3245	23	16792	2.47487	1	0.120342	12.8481
GOTERM_BP_DIRECT	GO:0035924~cellular response to vascular endothelial growth factor stimulus	11	0.322392	0.00691485	P49137, O75460, P46531, P19320, Q5VWQ8, Q15139, O14713, P15692, Q16539, P04792, P31749	3245	23	16792	2.47487	1	0.120342	12.8481
GOTERM_BP_DIRECT	GO:0051260~protein homooligomerization	49	1.43611	0.00696911	P24752, Q9BUN8, Q676U5, O95999, P54274, Q13829, P15104, Q14164, P36776, P09601, Q96BF6, Q03135, Q9H4M9, P08133, P30793, Q9H223, O14727, Q13546, P02511, P16389, P50502, Q00613, Q8TBB1, P38935, Q9H4L7, P55072, Q8WZ19, O75955, Q9Y572, Q9BVL2, P22459, P31645, Q9UII2, F7VJQ1, P06748, P14735, Q8N448, P22460, Q9BXJ5, P21980, Q07812, P50416, P04179, P25445, Q9H8V3, P55957, Q06609, Q8TBC3, P38159	3245	177	16792	1.43255	1	0.120947	12.9424
GOTERM_BP_DIRECT	GO:0006611~protein export from nucleus	13	0.381008	0.00710932	P55060, P49841, Q9C0E2, P27797, Q8N1C8, P11161, P38646, Q9HCE7, O43865, P61970, P62826, Q9HAV4, Q96QU8, Q0VG75, P63241	3245	30	16792	2.24238	1	0.122946	13.1857
GOTERM_BP_DIRECT	GO:0046326~positive regulation of glucose import	13	0.381008	0.00710932	Q16236, P43004, P35568, Q9Y4H2, P41743, P27986, Q9BXJ5, P31751, P53675, Q16539, P31749, Q05513, P62834	3245	30	16792	2.24238	1	0.122946	13.1857
GOTERM_BP_DIRECT	GO:0045773~positive regulation of axon extension	13	0.381008	0.00710932	P10636, P02751, Q02297, P49841, P32004, P62491, Q13439, Q13418, Q9NRI5, A0MZ66, Q9GZM8, P11831, P46821	3245	30	16792	2.24238	1	0.122946	13.1857
GOTERM_BP_DIRECT	GO:0090004~positive regulation of establishment of protein localization to plasma membrane	13	0.381008	0.00710932	P33176, P27986, P41743, Q99828, O95994, P15311, O15530, P62330, Q96DZ5, Q9BYP7, P31749, Q12959, Q9ULB1	3245	30	16792	2.24238	1	0.122946	13.1857
GOTERM_BP_DIRECT	GO:0051897~positive regulation of protein kinase B signaling	27	0.791325	0.00720368	Q02297, P36897, P12931, Q658W2, Q96D21, Q15811, Q07021, O00291, P48736, P01375, Q6R327, Q13188, O00165, P42345, Q14116, P07996, Q99497, Q9NQB0, Q6FHW4, Q9BZF1, P32121, Q05397, P10599, P14317, Q13418, O14713, P00533, Q99075, O43597	3245	84	16792	1.66331	1	0.124189	13.3491
GOTERM_BP_DIRECT	GO:0000278~mitotic cell cycle	16	0.468933	0.00732224	Q66LE6, Q9Y6I4, P63151, Q16254, Q13153, Q9Y6E0, Q7Z7A1, Q13177, O43543, Q03188, Q99459, P30305, O00255, P10242, Q13618, Q99496	3245	41	16792	2.01941	1	0.125815	13.5539
GOTERM_BP_DIRECT	GO:0000045~autophagosome assembly	16	0.468933	0.00732224	Q676U5, Q5MNZ9, Q9H492, P49768, Q14457, Q9Y484, Q2TAZ0, Q9UMX0, Q9BSB4, Q9H0R8, Q86TL0, Q9H1Y0, Q9Y4P8, Q9GZQ8, Q9BXW4, Q8WYN0	3245	41	16792	2.01941	1	0.125815	13.5539
GOTERM_BP_DIRECT	GO:0007059~chromosome segregation	23	0.674091	0.00732304	Q96T76, Q9NXR1, Q9NVJ2, P11388, P11387, Q86UE8, O00571, P30153, O15523, Q93008, Q9P2Y5, Q03188, O76071, P05141, Q15435, Q9HC98, Q96SN8, P04150, P38398, Q56NI9, Q9GZM8, P23396, P63279	3245	68	16792	1.75028	1	0.125538	13.5553
GOTERM_BP_DIRECT	GO:0071375~cellular response to peptide hormone stimulus	10	0.293083	0.00787583	P27695, P12931, Q00987, Q04206, P06241, P41240, O00255, P19838, Q03135, P16435	3245	20	16792	2.58737	1	0.134076	14.5044
GOTERM_BP_DIRECT	GO:0008361~regulation of cell size	10	0.293083	0.00787583	Q9UKW4, O14745, P15311, P15498, P26038, P52735, O43504, Q8N122, P16220, P63000	3245	20	16792	2.58737	1	0.134076	14.5044
GOTERM_BP_DIRECT	GO:0017015~regulation of transforming growth factor beta receptor signaling pathway	10	0.293083	0.00787583	P37275, Q8N6I1, Q15796, O15105, Q9HAU4, Q13485, P35716, P56539, P84022, Q9UBP4	3245	20	16792	2.58737	1	0.134076	14.5044
GOTERM_BP_DIRECT	GO:0071560~cellular response to transforming growth factor beta stimulus	18	0.52755	0.0081639	Q9UBK2, P36897, Q92769, P48059, P00519, Q13164, Q03135, O14727, P09544, O15105, O75716, Q06413, P05452, P06241, P08621, Q9HCM4, P07947, P01210	3245	49	16792	1.90092	1	0.138327	14.995
GOTERM_BP_DIRECT	GO:0002224~toll-like receptor signaling pathway	12	0.3517	0.00838091	P49137, Q99836, O95999, P14625, Q9NWZ3, P51812, P51617, O00206, Q9Y4K3, O43187, Q13114, Q9NR96	3245	27	16792	2.29988	1	0.141424	15.3629
GOTERM_BP_DIRECT	GO:0072332~intrinsic apoptotic signaling pathway by p53 class mediator	12	0.3517	0.00838091	P04637, Q01094, Q15831, Q13625, Q07812, O43159, Q1MSW8, Q9BQG0, P17844, Q9ULZ3, Q9UL40, Q13794, P49789	3245	27	16792	2.29988	1	0.141424	15.3629
GOTERM_BP_DIRECT	GO:0032728~positive regulation of interferon-beta production	12	0.3517	0.00838091	O75955, Q7Z2W4, O95786, P26583, O00571, O43353, O00206, P09429, O60603, Q7Z434, Q14653, Q9NR96	3245	27	16792	2.29988	1	0.141424	15.3629
GOTERM_BP_DIRECT	GO:0014065~phosphatidylinositol 3-kinase signaling	12	0.3517	0.00838091	P08069, P27986, Q8IXJ6, P42338, P28223, P04626, Q07021, P48736, P21359, P21860, O00459, P35568	3245	27	16792	2.29988	1	0.141424	15.3629
GOTERM_BP_DIRECT	GO:0009791~post-embryonic development	24	0.7034	0.00879991	P36897, P10916, P51649, P49768, O15409, P43354, Q9UKV8, P50148, P49908, Q03164, Q14643, O15357, Q9UPT6, O75626, P20336, Q9UGL1, Q15796, P04179, Q9Y6X1, P51608, Q6N021, P42345, Q14865, P10415	3245	73	16792	1.70128	1	0.14764	16.0688
GOTERM_BP_DIRECT	GO:0050729~positive regulation of inflammatory response	24	0.7034	0.00879991	Q9BWU1, P06702, P06858, P80511, O00206, P05109, O15516, Q9NR96, P41597, P19438, P21980, O60674, P01019, Q15025, P10809, Q9Y258, P05121, O60603, Q14116, P00533, P80098, Q08722, O15264, O95760	3245	73	16792	1.70128	1	0.14764	16.0688
GOTERM_BP_DIRECT	GO:0030224~monocyte differentiation	9	0.263775	0.00880276	P05412, Q06413, O00625, P04141, Q02447, P15692, P37231, P35579, Q15648	3245	17	16792	2.73956	1	0.147353	16.0736
GOTERM_BP_DIRECT	GO:0070542~response to fatty acid	9	0.263775	0.00880276	P52945, Q9Y5U4, P00966, P35354, P55851, P29279, P16671, P04040, O60603	3245	17	16792	2.73956	1	0.147353	16.0736
GOTERM_BP_DIRECT	GO:0043627~response to estrogen	22	0.644783	0.00881866	Q92887, P24385, P24394, Q09472, P35221, P22466, P09601, Q96RK1, Q03135, P07900, P03372, P37173, P38398, P10809, P09619, P23919, P53805, P28482, Q9UBU3, P06850, P37231, P50281	3245	65	16792	1.75145	1	0.147269	16.1003
GOTERM_BP_DIRECT	GO:0002262~myeloid cell homeostasis	6	0.17585	0.00891215	O43521, Q07812, P00441, Q92542, Q16611, Q9BZS1	3245	8	16792	3.88105	1	0.148382	16.257
GOTERM_BP_DIRECT	GO:0043297~apical junction assembly	6	0.17585	0.00891215	P18206, P61586, Q8TES7, P35221, Q16513, P08134	3245	8	16792	3.88105	1	0.148382	16.257
GOTERM_BP_DIRECT	GO:0098789~pre-mRNA cleavage required for polyadenylation	6	0.17585	0.00891215	Q09161, Q9H6E5, Q10570, P33240, Q9H0L4, O95639	3245	8	16792	3.88105	1	0.148382	16.257
GOTERM_BP_DIRECT	GO:1903071~positive regulation of ER-associated ubiquitin-dependent protein catabolic process	6	0.17585	0.00891215	Q15011, Q16236, P51572, Q9UHD9, Q9UMX0, Q03135	3245	8	16792	3.88105	1	0.148382	16.257
GOTERM_BP_DIRECT	GO:0043068~positive regulation of programmed cell death	6	0.17585	0.00891215	Q13546, Q5S007, Q96L34, P01375, P04629, P38936	3245	8	16792	3.88105	1	0.148382	16.257
GOTERM_BP_DIRECT	GO:1903351~cellular response to dopamine	6	0.17585	0.00891215	Q96ST3, Q92769, Q5S007, P50570, O60260, P00519	3245	8	16792	3.88105	1	0.148382	16.257
GOTERM_BP_DIRECT	GO:0043497~regulation of protein heterodimerization activity	6	0.17585	0.00891215	Q02297, Q5VWQ8, P60953, Q07812, Q16611, P10415	3245	8	16792	3.88105	1	0.148382	16.257
GOTERM_BP_DIRECT	GO:1903896~positive regulation of IRE1-mediated unfolded protein response	6	0.17585	0.00891215	O43521, Q5VWQ8, O95994, Q07812, Q16611, P18031	3245	8	16792	3.88105	1	0.148382	16.257
GOTERM_BP_DIRECT	GO:0007183~SMAD protein complex assembly	6	0.17585	0.00891215	Q8N6I1, Q15796, Q13485, P62942, Q15797, P84022	3245	8	16792	3.88105	1	0.148382	16.257
GOTERM_BP_DIRECT	GO:0046626~regulation of insulin receptor signaling pathway	6	0.17585	0.00891215	Q9H0K1, Q9H1E3, O15294, P49815, P18031, Q9UHR4	3245	8	16792	3.88105	1	0.148382	16.257
GOTERM_BP_DIRECT	GO:0033129~positive regulation of histone phosphorylation	6	0.17585	0.00891215	P14635, Q06787, P27361, O75582, P50750, P01584	3245	8	16792	3.88105	1	0.148382	16.257
GOTERM_BP_DIRECT	GO:0035234~ectopic germ cell programmed cell death	6	0.17585	0.00891215	P10721, P21583, Q07812, P42575, P78527, P01584	3245	8	16792	3.88105	1	0.148382	16.257
GOTERM_BP_DIRECT	GO:0006975~DNA damage induced protein phosphorylation	6	0.17585	0.00891215	O14757, P27361, O96017, P53778, P00519, Q16526	3245	8	16792	3.88105	1	0.148382	16.257
GOTERM_BP_DIRECT	GO:0032731~positive regulation of interleukin-1 beta production	6	0.17585	0.00891215	Q9Y239, O60674, Q9HC29, P84022, P04792, O14862	3245	8	16792	3.88105	1	0.148382	16.257
GOTERM_BP_DIRECT	GO:0051496~positive regulation of stress fiber assembly	16	0.468933	0.0093949	P36897, Q13153, P60903, D3DTR7, Q12774, P29279, P84022, Q4VCS5, P63000, P07737, P09493, O94989, P61586, O14713, P42345, P49593, P15056	3245	42	16792	1.97133	1	0.155449	17.0617
GOTERM_BP_DIRECT	GO:0045599~negative regulation of fat cell differentiation	16	0.468933	0.0093949	P56704, Q96EB6, Q01094, Q8IXJ6, Q8WW38, O15169, P01375, Q12778, P84022, Q8WYK2, Q8IX07, Q99523, O00327, Q06455, P04179, P35638	3245	42	16792	1.97133	1	0.155449	17.0617
GOTERM_BP_DIRECT	GO:0043923~positive regulation by host of viral transcription	8	0.234467	0.00953842	P05412, Q9H1E3, Q09472, Q12824, Q13573, Q01664, P08047, P51532	3245	14	16792	2.95699	1	0.157288	17.2995
GOTERM_BP_DIRECT	GO:0001678~cellular glucose homeostasis	8	0.234467	0.00953842	Q96EB6, Q9UBK2, P27986, Q9H1E3, Q16568, P52789, O00459, Q12778	3245	14	16792	2.95699	1	0.157288	17.2995
GOTERM_BP_DIRECT	GO:0035729~cellular response to hepatocyte growth factor stimulus	8	0.234467	0.00953842	P56945, Q8IXJ6, P49841, P14210, Q04206, P48506, Q15648, P16220	3245	14	16792	2.95699	1	0.157288	17.2995
GOTERM_BP_DIRECT	GO:0071732~cellular response to nitric oxide	8	0.234467	0.00953842	O95831, P08254, P50570, Q14103, P24941, P20248, Q12933, Q12778	3245	14	16792	2.95699	1	0.157288	17.2995
GOTERM_BP_DIRECT	GO:0045618~positive regulation of keratinocyte differentiation	8	0.234467	0.00953842	P46531, O75367, P22392, P11473, P24723, Q15648, Q9P0M6, Q9Y6Q9	3245	14	16792	2.95699	1	0.157288	17.2995
GOTERM_BP_DIRECT	GO:2001241~positive regulation of extrinsic apoptotic signaling pathway in absence of ligand	8	0.234467	0.00953842	O43464, Q07812, O43293, P30153, P25445, P21359, P35221, P62136	3245	14	16792	2.95699	1	0.157288	17.2995
GOTERM_BP_DIRECT	GO:0019395~fatty acid oxidation	8	0.234467	0.00953842	Q13131, Q9UBK2, P18054, Q92947, Q16539, P37231, Q15067, P16435	3245	14	16792	2.95699	1	0.157288	17.2995
GOTERM_BP_DIRECT	GO:1902176~negative regulation of oxidative stress-induced intrinsic apoptotic signaling pathway	8	0.234467	0.00953842	O43464, Q96EB6, Q16236, P04179, Q13164, O60936, P04792, P31749	3245	14	16792	2.95699	1	0.157288	17.2995
GOTERM_BP_DIRECT	GO:0031929~TOR signaling	8	0.234467	0.00953842	Q6PKG0, P23443, Q13541, Q8N122, Q9NRI5, Q6R327, P62753, P42345	3245	14	16792	2.95699	1	0.157288	17.2995
GOTERM_BP_DIRECT	GO:0071625~vocalization behavior	8	0.234467	0.00953842	P78352, Q9UHC6, Q9UPX8, Q7Z406, Q9Y566, O60477, Q9NZ94, Q9ULB1	3245	14	16792	2.95699	1	0.157288	17.2995
GOTERM_BP_DIRECT	GO:0047496~vesicle transport along microtubule	8	0.234467	0.00953842	P33176, Q13286, Q9NXR1, P42858, O14576, Q9GZM8, P51809, Q05513	3245	14	16792	2.95699	1	0.157288	17.2995
GOTERM_BP_DIRECT	GO:0071392~cellular response to estradiol stimulus	13	0.381008	0.00959553	Q9UBK2, Q9Y230, Q92993, P20248, Q9Y6Q9, O95831, P03372, P15172, Q00613, Q9NVP1, P48552, Q14103, P00533	3245	31	16792	2.17005	1	0.157807	17.3939
GOTERM_BP_DIRECT	GO:0033674~positive regulation of kinase activity	7	0.205158	0.00977382	P61968, P49959, Q92878, Q92616, O60934, P16070, P21917	3245	11	16792	3.29301	1	0.160151	17.6882
GOTERM_BP_DIRECT	GO:0098911~regulation of ventricular cardiac muscle cell action potential	7	0.205158	0.00977382	P15924, Q9UI47, Q14126, Q13936, P14923, Q03135, Q12959	3245	11	16792	3.29301	1	0.160151	17.6882
GOTERM_BP_DIRECT	GO:0033120~positive regulation of RNA splicing	7	0.205158	0.00977382	Q07955, O75460, P27986, P26368, O75312, Q13243, P24928	3245	11	16792	3.29301	1	0.160151	17.6882
GOTERM_BP_DIRECT	GO:0060765~regulation of androgen receptor signaling pathway	7	0.205158	0.00977382	P32121, Q09472, Q9UBS8, Q9UBN7, P17844, P55345, Q99497	3245	11	16792	3.29301	1	0.160151	17.6882
GOTERM_BP_DIRECT	GO:0031571~mitotic G1 DNA damage checkpoint	7	0.205158	0.00977382	P04637, P24385, Q71UM5, Q9H3D4, Q1MSW8, P24941, O15350, P15927	3245	11	16792	3.29301	1	0.160151	17.6882
GOTERM_BP_DIRECT	GO:0051279~regulation of release of sequestered calcium ion into cytosol	7	0.205158	0.00977382	Q8TF42, Q15139, P29350, O60610, Q14289, Q02156, P07948	3245	11	16792	3.29301	1	0.160151	17.6882
GOTERM_BP_DIRECT	GO:2000773~negative regulation of cellular senescence	7	0.205158	0.00977382	Q96EB6, Q9H3D4, Q15672, Q00534, P41182, P00519, P78527	3245	11	16792	3.29301	1	0.160151	17.6882
GOTERM_BP_DIRECT	GO:0060081~membrane hyperpolarization	7	0.205158	0.00977382	P29466, P13569, Q9Y698, P22460, P05023, Q99497, Q05513	3245	11	16792	3.29301	1	0.160151	17.6882
GOTERM_BP_DIRECT	GO:0010941~regulation of cell death	7	0.205158	0.00977382	P17275, P05412, P02511, P08107, P17535, Q9UK53, P63104	3245	11	16792	3.29301	1	0.160151	17.6882
GOTERM_BP_DIRECT	GO:0016064~immunoglobulin mediated immune response	7	0.205158	0.00977382	P26842, P24394, Q92835, Q99836, O95999, Q14627, Q05655	3245	11	16792	3.29301	1	0.160151	17.6882
GOTERM_BP_DIRECT	GO:0051924~regulation of calcium ion transport	11	0.322392	0.00983308	P35243, P41143, O60391, Q00975, P01019, Q96D31, P17302, Q13555, Q13554, P04899, P10415	3245	24	16792	2.37175	1	0.160691	17.7857
GOTERM_BP_DIRECT	GO:0071353~cellular response to interleukin-4	11	0.322392	0.00983308	Q13007, P36402, P08238, P05388, P49327, P68363, P49736, P11021, Q14145, P29590, P39023	3245	24	16792	2.37175	1	0.160691	17.7857
GOTERM_BP_DIRECT	GO:0006297~nucleotide-excision repair, DNA gap filling	11	0.322392	0.00983308	P27694, P62979, P0CG48, P35250, P35251, P35244, Q96C32, Q5U5U6, P40937, P35249, P0CG47, P12004, P15927	3245	24	16792	2.37175	1	0.160691	17.7857
GOTERM_BP_DIRECT	GO:0051591~response to cAMP	17	0.498242	0.00985299	P17275, P42224, Q14289, Q86YN6, O15534, P21549, Q13490, P05412, P01178, P36956, P09486, Q04206, P17535, P01100, P53539, Q03060, P15056	3245	46	16792	1.9124	1	0.160639	17.8185
GOTERM_BP_DIRECT	GO:1903955~positive regulation of protein targeting to mitochondrion	27	0.791325	0.0100082	P19784, P48556, Q02297, Q14469, P34931, P46779, Q00872, Q12772, O15213, P61077, Q99436, O43464, P55786, Q13467, P49840, Q969H0, Q9UBM1, Q13105, Q8NDV2, P26368, Q92830, Q9Y371, Q7Z6Z7, O96019, Q9UHQ9, Q8N7F7, Q9BZL1	3245	86	16792	1.62462	1	0.162609	18.0735
GOTERM_BP_DIRECT	GO:0007584~response to nutrient	24	0.7034	0.0104861	P19320, P00966, P42224, O15294, P31645, P23443, Q9HC29, O14929, P23526, P04899, P16435, P30566, O14727, P37173, P21731, P55809, Q00613, P14618, P60484, P37231, P42345, P48506, O43768, Q99757	3245	74	16792	1.67829	1	0.169344	18.8537
GOTERM_BP_DIRECT	GO:0000724~double-strand break repair via homologous recombination	24	0.7034	0.0104861	P27694, Q96HA7, Q9H1E3, P49959, Q92878, P54132, Q99708, P35244, O60934, Q92698, P25490, P23246, P09874, O43543, P39748, Q8N6L0, P15927, Q8IY92, O00487, Q9UBU8, P38398, P60896, P51587, Q06609	3245	74	16792	1.67829	1	0.169344	18.8537
GOTERM_BP_DIRECT	GO:0006284~base-excision repair	14	0.410317	0.010571	P27694, P27695, Q8N6T7, Q1MSW8, Q9UGN5, P35244, P17096, Q7Z6Z7, P39748, P15927, P04637, Q14191, P23025, P09429, O94761	3245	35	16792	2.06989	1	0.17023	18.9915
GOTERM_BP_DIRECT	GO:0000422~mitophagy	14	0.410317	0.010571	Q9UBK2, Q5MNZ9, Q9H492, Q9Y484, O60260, Q13501, Q2TAZ0, Q9H0R8, Q86TL0, Q9H1Y0, Q9Y4P8, Q7KZI7, Q9BXW4, Q8WYN0	3245	35	16792	2.06989	1	0.17023	18.9915
GOTERM_BP_DIRECT	GO:0000302~response to reactive oxygen species	15	0.439625	0.0113315	Q9UBK2, P00441, P22352, P04040, O14618, P50583, P30041, P99999, Q96SL4, P10599, P04179, P30048, P07237, P32119, Q99757	3245	39	16792	1.99028	1	0.180971	20.2167
GOTERM_BP_DIRECT	GO:0030890~positive regulation of B cell proliferation	15	0.439625	0.0113315	P56704, Q9Y275, P15923, P25942, Q9UBD9, O00206, P41182, Q8IUC6, Q9Y4H2, Q13469, Q9UKW4, P58753, Q06413, P38936, P10415	3245	39	16792	1.99028	1	0.180971	20.2167
GOTERM_BP_DIRECT	GO:0032007~negative regulation of TOR signaling	12	0.3517	0.0114365	Q92574, Q13131, Q96EB6, O00327, Q8IWV7, Q9NX09, P54646, O95278, Q16665, P49815, O75340, P49840	3245	28	16792	2.21774	1	0.182105	20.3845
GOTERM_BP_DIRECT	GO:0006513~protein monoubiquitination	12	0.3517	0.0114365	Q96PU5, P63146, Q712K3, P62877, Q13616, O60260, P46934, Q13618, Q7Z6Z7, Q9NS56, O95155, P61077	3245	28	16792	2.21774	1	0.182105	20.3845
GOTERM_BP_DIRECT	GO:0043392~negative regulation of DNA binding	12	0.3517	0.0114365	Q9NSA3, Q01094, P05412, O60674, Q92769, Q99750, P25963, Q5JVS0, P09601, Q01664, O60341, P63165	3245	28	16792	2.21774	1	0.182105	20.3845
GOTERM_BP_DIRECT	GO:0014047~glutamate secretion	12	0.3517	0.0114365	P20336, Q16623, Q8NER1, Q16620, P61764, Q02410, O14908, Q14416, P43004, P60880, O75334, O14810	3245	28	16792	2.21774	1	0.182105	20.3845
GOTERM_BP_DIRECT	GO:0002028~regulation of sodium ion transport	10	0.293083	0.0114555	P07550, Q9H4A3, P29474, P29475, Q04917, P14416, Q9H254, P05023, Q09013, O15534	3245	21	16792	2.46416	1	0.181991	20.4147
GOTERM_BP_DIRECT	GO:0030879~mammary gland development	10	0.293083	0.0114555	O43521, Q9Y4H2, P56704, Q13017, Q02297, Q99466, P49327, O15119, Q9NRY4, Q03135	3245	21	16792	2.46416	1	0.181991	20.4147
GOTERM_BP_DIRECT	GO:0031954~positive regulation of protein autophosphorylation	10	0.293083	0.0114555	O75674, P49959, Q9Y3L5, P12931, P10114, Q92878, O60934, P15692, P01127, P62158	3245	21	16792	2.46416	1	0.181991	20.4147
GOTERM_BP_DIRECT	GO:1900182~positive regulation of protein localization to nucleus	10	0.293083	0.0114555	Q15831, P53350, P12931, Q96JB5, P08138, P06241, P06493, Q9Y5K6, Q99497, P31749	3245	21	16792	2.46416	1	0.181991	20.4147
GOTERM_BP_DIRECT	GO:0000413~protein peptidyl-prolyl isomerization	16	0.468933	0.0119046	Q8N5M4, Q02790, Q9NWM8, P62942, P30405, Q13356, Q08752, Q00688, Q6UX04, P45877, P23284, P49792, Q15257, Q13526, Q9Y3C6, P26885	3245	43	16792	1.92548	1	0.188048	21.1282
GOTERM_BP_DIRECT	GO:0043647~inositol phosphate metabolic process	17	0.498242	0.012317	Q9P212, Q9NPH2, Q13572, Q9NQ66, P49441, P19174, O95989, Q01968, O15357, Q9UHH9, P62158, Q15147, Q92835, P16885, O43426, P60484, P23677	3245	47	16792	1.87171	1	0.193516	21.778
GOTERM_BP_DIRECT	GO:0045860~positive regulation of protein kinase activity	17	0.498242	0.012317	P46940, P98155, Q658W2, P05386, B4E1C1, P01730, Q14289, P01375, Q9UGJ0, P54619, Q05397, P30305, Q00535, O75553, P38936, Q9UER7, Q9NYJ8, P46734, P62834	3245	47	16792	1.87171	1	0.193516	21.778
GOTERM_BP_DIRECT	GO:0061024~membrane organization	13	0.381008	0.0127061	P41743, P11233, Q13286, P27348, O60343, P62258, Q15392, P02686, P31947, Q04917, P31946, P61981, P63104	3245	32	16792	2.10223	1	0.198596	22.3865
GOTERM_BP_DIRECT	GO:0007093~mitotic cell cycle checkpoint	13	0.381008	0.0127061	P06400, O14757, Q07817, Q13257, Q9Y6D9, Q14683, Q9NYY3, O60934, P62753, O60566, Q12959, Q96EP1, P01112	3245	32	16792	2.10223	1	0.198596	22.3865
GOTERM_BP_DIRECT	GO:0046677~response to antibiotic	13	0.381008	0.0127061	P04637, P33076, P07900, P23458, P62714, P05186, Q00987, O60674, Q14790, Q1MSW8, P00441, P42574, P12757, P55211	3245	32	16792	2.10223	1	0.198596	22.3865
GOTERM_BP_DIRECT	GO:0000722~telomere maintenance via recombination	13	0.381008	0.0127061	P27694, Q92878, P35244, P35249, P39748, P15927, Q14191, P35250, P35251, P51587, P40937, Q06609, P12004	3245	32	16792	2.10223	1	0.198596	22.3865
GOTERM_BP_DIRECT	GO:0001525~angiogenesis	58	1.69988	0.0129013	P07355, Q658W2, Q99814, Q14289, P48736, P09601, Q03135, Q92823, Q15139, Q13467, P05121, P48357, P50281, P98160, P29353, Q15464, Q9NV29, Q99828, O00522, P35354, P52735, Q9UII2, P35579, Q9ULB1, P05412, Q5VWQ8, O15230, P54760, P15692, P60484, Q16539, P19338, P02751, P11362, P17542, P17252, P29279, Q06330, Q9UKW4, P50222, P29474, P43405, Q14116, Q14119, P29323, Q96EB6, Q12884, Q16665, P16284, P13521,…	3245	223	16792	1.34589	1	0.200918	22.6902
GOTERM_BP_DIRECT	GO:0006954~inflammatory response	92	2.69637	0.0129881	Q16236, P08138, P48736, O00206, Q9ULZ3, Q15797, P41182, P61073, P22466, Q8IUC6, P10451, Q15139, Q86XR7, Q9H0E2, Q16820, P25103, Q96J02, Q99497, Q9C000, Q9UP65, P49137, P06702, Q13151, P35354, P05109, Q96P20, P05107, P25024, O43187, Q9NR96, P63000, P41597, P19438, Q9Y239, Q13007, Q5VWQ8, Q15109, P58753, Q01201, P49662, Q15025, P21731, Q9UKV0, Q04206, P01589, P06850, O60603, P01584, O14763, Q99836,…	3245	379	16792	1.25614	1	0.201711	22.8247
GOTERM_BP_DIRECT	GO:0030225~macrophage differentiation	9	0.263775	0.0132001	Q96EB6, P60953, Q14790, P15692, P14780, P17947, P09874, Q92851, P49715	3245	18	16792	2.58737	1	0.204238	23.1526
GOTERM_BP_DIRECT	GO:0007250~activation of NF-kappaB-inducing kinase activity	9	0.263775	0.0132001	O43318, P58753, O14763, Q99627, P51617, Q96JP5, Q12933, Q9Y4K3, P04201	3245	18	16792	2.58737	1	0.204238	23.1526
GOTERM_BP_DIRECT	GO:0048384~retinoic acid receptor signaling pathway	9	0.263775	0.0132001	P19793, P10276, P10826, Q13573, O43707, P62508, P55055, Q03060, P29590	3245	18	16792	2.58737	1	0.204238	23.1526
GOTERM_BP_DIRECT	GO:0007020~microtubule nucleation	9	0.263775	0.0132001	Q7Z460, Q99996, Q96S59, Q9NXR1, Q08379, O75122, P23258, Q9GZM8, P48730	3245	18	16792	2.58737	1	0.204238	23.1526
GOTERM_BP_DIRECT	GO:0009653~anatomical structure morphogenesis	28	0.820633	0.0132746	Q8IUQ4, P05783, P41180, O96028, P04201, Q96GD3, O95758, Q14494, P78337, O00425, Q9UBP4, P31270, Q15843, Q01860, Q8N653, P63167, Q99502, Q99500, Q9Y5J5, O75487, O95947, P63000, Q15828, Q96G01, O75398, P52799, P53675, Q75N90	3245	92	16792	1.57492	1	0.204847	23.2674
GOTERM_BP_DIRECT	GO:0070372~regulation of ERK1 and ERK2 cascade	11	0.322392	0.0136017	P02751, O14744, Q13009, P29350, Q96GX9, P04626, P43405, Q12774, Q8WU20, Q9H4H8, P07948	3245	25	16792	2.27688	1	0.208928	23.77
GOTERM_BP_DIRECT	GO:0055010~ventricular cardiac muscle tissue morphogenesis	11	0.322392	0.0136017	P19429, P09493, P19793, P10916, O15105, P08590, P63316, P62942, P13533, Q99958, P12883	3245	25	16792	2.27688	1	0.208928	23.77
GOTERM_BP_DIRECT	GO:0046686~response to cadmium ion	11	0.322392	0.0136017	P48637, P23919, P04179, P45984, P09486, F7VJQ1, P04040, P06493, P12004, P48506, P46527	3245	25	16792	2.27688	1	0.208928	23.77
GOTERM_BP_DIRECT	GO:2001235~positive regulation of apoptotic signaling pathway	11	0.322392	0.0136017	O14727, Q5VWQ8, P36897, Q9Y5V3, Q9H3D4, P45984, P60484, Q05655, P42575, Q16890, P23396	3245	25	16792	2.27688	1	0.208928	23.77
GOTERM_BP_DIRECT	GO:0002181~cytoplasmic translation	11	0.322392	0.0136017	P18124, Q8NHW5, P05386, O75822, P05388, Q9UET6, P47914, Q9UKD2, P61313, Q9Y3U8, P23588	3245	25	16792	2.27688	1	0.208928	23.77
GOTERM_BP_DIRECT	GO:0046580~negative regulation of Ras protein signal transduction	11	0.322392	0.0136017	P20936, P37198, Q5VWQ8, Q15283, P62714, O43609, O43374, Q96PV0, P21359, O43597, Q14644	3245	25	16792	2.27688	1	0.208928	23.77
GOTERM_BP_DIRECT	GO:0006913~nucleocytoplasmic transport	11	0.322392	0.0136017	Q14012, Q92621, Q01105, Q9BVL2, P39687, Q00535, Q9BQG0, P62826, Q9H1J1, P63241, P06748	3245	25	16792	2.27688	1	0.208928	23.77
GOTERM_BP_DIRECT	GO:0048536~spleen development	14	0.410317	0.0136801	O43521, Q9Y572, Q00653, Q13158, P25445, Q6N021, Q16512, P20749, P00519, P40424, Q03164, Q92833, P78527, P10415	3245	36	16792	2.0124	1	0.209573	23.8899
GOTERM_BP_DIRECT	GO:0007611~learning or memory	14	0.410317	0.0136801	P10827, P31321, P05129, F7VJQ1, P11161, Q12879, Q06413, Q92529, P04629, P42574, Q13224, P60484, P06850, P00533	3245	36	16792	2.0124	1	0.209573	23.8899
GOTERM_BP_DIRECT	GO:0042254~ribosome biogenesis	14	0.410317	0.0136801	Q9NRR4, Q9BVP2, P49207, Q9H8H2, P05388, Q9BVI4, Q13823, O00541, Q9NY61, O15381, Q8NHW5, P62424, P62269, Q9NWK9	3245	36	16792	2.0124	1	0.209573	23.8899
GOTERM_BP_DIRECT	GO:0042593~glucose homeostasis	30	0.87925	0.0143969	Q15831, P08138, P49366, P62753, P35568, P06737, Q49AN0, P20823, Q06124, Q96RI1, P48357, P37231, P49715, Q9NQB0, Q16526, Q13131, Q8N6T7, Q92934, Q16665, P41235, Q6FHW4, Q13635, Q8HWS3, P52945, P14672, P54646, P17706, P56539, P22415, P40763, P31749	3245	101	16792	1.53705	1	0.21888	24.9788
GOTERM_BP_DIRECT	GO:0010508~positive regulation of autophagy	15	0.439625	0.0144008	Q13131, Q15831, Q92934, Q14457, Q9Y371, Q8IUC6, Q12778, Q9P2Y5, P42338, P54646, Q9BXS4, O95352, Q5S007, Q9NYY3, Q9P1W9	3245	40	16792	1.94052	1	0.21849	24.9847
GOTERM_BP_DIRECT	GO:0045184~establishment of protein localization	15	0.439625	0.0144008	Q9BUN8, Q96MV8, P78352, Q53EZ4, P48059, P21333, D3DR37, P00519, O75445, Q9ULB1, P53350, Q12955, Q00987, P10114, P55072, P53990	3245	40	16792	1.94052	1	0.21849	24.9847
GOTERM_BP_DIRECT	GO:0043124~negative regulation of I-kappaB kinase/NF-kappaB signaling	15	0.439625	0.0144008	Q15669, Q96EB6, P42224, Q14790, Q9ULZ3, P00519, O15534, Q13546, P03372, Q5VWQ8, Q15025, Q04724, Q96RI1, Q8IWR1, O75688	3245	40	16792	1.94052	1	0.21849	24.9847
GOTERM_BP_DIRECT	GO:0007596~blood coagulation	49	1.43611	0.0146338	Q96BD5, Q8NF50, Q03113, Q8WW38, P60953, P01562, Q13572, Q92769, P22612, P15976, Q9NZN4, P13861, P51159, Q9H4M9, P10644, Q13547, P52907, P00750, O60674, Q9NRW7, O60675, P45973, P01009, P06241, P17612, Q9UKL0, P22694, P07948, Q9UL45, P43694, P31323, Q15652, P31321, P00451, P50148, P41235, Q03405, O60341, P05106, P08123, Q8IX07, P63000, Q16621, P00740, P47755, P47756, Q9P0W2, P68431, P16671	3245	184	16792	1.37805	1	0.221177	25.3353
GOTERM_BP_DIRECT	GO:0060021~palate development	24	0.7034	0.0146366	P56704, O00501, P12755, P36897, P05549, O43623, P54821, Q07889, P63165, Q92688, Q15796, Q9Y5U4, Q06413, P37173, A4D127, P50222, Q13485, O95863, O75581, Q15672, O15119, P13942, Q14865, P29323, P28472	3245	76	16792	1.63413	1	0.22077	25.3395
GOTERM_BP_DIRECT	GO:0006396~RNA processing	29	0.849941	0.0148727	P54253, Q9H2U1, P26378, P31943, Q92841, P78563, P29558, Q14498, Q08211, Q01780, Q00839, P61978, Q9BUJ2, O60506, O14979, Q8IZ69, Q8TDD1, Q9UHI6, Q06265, Q9H9J2, Q93062, Q8IWZ8, Q96G01, Q9BZJ0, Q14147, Q9BRS8, Q15020, Q14103, Q15459	3245	97	16792	1.54708	1	0.223475	25.6933
GOTERM_BP_DIRECT	GO:0007015~actin filament organization	23	0.674091	0.0149127	O43639, Q92974, P35221, P28289, Q86YN6, Q16643, O15357, Q8N6L0, Q9BY11, P12814, P09493, P56945, P41743, Q9Y664, P67936, Q9UI95, O43795, P16333, P56539, Q9NQY0, P02549, P10415, Q12959	3245	72	16792	1.65304	1	0.223559	25.7531
GOTERM_BP_DIRECT	GO:0035020~regulation of Rac protein signal transduction	5	0.146542	0.0149379	O15294, Q13972, P50570, P62330, P46108	3245	6	16792	4.31228	1	0.223448	25.7907
GOTERM_BP_DIRECT	GO:0043619~regulation of transcription from RNA polymerase II promoter in response to oxidative stress	5	0.146542	0.0149379	P27540, Q96ST3, Q99814, Q16665, P09601	3245	6	16792	4.31228	1	0.223448	25.7907
GOTERM_BP_DIRECT	GO:0042985~negative regulation of amyloid precursor protein biosynthetic process	5	0.146542	0.0149379	Q9Y5Z0, Q9NY61, Q8IZY2, Q9Y287, O43736	3245	6	16792	4.31228	1	0.223448	25.7907
GOTERM_BP_DIRECT	GO:0046599~regulation of centriole replication	5	0.146542	0.0149379	Q8N0Z3, Q9NYY3, Q8TAP6, Q15468, P06748	3245	6	16792	4.31228	1	0.223448	25.7907
GOTERM_BP_DIRECT	GO:0060440~trachea formation	5	0.146542	0.0149379	P37173, P28482, P27361, Q02750, P35222	3245	6	16792	4.31228	1	0.223448	25.7907
GOTERM_BP_DIRECT	GO:0010659~cardiac muscle cell apoptotic process	5	0.146542	0.0149379	O14727, P07900, P62873, Q15349, O60936	3245	6	16792	4.31228	1	0.223448	25.7907
GOTERM_BP_DIRECT	GO:0051346~negative regulation of hydrolase activity	5	0.146542	0.0149379	P29474, P29475, Q9UII2, P48357, Q05513	3245	6	16792	4.31228	1	0.223448	25.7907
GOTERM_BP_DIRECT	GO:0097527~necroptotic signaling pathway	5	0.146542	0.0149379	P48023, Q13546, Q13158, P01375, P25445	3245	6	16792	4.31228	1	0.223448	25.7907
GOTERM_BP_DIRECT	GO:0007098~centrosome cycle	5	0.146542	0.0149379	P24522, P38398, O15182, P06493, P06748	3245	6	16792	4.31228	1	0.223448	25.7907
GOTERM_BP_DIRECT	GO:0051574~positive regulation of histone H3-K9 methylation	5	0.146542	0.0149379	Q96EB6, P38398, P16401, P10242, Q92833	3245	6	16792	4.31228	1	0.223448	25.7907
GOTERM_BP_DIRECT	GO:0042797~tRNA transcription from RNA polymerase III promoter	5	0.146542	0.0149379	Q9Y5Q8, Q9UKN8, Q9Y5Q9, Q12789, Q8WUA4	3245	6	16792	4.31228	1	0.223448	25.7907
GOTERM_BP_DIRECT	GO:0035897~proteolysis in other organism	5	0.146542	0.0149379	P45985, Q02750, O14733, P36507, P46734	3245	6	16792	4.31228	1	0.223448	25.7907
GOTERM_BP_DIRECT	GO:0042791~5S class rRNA transcription from RNA polymerase III type 1 promoter	5	0.146542	0.0149379	Q9Y5Q8, Q9UKN8, Q9Y5Q9, Q12789, Q8WUA4	3245	6	16792	4.31228	1	0.223448	25.7907
GOTERM_BP_DIRECT	GO:0036003~positive regulation of transcription from RNA polymerase II promoter in response to stress	5	0.146542	0.0149379	Q16236, Q9Y5W3, Q92616, P15941, Q13164	3245	6	16792	4.31228	1	0.223448	25.7907
GOTERM_BP_DIRECT	GO:2001171~positive regulation of ATP biosynthetic process	5	0.146542	0.0149379	Q9UBK2, Q7Z2X4, P01106, P55072, P40763	3245	6	16792	4.31228	1	0.223448	25.7907
GOTERM_BP_DIRECT	GO:0051573~negative regulation of histone H3-K9 methylation	5	0.146542	0.0149379	P26358, Q9Y4C1, P38398, Q9UBC3, O60341	3245	6	16792	4.31228	1	0.223448	25.7907
GOTERM_BP_DIRECT	GO:2000679~positive regulation of transcription regulatory region DNA binding	8	0.234467	0.0149409	P06400, P56704, O43474, Q92830, Q15672, P09874, Q9Y4K3, Q99497	3245	15	16792	2.75986	1	0.223042	25.7951
GOTERM_BP_DIRECT	GO:2000251~positive regulation of actin cytoskeleton reorganization	8	0.234467	0.0149409	P14317, P20783, Q00535, Q9UQB8, O00165, Q16288, Q9UHR4, P01112	3245	15	16792	2.75986	1	0.223042	25.7951
GOTERM_BP_DIRECT	GO:0007095~mitotic G2 DNA damage checkpoint	8	0.234467	0.0149409	P49959, Q96JB5, P54132, O60934, O95926, P06493, P20248, P98177	3245	15	16792	2.75986	1	0.223042	25.7951
GOTERM_BP_DIRECT	GO:0043277~apoptotic cell clearance	8	0.234467	0.0149409	Q15084, Q07954, Q13133, P10276, P21980, Q8NBS9, P16671, P09429	3245	15	16792	2.75986	1	0.223042	25.7951
GOTERM_BP_DIRECT	GO:0006309~apoptotic DNA fragmentation	8	0.234467	0.0149409	P52294, O76075, P58012, P26583, O00273, P07305, P42574, P09429	3245	15	16792	2.75986	1	0.223042	25.7951
GOTERM_BP_DIRECT	GO:0043968~histone H2A acetylation	8	0.234467	0.0149409	O95619, Q9UBU8, Q15014, Q9Y230, O96019, Q9NXR8, Q9H0E9, Q9Y4A5	3245	15	16792	2.75986	1	0.223042	25.7951
GOTERM_BP_DIRECT	GO:0051974~negative regulation of telomerase activity	8	0.234467	0.0149409	P04637, P12931, P54274, Q1MSW8, Q9NUX5, Q9BSI4, O00255, P37231, P29590	3245	15	16792	2.75986	1	0.223042	25.7951
GOTERM_BP_DIRECT	GO:0080182~histone H3-K4 trimethylation	8	0.234467	0.0149409	Q9GZS3, O15294, P16403, P16402, P29374, Q6N021, Q9UMN6, Q03164	3245	15	16792	2.75986	1	0.223042	25.7951
GOTERM_BP_DIRECT	GO:0010942~positive regulation of cell death	12	0.3517	0.0152731	O43464, Q9Y239, P52945, Q16828, P35232, Q9UNN5, P04198, P55851, P06850, Q9Y2T1, Q9UHR5, P46527	3245	29	16792	2.14127	1	0.226973	26.2895
GOTERM_BP_DIRECT	GO:0042113~B cell activation	12	0.3517	0.0152731	P43681, P25942, Q14790, P10809, P56524, Q9UKV0, P05771, P78318, Q06187, P36544, P40222, Q9UKT9	3245	29	16792	2.14127	1	0.226973	26.2895
GOTERM_BP_DIRECT	GO:0071549~cellular response to dexamethasone stimulus	12	0.3517	0.0152731	P00966, Q9NX09, P23443, Q13541, P62910, P06850, Q01664, Q00839, Q12778, P00533, Q9UBC3, P55211	3245	29	16792	2.14127	1	0.226973	26.2895
GOTERM_BP_DIRECT	GO:0007163~establishment or maintenance of cell polarity	12	0.3517	0.0152731	Q7Z460, P61160, P60953, Q01518, Q9NVD7, O75122, Q68CZ1, P35221, P61158, Q9BYG5, Q12959, Q8TEW0	3245	29	16792	2.14127	1	0.226973	26.2895
GOTERM_BP_DIRECT	GO:0032880~regulation of protein localization	18	0.52755	0.0154213	O94874, Q99819, P52565, P62942, F7VJQ1, P25686, P63165, Q13635, P55196, Q13492, Q14012, P01282, P63244, O75190, P31749, Q969H0, P45983, P10415	3245	52	16792	1.79125	1	0.228465	26.509
GOTERM_BP_DIRECT	GO:0006633~fatty acid biosynthetic process	18	0.52755	0.0154213	Q13131, P06858, P11150, Q9NWU1, P49327, P28288, Q68CK6, P20823, Q9UGJ0, Q13085, P54619, P54646, P38398, O43741, P53396, O75845, Q9Y478, Q53GQ0	3245	52	16792	1.79125	1	0.228465	26.509
GOTERM_BP_DIRECT	GO:0010976~positive regulation of neuron projection development	27	0.791325	0.0158172	Q16236, Q14289, P11362, P41743, Q99689, P22392, Q15139, P21246, P04629, P06241, Q9NRY4, Q86UL8, Q92562, P62834, P07948, O00213, Q9ULH0, O60341, Q9NY93, Q14012, Q16620, Q5VWQ8, Q9H165, O14640, Q7KZI7, P16333, Q13554	3245	89	16792	1.56986	1	0.233168	27.0925
GOTERM_BP_DIRECT	GO:0000717~nucleotide-excision repair, DNA duplex unwinding	10	0.293083	0.0161226	P54727, Q16531, P62979, P0CG48, Q13620, P62877, P23025, Q96C32, Q5U5U6, P09874, P0CG47, P19447	3245	22	16792	2.35215	1	0.236658	27.5395
GOTERM_BP_DIRECT	GO:0016567~protein ubiquitination	87	2.54982	0.0162776	Q14999, Q9NR09, Q9Y6I7, Q16236, Q13829, P36406, Q14145, O43513, O75159, Q9Y5A7, P61077, Q86TM6, Q6ZT12, P53350, Q00987, Q9UK22, O95352, Q8WV44, Q9NXK8, O75592, Q13616, Q13618, Q9H944, Q96CA5, Q96J02, Q9BS75, Q9UKB1, Q8WZ19, Q9H0M0, Q5JVY0, P63146, P40337, P46934, Q99728, Q9NVC6, Q6P2C8, P32121, Q96PU5, Q9UBS8, O00762, P98170, O15164, Q9UK73, P61962, P49407, Q13049, O14543, Q2WGJ6, Q13064, O15151,…	3245	359	16792	1.25404	1	0.238189	27.7654
GOTERM_BP_DIRECT	GO:0060997~dendritic spine morphogenesis	7	0.205158	0.0163863	P78352, Q9UBN7, Q9UQB3, Q9Y566, O14640, P60484, P29323	3245	12	16792	3.01859	1	0.239119	27.9235
GOTERM_BP_DIRECT	GO:0098779~mitophagy in response to mitochondrial depolarization	7	0.205158	0.0163863	Q9HCE7, Q16543, Q9UBN7, Q14457, O60260, Q9UII2, Q13501	3245	12	16792	3.01859	1	0.239119	27.9235
GOTERM_BP_DIRECT	GO:0031000~response to caffeine	7	0.205158	0.0163863	Q13131, Q13547, Q92769, P27708, P62942, P37231, Q9UBC3	3245	12	16792	3.01859	1	0.239119	27.9235
GOTERM_BP_DIRECT	GO:0032434~regulation of proteasomal ubiquitin-dependent protein catabolic process	7	0.205158	0.0163863	P54727, O94874, Q9NRR5, Q03113, P54725, Q9BW61, P61086	3245	12	16792	3.01859	1	0.239119	27.9235
GOTERM_BP_DIRECT	GO:0021954~central nervous system neuron development	7	0.205158	0.0163863	Q16620, P00492, P01303, P18505, P11137, Q00535, P50553	3245	12	16792	3.01859	1	0.239119	27.9235
GOTERM_BP_DIRECT	GO:0045667~regulation of osteoblast differentiation	7	0.205158	0.0163863	O75928, O43623, Q658W2, Q05397, P11474, P17844, P17612, P08151	3245	12	16792	3.01859	1	0.239119	27.9235
GOTERM_BP_DIRECT	GO:0002027~regulation of heart rate	13	0.381008	0.0165319	P01178, Q00987, P01019, Q99814, O14958, P13533, Q08499, P14416, P17612, P12883, P56539, Q13424, P62158	3245	33	16792	2.03853	1	0.240513	28.1346
GOTERM_BP_DIRECT	GO:0071223~cellular response to lipoteichoic acid	6	0.17585	0.0168826	P58753, Q9NZC2, O43353, P16671, O00206, O60603	3245	9	16792	3.44982	1	0.244498	28.6408
GOTERM_BP_DIRECT	GO:0051967~negative regulation of synaptic transmission, glutamatergic	6	0.17585	0.0168826	P28223, P28222, Q13002, P14416, Q8NBU5, P49146	3245	9	16792	3.44982	1	0.244498	28.6408
GOTERM_BP_DIRECT	GO:0032886~regulation of microtubule-based process	6	0.17585	0.0168826	O60610, P49841, Q9P2K6, P04626, O75122, P25054	3245	9	16792	3.44982	1	0.244498	28.6408
GOTERM_BP_DIRECT	GO:0036500~ATF6-mediated unfolded protein response	6	0.17585	0.0168826	P14625, P35638, P27797, P11021, P18850, Q14703	3245	9	16792	3.44982	1	0.244498	28.6408
GOTERM_BP_DIRECT	GO:0032000~positive regulation of fatty acid beta-oxidation	6	0.17585	0.0168826	Q9Y4H2, P50416, P31751, Q15672, P35568, Q07869	3245	9	16792	3.44982	1	0.244498	28.6408
GOTERM_BP_DIRECT	GO:0010831~positive regulation of myotube differentiation	6	0.17585	0.0168826	P10827, Q16539, P42345, P50281, P56539, Q8NB12	3245	9	16792	3.44982	1	0.244498	28.6408
GOTERM_BP_DIRECT	GO:1990001~inhibition of cysteine-type endopeptidase activity involved in apoptotic process	6	0.17585	0.0168826	O15392, Q13490, P98170, Q13489, O60936, Q96CA5	3245	9	16792	3.44982	1	0.244498	28.6408
GOTERM_BP_DIRECT	GO:1901522~positive regulation of transcription from RNA polymerase II promoter involved in cellular response to chemical stimulus	6	0.17585	0.0168826	P19793, Q13485, Q15797, Q13950, Q99717, O15198	3245	9	16792	3.44982	1	0.244498	28.6408
GOTERM_BP_DIRECT	GO:0090136~epithelial cell-cell adhesion	6	0.17585	0.0168826	P18084, P18206, P60953, Q9P1Y5, P35221, P11831	3245	9	16792	3.44982	1	0.244498	28.6408
GOTERM_BP_DIRECT	GO:0048489~synaptic vesicle transport	6	0.17585	0.0168826	O14910, P50570, O43426, P35222, P51159, Q16555	3245	9	16792	3.44982	1	0.244498	28.6408
GOTERM_BP_DIRECT	GO:0097120~receptor localization to synapse	6	0.17585	0.0168826	P78352, Q92796, Q8TDF5, Q15700, Q12959, Q9ULB1	3245	9	16792	3.44982	1	0.244498	28.6408
GOTERM_BP_DIRECT	GO:0042754~negative regulation of circadian rhythm	6	0.17585	0.0168826	O15055, Q96ST3, O43463, P23246, Q49AN0, Q16526	3245	9	16792	3.44982	1	0.244498	28.6408
GOTERM_BP_DIRECT	GO:0006265~DNA topological change	6	0.17585	0.0168826	Q02880, P11388, P11387, P26583, P09429, P19447	3245	9	16792	3.44982	1	0.244498	28.6408
GOTERM_BP_DIRECT	GO:0035372~protein localization to microtubule	6	0.17585	0.0168826	Q96JM3, O60610, P49841, Q15691, O14640, Q96Q89	3245	9	16792	3.44982	1	0.244498	28.6408
GOTERM_BP_DIRECT	GO:0010907~positive regulation of glucose metabolic process	6	0.17585	0.0168826	Q9Y4H2, P12931, P31751, Q13794, P35568, P31749	3245	9	16792	3.44982	1	0.244498	28.6408
GOTERM_BP_DIRECT	GO:0032467~positive regulation of cytokinesis	14	0.410317	0.0174444	P60953, Q99569, Q53TM5, O14908, Q96Q89, Q02156, Q9H0H5, Q4W5T8, Q96GD4, P61586, P30305, P14416, Q13618, Q9H8V3, Q16513, O14578	3245	37	16792	1.95801	1	0.251095	29.4446
GOTERM_BP_DIRECT	GO:0045444~fat cell differentiation	23	0.674091	0.0175496	P24385, Q7Z2X4, Q6IEH8, Q9NQ66, P43354, Q96DZ5, Q12778, Q96G97, P28062, P36956, P31751, P49715, Q9NQB0, Q5JVY0, Q09472, P49841, Q6KC79, P15336, P11161, Q6FHW4, O43474, Q9BZF1, Q14865, O75925, Q13049, Q15648	3245	73	16792	1.63039	1	0.251931	29.5942
GOTERM_BP_DIRECT	GO:0044255~cellular lipid metabolic process	15	0.439625	0.0180712	Q13133, P19793, Q9Y618, Q96ST3, Q14686, O75376, O15379, Q15596, Q92793, Q07869, O75182, Q96SE0, Q15788, P55055, Q15648	3245	41	16792	1.89319	1	0.257925	30.3313
GOTERM_BP_DIRECT	GO:0051209~release of sequestered calcium ion into cytosol	15	0.439625	0.0180712	P28221, Q8NER1, P06239, P28223, P28222, P62942, Q14643, P28566, Q14644, Q02156, P16885, P35638, P14416, P28335, Q9P2D0	3245	41	16792	1.89319	1	0.257925	30.3313
GOTERM_BP_DIRECT	GO:0045930~negative regulation of mitotic cell cycle	11	0.322392	0.0183544	O14745, Q13257, Q14160, O60477, P00519, P84022, P00533, Q9NVX2, P46527, P29590, Q12959	3245	26	16792	2.18931	1	0.260926	30.7285
GOTERM_BP_DIRECT	GO:0030968~endoplasmic reticulum unfolded protein response	16	0.468933	0.0184645	Q9BUN8, P24385, Q16236, P49588, P19525, Q96JB5, P18031, Q86TM6, Q9Y6X1, P11021, O75807, Q8N5Y8, P32929, P18850, P55072, Q9UNE7	3245	45	16792	1.8399	1	0.261784	30.8824
GOTERM_BP_DIRECT	GO:0051968~positive regulation of synaptic transmission, glutamatergic	9	0.263775	0.0190077	Q9UPX8, Q14289, P15104, P35354, P04629, Q9NZ94, P21728, P00533, Q9ULB1	3245	19	16792	2.45119	1	0.267907	31.6364
GOTERM_BP_DIRECT	GO:0050767~regulation of neurogenesis	9	0.263775	0.0190077	O00327, O15055, O00548, Q96N67, P26583, P29475, P46937, P41182, P35222	3245	19	16792	2.45119	1	0.267907	31.6364
GOTERM_BP_DIRECT	GO:0060716~labyrinthine layer blood vessel development	9	0.263775	0.0190077	P17275, Q14469, P09544, Q13467, P28482, Q15363, Q06330, Q9UBP5, P31749	3245	19	16792	2.45119	1	0.267907	31.6364
GOTERM_BP_DIRECT	GO:0007026~negative regulation of microtubule depolymerization	9	0.263775	0.0190077	Q92913, O95996, Q7Z460, Q99828, Q92974, Q9UBN7, Q9NPA3, O75122, P25054	3245	19	16792	2.45119	1	0.267907	31.6364
GOTERM_BP_DIRECT	GO:0006890~retrograde vesicle-mediated transport, Golgi to ER	25	0.732708	0.0194275	Q9H0B6, P35606, Q96RQ1, P53621, P42858, Q9H4A6, Q9Y496, Q9NRW1, Q07866, O14579, P49755, P46459, Q12840, Q9P2Y5, Q9H0H5, O75396, Q9UBF2, Q8TD16, Q8WVM8, Q15363, P48444, O00139, P84085, Q9NZ43, P53618	3245	82	16792	1.57766	1	0.272474	32.2138
GOTERM_BP_DIRECT	GO:0007281~germ cell development	12	0.3517	0.0199994	Q01085, Q07817, P10276, O75398, Q07812, P23443, P42345, P43246, Q99717, O75626, P31749, Q99496	3245	30	16792	2.06989	1	0.278809	32.9932
GOTERM_BP_DIRECT	GO:0032480~negative regulation of type I interferon production	12	0.3517	0.0199994	P62979, P0CG48, P41226, O95786, Q13526, Q96C32, Q5U5U6, Q14164, P0CG47, P05161, Q13114, Q96J02, Q7Z434, Q14653	3245	30	16792	2.06989	1	0.278809	32.9932
GOTERM_BP_DIRECT	GO:0007030~Golgi organization	23	0.674091	0.020538	Q14999, P60953, P49755, P48729, P68543, Q14155, P48730, O14976, O75147, Q7Z460, O60763, Q9UNZ2, Q8TAT6, Q15139, P42858, Q5T5U3, Q5S007, O75122, P40616, Q15363, Q9H4A6, O14578, Q9BQQ3	3245	74	16792	1.60836	1	0.284672	33.7193
GOTERM_BP_DIRECT	GO:0071300~cellular response to retinoic acid	22	0.644783	0.0210521	P56704, O15294, Q92769, P31645, Q14289, Q13573, P46937, P15941, Q16288, O43464, O43474, P09544, P10276, Q06413, O75084, Q58EY0, P01106, P08621, O60477, P37231, P07947, P07948	3245	70	16792	1.62634	1	0.290179	34.4053
GOTERM_BP_DIRECT	GO:0006355~regulation of transcription, DNA-templated	322	9.43728	0.0218741	Q96BD5, Q14469, Q7Z589, P16989, Q9HD15, P82094, P49789, Q9H7Z6, Q13342, Q13469, Q09028, Q494X3, Q99684, O60716, O43293, Q01538, P23396, Q5VTD9, Q96JS3, P31260, Q9Y4A5, P68104, Q8WUI4, O75362, O00213, P40337, P31249, Q01844, Q13950, Q99873, P55198, Q13952, Q02078, P14317, A8K1F4, P67775, Q13761, Q00403, Q9NP66, Q9ULK4, Q15973, Q92794, P22681, P39687, Q15596, Q92793, O75475, Q8N163, Q86V15, P46531,…	3245	1504	16792	1.10789	1	0.299178	35.4883
GOTERM_BP_DIRECT	GO:0016525~negative regulation of angiogenesis	20	0.586166	0.0219403	P42224, O00522, Q13464, Q4VCS5, P41597, P48023, P16066, Q5VWQ8, P01019, O75116, P09486, Q9UBU3, P21246, P15884, P21359, P78347, P07996, P57105, P98177, P29590	3245	62	16792	1.66927	1	0.2994	35.5748
GOTERM_BP_DIRECT	GO:0042517~positive regulation of tyrosine phosphorylation of Stat3 protein	14	0.410317	0.0219413	Q14469, Q9UBD9, Q92769, P22607, P10721, Q13547, Q13007, O60674, Q00613, P40189, P15692, Q14116, P40763, O14543, Q17RA0	3245	38	16792	1.90648	1	0.298872	35.576
GOTERM_BP_DIRECT	GO:0044804~nucleophagy	8	0.234467	0.0222077	Q5MNZ9, Q86TL0, Q14457, Q9Y484, Q9H1Y0, Q9Y4P8, Q2TAZ0, Q8WYN0	3245	16	16792	2.58737	1	0.301382	35.923
GOTERM_BP_DIRECT	GO:1900745~positive regulation of p38MAPK cascade	8	0.234467	0.0222077	Q99683, P24522, O94885, O95257, Q9Y6R4, P15692, Q99873, Q99759	3245	16	16792	2.58737	1	0.301382	35.923
GOTERM_BP_DIRECT	GO:0097194~execution phase of apoptosis	8	0.234467	0.0222077	O43464, O15519, Q14790, Q9Y6E0, P42574, P42575, P55210, P31749	3245	16	16792	2.58737	1	0.301382	35.923
GOTERM_BP_DIRECT	GO:0010744~positive regulation of macrophage derived foam cell differentiation	8	0.234467	0.0222077	P06858, P04141, P01019, P45984, P16671, Q14116, P19838, P24723	3245	16	16792	2.58737	1	0.301382	35.923
GOTERM_BP_DIRECT	GO:0006940~regulation of smooth muscle contraction	8	0.234467	0.0222077	P19429, P07550, Q9P212, P32297, P30926, O43293, P51911, Q03135	3245	16	16792	2.58737	1	0.301382	35.923
GOTERM_BP_DIRECT	GO:0050768~negative regulation of neurogenesis	8	0.234467	0.0222077	P56704, P46531, Q92974, Q15154, O60477, O60341, Q92673, Q13127	3245	16	16792	2.58737	1	0.301382	35.923
GOTERM_BP_DIRECT	GO:0060292~long term synaptic depression	8	0.234467	0.0222077	P42261, Q9UPX8, P61764, Q14289, Q9NYY3, P60484, P11831, P21728	3245	16	16792	2.58737	1	0.301382	35.923
GOTERM_BP_DIRECT	GO:0006275~regulation of DNA replication	8	0.234467	0.0222077	Q9H1E3, Q96KQ7, Q56NI9, P67775, P30153, Q9UQE7, P12004, Q5FWF5	3245	16	16792	2.58737	1	0.301382	35.923
GOTERM_BP_DIRECT	GO:2000045~regulation of G1/S transition of mitotic cell cycle	8	0.234467	0.0222077	Q01094, P24385, P15923, Q9UL46, Q7Z2X4, P61289, P29350, P55957	3245	16	16792	2.58737	1	0.301382	35.923
GOTERM_BP_DIRECT	GO:0051642~centrosome localization	8	0.234467	0.0222077	P33176, Q9NXR1, Q8N4C6, Q8TD16, P49792, P53384, Q9GZM8, O14965	3245	16	16792	2.58737	1	0.301382	35.923
GOTERM_BP_DIRECT	GO:0048168~regulation of neuronal synaptic plasticity	8	0.234467	0.0222077	Q7LC44, O60229, Q9UQM7, Q8TDF5, Q13972, A8K161, P11161, Q16643, P63000	3245	16	16792	2.58737	1	0.301382	35.923
GOTERM_BP_DIRECT	GO:0035855~megakaryocyte development	8	0.234467	0.0222077	P10721, P29350, Q09472, P17542, Q06124, P11831, Q8IX07, Q15648	3245	16	16792	2.58737	1	0.301382	35.923
GOTERM_BP_DIRECT	GO:0032729~positive regulation of interferon-gamma production	16	0.468933	0.0226314	Q02556, P01375, P30443, Q08499, O00206, O43353, Q9ULZ3, P41597, P10809, Q13467, Q13158, Q86XR7, Q14116, P20749, P01584, P01112	3245	46	16792	1.79991	1	0.305655	36.471
GOTERM_BP_DIRECT	GO:0050885~neuromuscular process controlling balance	16	0.468933	0.0226314	Q9GZN0, P78352, P49588, O60934, P07196, P00519, P05067, O00555, O43251, Q9ULB1, P35580, Q13286, P11274, O95622, Q9Y566, P78357	3245	46	16792	1.79991	1	0.305655	36.471
GOTERM_BP_DIRECT	GO:0010506~regulation of autophagy	17	0.498242	0.0226585	Q8IYT8, P10636, P29466, Q09472, Q9UBN7, O60260, Q9ULZ3, P00519, Q14643, Q9H7Z6, Q96F24, O43293, P53355, Q5S007, P09429, O00459, P04792	3245	50	16792	1.75941	1	0.305417	36.5058
GOTERM_BP_DIRECT	GO:0045814~negative regulation of gene expression, epigenetic	17	0.498242	0.0226585	O75367, P26358, O75530, P14373, Q9Y483, P35226, Q16576, P17947, Q9UBC3, Q92833, Q15022, Q09028, Q15910, P68431, Q9NS37, Q9P0M6, P62805	3245	50	16792	1.75941	1	0.305417	36.5058
GOTERM_BP_DIRECT	GO:0048678~response to axon injury	11	0.322392	0.0242212	Q07812, P00441, P04179, P46060, P09382, P04629, P14416, P06493, Q16288, Q99757, P07948	3245	27	16792	2.10822	1	0.322303	38.488
GOTERM_BP_DIRECT	GO:0060333~interferon-gamma-mediated signaling pathway	22	0.644783	0.0246023	Q9BYJ4, P15260, P19320, P33076, P42224, Q02556, P23458, P30480, P30504, A8K161, P30443, P13591, Q05655, Q14653, O60674, P32456, P32455, Q9UQM7, Q15646, Q13555, Q13554, P16070, P29590	3245	71	16792	1.60344	1	0.325922	38.9624
GOTERM_BP_DIRECT	GO:1903377~negative regulation of oxidative stress-induced neuron intrinsic apoptotic signaling pathway	4	0.117233	0.0246461	Q15233, Q16665, O60260, Q99497	3245	4	16792	5.17473	1	0.325832	39.0166
GOTERM_BP_DIRECT	GO:0010748~negative regulation of plasma membrane long-chain fatty acid transport	4	0.117233	0.0246461	Q9Y4H2, P31751, P07996, P31749	3245	4	16792	5.17473	1	0.325832	39.0166
GOTERM_BP_DIRECT	GO:0035995~detection of muscle stretch	4	0.117233	0.0246461	P50461, Q8WZ42, O15273, P56539	3245	4	16792	5.17473	1	0.325832	39.0166
GOTERM_BP_DIRECT	GO:0043415~positive regulation of skeletal muscle tissue regeneration	4	0.117233	0.0246461	Q9BPY8, P15172, P37173, Q03181	3245	4	16792	5.17473	1	0.325832	39.0166
GOTERM_BP_DIRECT	GO:0021955~central nervous system neuron axonogenesis	4	0.117233	0.0246461	Q658W2, Q05397, Q9GZM8, Q9NRY4, P60484	3245	4	16792	5.17473	1	0.325832	39.0166
GOTERM_BP_DIRECT	GO:0006344~maintenance of chromatin silencing	4	0.117233	0.0246461	Q96EB6, Q92769, P63146, O14497	3245	4	16792	5.17473	1	0.325832	39.0166
GOTERM_BP_DIRECT	GO:0061419~positive regulation of transcription from RNA polymerase II promoter in response to hypoxia	4	0.117233	0.0246461	P46531, Q16665, Q06330, P15692	3245	4	16792	5.17473	1	0.325832	39.0166
GOTERM_BP_DIRECT	GO:0008356~asymmetric cell division	4	0.117233	0.0246461	P61160, Q08379, P61158, Q8TEW0	3245	4	16792	5.17473	1	0.325832	39.0166
GOTERM_BP_DIRECT	GO:0045415~negative regulation of interleukin-8 biosynthetic process	4	0.117233	0.0246461	O43474, P08246, P20749, Q13163	3245	4	16792	5.17473	1	0.325832	39.0166
GOTERM_BP_DIRECT	GO:0031860~telomeric 3' overhang formation	4	0.117233	0.0246461	Q9H816, P49959, Q92878, O60934	3245	4	16792	5.17473	1	0.325832	39.0166
GOTERM_BP_DIRECT	GO:2001137~positive regulation of endocytic recycling	4	0.117233	0.0246461	Q9NZN4, Q92673, P35609, Q9H4M9	3245	4	16792	5.17473	1	0.325832	39.0166
GOTERM_BP_DIRECT	GO:0010957~negative regulation of vitamin D biosynthetic process	4	0.117233	0.0246461	O43623, Q99684, O95863, P19838	3245	4	16792	5.17473	1	0.325832	39.0166
GOTERM_BP_DIRECT	GO:0007258~JUN phosphorylation	4	0.117233	0.0246461	P45984, P53779, Q9UQF2, P45983	3245	4	16792	5.17473	1	0.325832	39.0166
GOTERM_BP_DIRECT	GO:0097300~programmed necrotic cell death	4	0.117233	0.0246461	P29466, Q99683, Q12933, Q14653	3245	4	16792	5.17473	1	0.325832	39.0166
GOTERM_BP_DIRECT	GO:1903800~positive regulation of production of miRNAs involved in gene silencing by miRNA	4	0.117233	0.0246461	P04198, Q02750, P00533, P36507	3245	4	16792	5.17473	1	0.325832	39.0166
GOTERM_BP_DIRECT	GO:0032079~positive regulation of endodeoxyribonuclease activity	4	0.117233	0.0246461	Q96FC9, Q05655, P23396, P31749	3245	4	16792	5.17473	1	0.325832	39.0166
GOTERM_BP_DIRECT	GO:0031077~post-embryonic camera-type eye development	4	0.117233	0.0246461	O43474, Q13467, P15692, Q9C0K0	3245	4	16792	5.17473	1	0.325832	39.0166
GOTERM_BP_DIRECT	GO:0043201~response to leucine	4	0.117233	0.0246461	P52945, Q9UBK2, P23443, Q8NEB9	3245	4	16792	5.17473	1	0.325832	39.0166
GOTERM_BP_DIRECT	GO:0051385~response to mineralocorticoid	4	0.117233	0.0246461	P12931, P28222, P29279, P01116	3245	4	16792	5.17473	1	0.325832	39.0166
GOTERM_BP_DIRECT	GO:0050847~progesterone receptor signaling pathway	4	0.117233	0.0246461	P35232, P12931, O95071, P46934	3245	4	16792	5.17473	1	0.325832	39.0166
GOTERM_BP_DIRECT	GO:0090170~regulation of Golgi inheritance	4	0.117233	0.0246461	P28482, P27361, Q02750, P36507	3245	4	16792	5.17473	1	0.325832	39.0166
GOTERM_BP_DIRECT	GO:0010724~regulation of definitive erythrocyte differentiation	4	0.117233	0.0246461	P15976, Q8IX07, Q9P0U3, O43251	3245	4	16792	5.17473	1	0.325832	39.0166
GOTERM_BP_DIRECT	GO:0046886~positive regulation of hormone biosynthetic process	4	0.117233	0.0246461	P27540, Q16665, O60341, P18146	3245	4	16792	5.17473	1	0.325832	39.0166
GOTERM_BP_DIRECT	GO:0038127~ERBB signaling pathway	4	0.117233	0.0246461	Q02297, Q06124, P28482, Q14764	3245	4	16792	5.17473	1	0.325832	39.0166
GOTERM_BP_DIRECT	GO:1903347~negative regulation of bicellular tight junction assembly	4	0.117233	0.0246461	O14920, Q13464, O75116, P01375	3245	4	16792	5.17473	1	0.325832	39.0166
GOTERM_BP_DIRECT	GO:0018393~internal peptidyl-lysine acetylation	4	0.117233	0.0246461	P46379, Q09472, Q92831, P16435	3245	4	16792	5.17473	1	0.325832	39.0166
GOTERM_BP_DIRECT	GO:0034121~regulation of toll-like receptor signaling pathway	4	0.117233	0.0246461	Q13490, P03372, Q99684, Q13489	3245	4	16792	5.17473	1	0.325832	39.0166
GOTERM_BP_DIRECT	GO:0070306~lens fiber cell differentiation	7	0.205158	0.0255346	O75444, Q9UGL1, Q9UM11, O95343, Q16288, P84022, P12757	3245	13	16792	2.78639	1	0.334893	40.1082
GOTERM_BP_DIRECT	GO:0071391~cellular response to estrogen stimulus	7	0.205158	0.0255346	P10276, P03372, P50453, Q00987, O15164, P01106, Q8IZL8	3245	13	16792	2.78639	1	0.334893	40.1082
GOTERM_BP_DIRECT	GO:0006995~cellular response to nitrogen starvation	7	0.205158	0.0255346	Q9H0R8, Q14457, Q9H492, O95352, Q9H1Y0, Q9GZQ8, Q9BXW4	3245	13	16792	2.78639	1	0.334893	40.1082
GOTERM_BP_DIRECT	GO:0051770~positive regulation of nitric-oxide synthase biosynthetic process	7	0.205158	0.0255346	O60674, Q9HC29, O00206, P45985, P49356, O60603, Q9NR96	3245	13	16792	2.78639	1	0.334893	40.1082
GOTERM_BP_DIRECT	GO:0050872~white fat cell differentiation	7	0.205158	0.0255346	Q96EB6, P56545, O15055, Q13363, O43623, P37231, P49715	3245	13	16792	2.78639	1	0.334893	40.1082
GOTERM_BP_DIRECT	GO:0014059~regulation of dopamine secretion	7	0.205158	0.0255346	P43681, P16389, P37840, P28223, P28222, O60260, P14416	3245	13	16792	2.78639	1	0.334893	40.1082
GOTERM_BP_DIRECT	GO:0032516~positive regulation of phosphoprotein phosphatase activity	7	0.205158	0.0255346	P08238, O60674, P09619, Q15257, O75807, Q86UL8, P62158	3245	13	16792	2.78639	1	0.334893	40.1082
GOTERM_BP_DIRECT	GO:0021819~layer formation in cerebral cortex	7	0.205158	0.0255346	Q5VWQ8, Q9Y466, Q00535, Q15078, Q13319, P35222, O43602	3245	13	16792	2.78639	1	0.334893	40.1082
GOTERM_BP_DIRECT	GO:1902166~negative regulation of intrinsic apoptotic signaling pathway in response to DNA damage by p53 class mediator	7	0.205158	0.0255346	Q96EB6, O43715, Q9HB65, Q9H160, P15941, P16070, O60341	3245	13	16792	2.78639	1	0.334893	40.1082
GOTERM_BP_DIRECT	GO:0034453~microtubule anchoring	7	0.205158	0.0255346	Q7Z460, Q8IYX8, Q8IWJ2, O75122, Q9P1Y5, Q15154, Q14118	3245	13	16792	2.78639	1	0.334893	40.1082
GOTERM_BP_DIRECT	GO:0002756~MyD88-independent toll-like receptor signaling pathway	7	0.205158	0.0255346	P62979, P0CG48, Q86XR7, O00206, Q96C32, Q5U5U6, Q8IUC6, P0CG47, Q9Y4K3	3245	13	16792	2.78639	1	0.334893	40.1082
GOTERM_BP_DIRECT	GO:0007009~plasma membrane organization	7	0.205158	0.0255346	Q01082, Q12955, Q9Y6X1, Q9UQB8, P56539, P02549, Q9UHR4	3245	13	16792	2.78639	1	0.334893	40.1082
GOTERM_BP_DIRECT	GO:0046628~positive regulation of insulin receptor signaling pathway	7	0.205158	0.0255346	Q96EB6, Q9H1E3, P12931, Q9BZF1, Q96RI1, P35568, Q05513	3245	13	16792	2.78639	1	0.334893	40.1082
GOTERM_BP_DIRECT	GO:0010745~negative regulation of macrophage derived foam cell differentiation	7	0.205158	0.0255346	Q13133, P25963, P37231, Q07869, P11597, P05106, P55055	3245	13	16792	2.78639	1	0.334893	40.1082
GOTERM_BP_DIRECT	GO:2000573~positive regulation of DNA biosynthetic process	7	0.205158	0.0255346	P12931, P32121, P09619, P14210, Q14289, P01106, P01127	3245	13	16792	2.78639	1	0.334893	40.1082
GOTERM_BP_DIRECT	GO:0001817~regulation of cytokine production	7	0.205158	0.0255346	P46940, P02788, Q99732, P41240, Q9Y624, Q13114, P07948	3245	13	16792	2.78639	1	0.334893	40.1082
GOTERM_BP_DIRECT	GO:0051693~actin filament capping	7	0.205158	0.0255346	Q01082, P06396, O15020, Q9H254, P11277, P02549, Q13813	3245	13	16792	2.78639	1	0.334893	40.1082
GOTERM_BP_DIRECT	GO:0050435~beta-amyloid metabolic process	7	0.205158	0.0255346	Q9Y5Z0, P08473, Q14457, Q92542, P49810, P56817, P14735	3245	13	16792	2.78639	1	0.334893	40.1082
GOTERM_BP_DIRECT	GO:0060391~positive regulation of SMAD protein import into nucleus	7	0.205158	0.0255346	Q01860, P36897, Q13485, Q8N1F7, P98082, P09874, Q93062	3245	13	16792	2.78639	1	0.334893	40.1082
GOTERM_BP_DIRECT	GO:0060047~heart contraction	7	0.205158	0.0255346	P19429, P10916, P60953, P00441, Q15349, O00429, P68032	3245	13	16792	2.78639	1	0.334893	40.1082
GOTERM_BP_DIRECT	GO:0008016~regulation of heart contraction	12	0.3517	0.0257216	Q9BPY8, P09493, Q00975, P10827, P09471, P23297, Q14500, P13533, P17661, P56539, Q09013, Q99075	3245	31	16792	2.00312	1	0.336323	40.3355
GOTERM_BP_DIRECT	GO:0043200~response to amino acid	12	0.3517	0.0257216	Q9UBM1, P48637, Q92934, P49588, Q04206, P29279, P42898, P42574, P43004, P42345, P46527, P07948	3245	31	16792	2.00312	1	0.336323	40.3355
GOTERM_BP_DIRECT	GO:0031667~response to nutrient levels	12	0.3517	0.0257216	Q8N6T7, Q9UBB5, P48637, P12931, Q96KQ7, P00441, Q9UIS9, Q92830, P04629, O95983, P98177, O43524	3245	31	16792	2.00312	1	0.336323	40.3355
GOTERM_BP_DIRECT	GO:0046676~negative regulation of insulin secretion	12	0.3517	0.0257216	Q13547, P36956, O15130, Q06124, O60260, Q9UBU3, Q08209, P14416, P35568, O00233, Q13127, P17858	3245	31	16792	2.00312	1	0.336323	40.3355
GOTERM_BP_DIRECT	GO:0007628~adult walking behavior	12	0.3517	0.0257216	P10636, O43464, P09936, P32121, Q9H2X6, O75553, P14416, Q9H254, O00555, P21728, P35498, P78508	3245	31	16792	2.00312	1	0.336323	40.3355
GOTERM_BP_DIRECT	GO:0019058~viral life cycle	12	0.3517	0.0257216	Q9NP79, Q9NZZ3, Q9Y3E7, O75351, Q8WUM4, Q5U5U6, Q96C32, P09958, Q92824, P62979, P0CG48, Q96PU5, Q8NEZ2, P0CG47	3245	31	16792	2.00312	1	0.336323	40.3355
GOTERM_BP_DIRECT	GO:0048701~embryonic cranial skeleton morphogenesis	12	0.3517	0.0257216	Q9NY26, P05549, P36897, Q15796, P37173, P16234, P51512, P54821, Q15672, Q13950, P50281, P84022	3245	31	16792	2.00312	1	0.336323	40.3355
GOTERM_BP_DIRECT	GO:0071479~cellular response to ionizing radiation	12	0.3517	0.0257216	P04637, Q96EB6, O43623, P62993, P24522, Q1MSW8, Q7Z628, P54132, P38936, Q9H8V3, Q16539, Q06609, O15516	3245	31	16792	2.00312	1	0.336323	40.3355
GOTERM_BP_DIRECT	GO:0034614~cellular response to reactive oxygen species	9	0.263775	0.0264289	P09493, P12931, P39210, P49023, P30048, P16234, Q86YN6, P01100, Q06187	3245	20	16792	2.32863	1	0.343277	41.1882
GOTERM_BP_DIRECT	GO:0071157~negative regulation of cell cycle arrest	9	0.263775	0.0264289	Q9NS23, P24385, O15151, Q00987, P11802, O75909, O96017, P50750, Q01664	3245	20	16792	2.32863	1	0.343277	41.1882
GOTERM_BP_DIRECT	GO:0048545~response to steroid hormone	9	0.263775	0.0264289	Q92887, P37173, Q9BZC7, Q00987, O75874, P26583, P68133, Q16576, P10451	3245	20	16792	2.32863	1	0.343277	41.1882
GOTERM_BP_DIRECT	GO:0006541~glutamine metabolic process	9	0.263775	0.0264289	P17812, Q06210, P00367, P51649, Q9NRF8, P51608, P27708, O94808, Q8N142	3245	20	16792	2.32863	1	0.343277	41.1882
GOTERM_BP_DIRECT	GO:0072593~reactive oxygen species metabolic process	13	0.381008	0.0266906	Q9NX09, P15498, P18054, P00441, Q5S007, P28331, P29279, Q9UII2, Q13794, P03891, Q13162, P01127, P10415	3245	35	16792	1.92204	1	0.345455	41.5007
GOTERM_BP_DIRECT	GO:0001558~regulation of cell growth	24	0.7034	0.0267648	P06400, Q15831, Q9P212, Q9UQ88, P21127, O75367, P08582, Q8TE12, Q7Z628, P29279, Q96BR1, O00141, O94985, P56945, Q04759, P01019, Q8WY41, O43889, Q9Y2J2, Q2LD37, Q9UI95, Q96J02, O15085, Q9P0M6	3245	80	16792	1.55242	1	0.345651	41.589
GOTERM_BP_DIRECT	GO:0060548~negative regulation of cell death	18	0.52755	0.0269049	O95994, O75351, Q8WW38, Q14457, P35716, O60260, Q8TD06, P29279, Q16288, Q15139, P08107, Q13485, Q9H1Y0, P01106, Q8N5Y8, P06850, P16333, Q99497	3245	55	16792	1.69355	1	0.346535	41.7554
GOTERM_BP_DIRECT	GO:0055088~lipid homeostasis	14	0.410317	0.0272461	Q13133, Q14995, P41235, P11597, Q9Y4H2, Q709F0, Q13085, P13804, Q92947, P37231, P49715, Q969H0, P22415, Q15067	3245	39	16792	1.8576	1	0.349512	42.1588
GOTERM_BP_DIRECT	GO:0045668~negative regulation of osteoblast differentiation	14	0.410317	0.0272461	Q8WUI4, P12755, Q14596, P01375, Q9Y2T1, P84022, Q13635, P46531, P56524, Q15672, Q58EY0, Q00534, O00255, Q9H2X0	3245	39	16792	1.8576	1	0.349512	42.1588
GOTERM_BP_DIRECT	GO:0032570~response to progesterone	14	0.410317	0.0272461	Q13133, Q92934, P18505, Q03135, Q15788, P01178, P36956, Q14126, Q04206, P21246, O60603, P07996, P01100, P53539	3245	39	16792	1.8576	1	0.349512	42.1588
GOTERM_BP_DIRECT	GO:0008219~cell death	14	0.410317	0.0272461	O95999, Q9Y6H5, P28223, O15169, O00555, P09601, Q16584, P51124, P37198, Q9UNN5, P10909, O60477, P43115, P46527	3245	39	16792	1.8576	1	0.349512	42.1588
GOTERM_BP_DIRECT	GO:0007193~adenylate cyclase-inhibiting G-protein coupled receptor signaling pathway	16	0.468933	0.0274663	P08754, P28221, P28223, Q99500, Q99705, P04899, P28566, P51693, P41143, P25929, Q9NPQ8, P21453, O95622, P63096, P28335, P49146	3245	47	16792	1.76161	1	0.351211	42.4178
GOTERM_BP_DIRECT	GO:0071230~cellular response to amino acid stimulus	16	0.468933	0.0274663	P37275, P17655, P00966, P26358, P01375, O43504, P08123, Q9UHA4, Q07817, Q16620, P08253, P17676, Q8N122, Q14103, P00533, O00410	3245	47	16792	1.76161	1	0.351211	42.4178
GOTERM_BP_DIRECT	GO:1904837~beta-catenin-TCF complex assembly	15	0.439625	0.0274806	P36402, Q09472, Q92793, Q92993, Q9Y2T1, P35222, P51532, Q6FHW4, Q13547, Q04726, Q04724, P01106, O00255, P62805, Q9Y4A5, Q9NQB0	3245	43	16792	1.80514	1	0.350771	42.4346
GOTERM_BP_DIRECT	GO:0035414~negative regulation of catenin import into nucleus	6	0.17585	0.0284605	O95996, O14745, Q5VWQ8, O43623, Q9UP38, Q9Y2T1	3245	10	16792	3.10484	1	0.36024	43.5732
GOTERM_BP_DIRECT	GO:0045792~negative regulation of cell size	6	0.17585	0.0284605	Q92574, P60484, P42345, P23528, P56539, P31749	3245	10	16792	3.10484	1	0.36024	43.5732
GOTERM_BP_DIRECT	GO:0006515~misfolded or incompletely synthesized protein catabolic process	6	0.17585	0.0284605	P54252, Q96TA2, Q96IV0, Q9UBN7, P36776, Q9UNE7	3245	10	16792	3.10484	1	0.36024	43.5732
GOTERM_BP_DIRECT	GO:0033148~positive regulation of intracellular estrogen receptor signaling pathway	6	0.17585	0.0284605	P10275, Q13153, P17844, P09874, Q92841, Q15648	3245	10	16792	3.10484	1	0.36024	43.5732
GOTERM_BP_DIRECT	GO:0090084~negative regulation of inclusion body assembly	6	0.17585	0.0284605	P08107, P54652, Q00613, O75190, P25685, P25686	3245	10	16792	3.10484	1	0.36024	43.5732
GOTERM_BP_DIRECT	GO:0051272~positive regulation of cellular component movement	6	0.17585	0.0284605	P36897, P39019, P15692, P41182, O43707, P07948	3245	10	16792	3.10484	1	0.36024	43.5732
GOTERM_BP_DIRECT	GO:0071803~positive regulation of podosome assembly	6	0.17585	0.0284605	P12931, P04141, P26038, Q12774, P45984, P01375	3245	10	16792	3.10484	1	0.36024	43.5732
GOTERM_BP_DIRECT	GO:0043666~regulation of phosphoprotein phosphatase activity	6	0.17585	0.0284605	Q92574, P14625, Q15257, P41236, Q5H9R7, P14416	3245	10	16792	3.10484	1	0.36024	43.5732
GOTERM_BP_DIRECT	GO:0045080~positive regulation of chemokine biosynthetic process	6	0.17585	0.0284605	Q99836, P01375, Q8IUC6, P09601, P01584, P18146	3245	10	16792	3.10484	1	0.36024	43.5732
GOTERM_BP_DIRECT	GO:0060252~positive regulation of glial cell proliferation	6	0.17585	0.0284605	P41743, O94874, P01106, P42345, P24723, P07948	3245	10	16792	3.10484	1	0.36024	43.5732
GOTERM_BP_DIRECT	GO:0061001~regulation of dendritic spine morphogenesis	6	0.17585	0.0284605	O43166, Q96HC4, Q5S007, Q00535, Q15078, P23528	3245	10	16792	3.10484	1	0.36024	43.5732
GOTERM_BP_DIRECT	GO:0055015~ventricular cardiac muscle cell development	6	0.17585	0.0284605	P14635, P35580, Q14192, P02545, P06493, Q9UBP5	3245	10	16792	3.10484	1	0.36024	43.5732
GOTERM_BP_DIRECT	GO:0035999~tetrahydrofolate interconversion	6	0.17585	0.0284605	P49914, P42898, P34897, Q9UII2, Q6UB35, P11586	3245	10	16792	3.10484	1	0.36024	43.5732
GOTERM_BP_DIRECT	GO:0048675~axon extension	10	0.293083	0.0293671	Q8IYT8, P10636, P18206, O43157, Q00535, O14640, Q9NZ94, Q93008, P46821, O43602	3245	24	16792	2.15614	1	0.368807	44.6076
GOTERM_BP_DIRECT	GO:0051602~response to electrical stimulus	10	0.293083	0.0293671	Q05639, P20336, Q99996, P01178, P00395, P12931, P04179, P04629, Q9NRI5, Q14103	3245	24	16792	2.15614	1	0.368807	44.6076
GOTERM_BP_DIRECT	GO:0008203~cholesterol metabolic process	21	0.615475	0.0294821	Q15466, Q5SW96, P35610, P19793, P98155, O94905, Q03181, P11150, Q12772, P04040, P05067, P11597, Q92673, Q14703, P20823, O60494, Q9Y5U4, P36956, Q9H0X9, P48357, P49715	3245	68	16792	1.59808	1	0.369356	44.7376
GOTERM_BP_DIRECT	GO:0010614~negative regulation of cardiac muscle hypertrophy	5	0.146542	0.0295565	P49841, Q13485, O76003, P56539, P41220	3245	7	16792	3.69624	1	0.369496	44.8215
GOTERM_BP_DIRECT	GO:0006516~glycoprotein catabolic process	5	0.146542	0.0295565	Q8TCJ2, O60502, Q96IV0, Q9UK22, Q9NRD1	3245	7	16792	3.69624	1	0.369496	44.8215
GOTERM_BP_DIRECT	GO:0010870~positive regulation of receptor biosynthetic process	5	0.146542	0.0295565	Q13547, Q13133, Q92769, Q9UBN7, Q16665	3245	7	16792	3.69624	1	0.369496	44.8215
GOTERM_BP_DIRECT	GO:0060998~regulation of dendritic spine development	5	0.146542	0.0295565	Q06413, Q06787, P62330, Q9NRI5, Q13554	3245	7	16792	3.69624	1	0.369496	44.8215
GOTERM_BP_DIRECT	GO:0046826~negative regulation of protein export from nucleus	5	0.146542	0.0295565	P10599, P46060, Q00535, Q99497, Q99728	3245	7	16792	3.69624	1	0.369496	44.8215
GOTERM_BP_DIRECT	GO:1903608~protein localization to cytoplasmic stress granule	5	0.146542	0.0295565	Q92499, P31483, Q08211, P67809, O00571	3245	7	16792	3.69624	1	0.369496	44.8215
GOTERM_BP_DIRECT	GO:0001783~B cell apoptotic process	5	0.146542	0.0295565	O43521, O95999, Q07812, Q16512, Q16611	3245	7	16792	3.69624	1	0.369496	44.8215
GOTERM_BP_DIRECT	GO:0043496~regulation of protein homodimerization activity	5	0.146542	0.0295565	Q02297, Q07812, Q8IUC6, Q16611, P10415	3245	7	16792	3.69624	1	0.369496	44.8215
GOTERM_BP_DIRECT	GO:2000144~positive regulation of DNA-templated transcription, initiation	5	0.146542	0.0295565	P05412, Q9NYF8, Q15672, P35222, O75030	3245	7	16792	3.69624	1	0.369496	44.8215
GOTERM_BP_DIRECT	GO:1903077~negative regulation of protein localization to plasma membrane	5	0.146542	0.0295565	P49757, P32455, Q00610, P98082, Q96CW1	3245	7	16792	3.69624	1	0.369496	44.8215
GOTERM_BP_DIRECT	GO:1901838~positive regulation of transcription of nuclear large rRNA transcript from RNA polymerase I promoter	5	0.146542	0.0295565	Q12824, Q96FC9, P42345, P19338, P51532	3245	7	16792	3.69624	1	0.369496	44.8215
GOTERM_BP_DIRECT	GO:0034983~peptidyl-lysine deacetylation	5	0.146542	0.0295565	Q96EB6, Q8IXJ6, Q9UBN7, P56524, Q9UKV0	3245	7	16792	3.69624	1	0.369496	44.8215
GOTERM_BP_DIRECT	GO:2000096~positive regulation of Wnt signaling pathway, planar cell polarity pathway	5	0.146542	0.0295565	P42568, Q969G9, Q9Y2G4, P98082, P00519	3245	7	16792	3.69624	1	0.369496	44.8215
GOTERM_BP_DIRECT	GO:0006936~muscle contraction	30	0.87925	0.0308978	P62736, P18206, Q8WZ42, P62942, P13533, Q14500, P62158, P18084, P02511, P17302, Q14BN4, P17661, Q13424, Q08043, Q9Y490, P60660, P28289, P12883, Q14714, O14950, Q16635, P09493, Q9UKX3, Q9UKX2, P49023, P09471, P67936, P68133, P56539, Q9Y623	3245	107	16792	1.45086	1	0.382144	46.3135
GOTERM_BP_DIRECT	GO:0045669~positive regulation of osteoblast differentiation	19	0.556858	0.031147	P02788, P35716, Q15797, Q99717, Q13950, P35222, Q9NSA3, Q06413, Q15139, O00238, Q9H3D4, P14210, P17302, Q13418, Q9NR12, P40189, P17676, P17535, P49715, Q17RA0	3245	60	16792	1.63866	1	0.383959	46.5864
GOTERM_BP_DIRECT	GO:0009314~response to radiation	11	0.322392	0.0313238	P17275, P05412, P51608, P10599, Q14683, P04629, P17535, Q9Y624, P01210, O95243, P10415	3245	28	16792	2.03293	1	0.385061	46.7792
GOTERM_BP_DIRECT	GO:0010033~response to organic substance	11	0.322392	0.0313238	P22460, O00267, P12830, P22102, Q9UBN7, Q9UII7, P00441, P67775, Q04206, P30153, P25815, P16220	3245	28	16792	2.03293	1	0.385061	46.7792
GOTERM_BP_DIRECT	GO:2000114~regulation of establishment of cell polarity	8	0.234467	0.0315912	O00522, Q14289, Q13464, O75116, A0MZ66, P63244, Q6R327, Q96Q89	3245	17	16792	2.43517	1	0.387031	47.0696
GOTERM_BP_DIRECT	GO:0021542~dentate gyrus development	8	0.234467	0.0315912	Q06413, P21741, Q8TE12, Q9Y466, Q00534, P60484, P21728, Q9Y496	3245	17	16792	2.43517	1	0.387031	47.0696
GOTERM_BP_DIRECT	GO:0001702~gastrulation with mouth forming second	8	0.234467	0.0315912	Q13105, Q13485, O60701, Q8WU20, P35222, Q9H2X0, Q4VCS5, Q99496	3245	17	16792	2.43517	1	0.387031	47.0696
GOTERM_BP_DIRECT	GO:0071380~cellular response to prostaglandin E stimulus	8	0.234467	0.0315912	Q13131, Q13085, P62873, P54646, O43823, P37231, P31749, Q02156	3245	17	16792	2.43517	1	0.387031	47.0696
GOTERM_BP_DIRECT	GO:0055093~response to hyperoxia	8	0.234467	0.0315912	Q13547, P22460, P09619, Q92769, P04179, P11802, P38936, P04040	3245	17	16792	2.43517	1	0.387031	47.0696
GOTERM_BP_DIRECT	GO:0016571~histone methylation	8	0.234467	0.0315912	Q15022, Q01826, Q96KQ7, O75530, P51608, Q9H9B1, Q99873, P55345	3245	17	16792	2.43517	1	0.387031	47.0696
GOTERM_BP_DIRECT	GO:0021766~hippocampus development	18	0.52755	0.0318835	P56704, Q92913, Q13144, P49841, P07196, Q02218, Q15788, P04201, Q92574, P10276, Q15910, P62258, Q00535, P42574, P11831, Q15078, Q13319, O43602	3245	56	16792	1.66331	1	0.389226	47.3854
GOTERM_BP_DIRECT	GO:0050680~negative regulation of epithelial cell proliferation	18	0.52755	0.0318835	P06400, P48431, Q9Y3F4, Q03181, P19013, P15336, Q13635, P10275, Q5VWQ8, Q06413, Q9Y5V3, Q9BSI4, P21246, O00255, Q00534, P60484, Q13761, Q12959	3245	56	16792	1.66331	1	0.389226	47.3854
GOTERM_BP_DIRECT	GO:0042733~embryonic digit morphogenesis	18	0.52755	0.0318835	P31270, Q03113, O75386, Q92769, P04198, P57775, P50148, Q92793, P35222, Q01974, Q13547, P42892, P17302, Q13485, Q9NSC2, Q15672, O15119, Q05516	3245	56	16792	1.66331	1	0.389226	47.3854
GOTERM_BP_DIRECT	GO:0030178~negative regulation of Wnt signaling pathway	17	0.498242	0.0325212	Q14526, O95996, P24385, O15169, P49815, Q93074, Q9NSA3, Q07954, O95644, Q04724, Q99750, P25054, P49674, Q9NYF0, P63244, O95343, Q9UBP4	3245	52	16792	1.69174	1	0.394696	48.068
GOTERM_BP_DIRECT	GO:0008344~adult locomotory behavior	17	0.498242	0.0325212	P37840, Q12929, Q05586, P43354, O60260, P28289, P05067, Q92574, Q05193, P41143, O15399, P09543, P13637, P51608, P48444, P21917, Q99497	3245	52	16792	1.69174	1	0.394696	48.068
GOTERM_BP_DIRECT	GO:0070830~bicellular tight junction assembly	12	0.3517	0.0325392	Q12923, P41743, Q9NPB6, P25054, Q9H8V3, O43707, P11831, Q9BYG4, Q9Y624, Q9BYG5, Q12959, Q8TEW0	3245	32	16792	1.94052	1	0.394245	48.0872
GOTERM_BP_DIRECT	GO:0007498~mesoderm development	12	0.3517	0.0325392	O60674, O14753, Q13485, P51813, P67775, Q5EB52, P15692, Q99958, Q13422, Q06187, O95947, Q9UKT9	3245	32	16792	1.94052	1	0.394245	48.0872
GOTERM_BP_DIRECT	GO:0006409~tRNA export from nucleus	12	0.3517	0.0325392	P37198, Q92621, Q8WUM0, Q8TEM1, Q9BVL2, P49792, Q9H6R4, A8CG34, Q8N1F7, P78406, Q96HA1, P62826	3245	32	16792	1.94052	1	0.394245	48.0872
GOTERM_BP_DIRECT	GO:0001974~blood vessel remodeling	12	0.3517	0.0325392	P41597, Q06413, P21980, Q00987, P01019, Q07812, P29474, Q99814, Q06330, O60936, Q99958, Q16611	3245	32	16792	1.94052	1	0.394245	48.0872
GOTERM_BP_DIRECT	GO:0015991~ATP hydrolysis coupled proton transport	12	0.3517	0.0325392	Q16864, P06576, P54707, P13637, P25705, P27449, Q9UI12, P05023, P36543, P21281, Q99437, Q93050	3245	32	16792	1.94052	1	0.394245	48.0872
GOTERM_BP_DIRECT	GO:0007017~microtubule-based process	13	0.381008	0.0331959	P07437, P04350, Q13509, Q96FJ2, Q71U36, Q13561, P63167, P68363, Q16584, P68366, Q9BVA1, P61758, O75935	3245	36	16792	1.86865	1	0.399819	48.781
GOTERM_BP_DIRECT	GO:0009409~response to cold	13	0.381008	0.0331959	Q9UBK2, P07550, P07900, Q14011, P06858, Q14790, P10827, P10809, P04179, P16989, P54652, P37231, P01100	3245	36	16792	1.86865	1	0.399819	48.781
GOTERM_BP_DIRECT	GO:0051262~protein tetramerization	14	0.410317	0.0334309	Q1MSW8, P39019, P34897, P04040, P04424, Q16630, P30566, P04637, Q05193, P08069, Q9H3D4, P07954, Q96QT4, O15350, O43809	3245	40	16792	1.81116	1	0.401395	49.0272
GOTERM_BP_DIRECT	GO:0001822~kidney development	25	0.732708	0.0337768	P25325, O43521, P05549, P36897, P08473, P00966, Q06203, O14753, P49755, P35716, Q68CZ1, Q9ULZ9, Q9NVX2, Q92574, Q92824, Q9BRK4, P46379, P01019, Q07812, Q9NSC2, Q6N021, P15692, O15350, Q14865, Q9Y496	3245	86	16792	1.50428	1	0.403992	49.3876
GOTERM_BP_DIRECT	GO:0001938~positive regulation of endothelial cell proliferation	21	0.615475	0.0342051	Q96EB6, P27540, P36897, P17252, Q16665, Q6R327, P13521, O75340, P05106, P42229, P05412, P09544, Q15139, Q9Y258, P26583, Q8N122, P21359, P15692, P42345, P01127, P31749	3245	69	16792	1.57492	1	0.407329	49.8303
GOTERM_BP_DIRECT	GO:0051384~response to glucocorticoid	20	0.586166	0.0353438	P21741, Q92934, P23443, P35354, P17174, P01375, Q86YN6, P21549, P52945, P01178, P05186, P10809, P09486, P30988, Q96GR2, P25445, P42574, P01116, P09429, P10415	3245	65	16792	1.59222	1	0.417108	50.9897
GOTERM_BP_DIRECT	GO:0008217~regulation of blood pressure	20	0.586166	0.0353438	P62736, O00548, P00441, P35354, P13533, P09601, P01160, P08123, P30793, O00141, P16066, P16520, P25929, Q00975, P01303, P01019, P04179, P29474, P37231, P05023	3245	65	16792	1.59222	1	0.417108	50.9897
GOTERM_BP_DIRECT	GO:0045663~positive regulation of myoblast differentiation	9	0.263775	0.0356433	P15172, Q06413, Q99683, P50461, Q9NQ66, Q9NWT6, Q13418, Q16539, Q8NB12	3245	21	16792	2.21774	1	0.419178	51.2904
GOTERM_BP_DIRECT	GO:0035902~response to immobilization stress	9	0.263775	0.0356433	P04155, P04179, Q14289, P06850, P17752, P37231, P22466, P01100, P51843	3245	21	16792	2.21774	1	0.419178	51.2904
GOTERM_BP_DIRECT	GO:0050769~positive regulation of neurogenesis	9	0.263775	0.0356433	P49757, P09544, Q5JVY0, Q9Y6R0, Q9HB65, P35716, Q13573, Q96T58, O43543, Q13049	3245	21	16792	2.21774	1	0.419178	51.2904
GOTERM_BP_DIRECT	GO:0006293~nucleotide-excision repair, preincision complex stabilization	9	0.263775	0.0356433	P27694, Q16531, Q13620, P62877, P23025, P35244, P09874, P15927, P19447	3245	21	16792	2.21774	1	0.419178	51.2904
GOTERM_BP_DIRECT	GO:0000132~establishment of mitotic spindle orientation	9	0.263775	0.0356433	Q92974, Q96SN8, Q9NXR1, O43609, P42858, Q96EA4, Q99502, Q9GZM8, O43597	3245	21	16792	2.21774	1	0.419178	51.2904
GOTERM_BP_DIRECT	GO:0042346~positive regulation of NF-kappaB import into nucleus	9	0.263775	0.0356433	P61586, P35354, P01375, O00206, Q9BYM8, Q14116, O60603, P01584, Q9NR96	3245	21	16792	2.21774	1	0.419178	51.2904
GOTERM_BP_DIRECT	GO:0045861~negative regulation of proteolysis	9	0.263775	0.0356433	Q13133, Q13286, P00750, P46379, Q9UBN7, Q00535, P14735, P55055, P31749	3245	21	16792	2.21774	1	0.419178	51.2904
GOTERM_BP_DIRECT	GO:0048844~artery morphogenesis	9	0.263775	0.0356433	Q14469, P36897, O15105, P54821, P15692, P21359, Q99958, Q9UM47, O75626	3245	21	16792	2.21774	1	0.419178	51.2904
GOTERM_BP_DIRECT	GO:0009967~positive regulation of signal transduction	19	0.556858	0.0364521	Q5SW96, Q15464, Q13239, P15882, Q14449, Q9UBN7, Q07666, Q12929, Q86YM7, Q07960, Q9NZM3, Q9UKW4, P62993, Q9BY44, P52757, O14654, Q9UQF2, P78357, P46108	3245	61	16792	1.6118	1	0.425784	52.0936
GOTERM_BP_DIRECT	GO:0045821~positive regulation of glycolytic process	7	0.205158	0.0375318	Q13131, P27540, O75356, P54646, P28223, Q16665, P01106	3245	14	16792	2.58737	1	0.434672	53.1464
GOTERM_BP_DIRECT	GO:0034968~histone lysine methylation	7	0.205158	0.0375318	Q15047, Q03112, Q96KQ7, Q9NQX0, Q8WTS6, O00255, Q8NB12	3245	14	16792	2.58737	1	0.434672	53.1464
GOTERM_BP_DIRECT	GO:0001921~positive regulation of receptor recycling	7	0.205158	0.0375318	P07355, P42892, P37840, P46459, Q14160, P49768, P42566	3245	14	16792	2.58737	1	0.434672	53.1464
GOTERM_BP_DIRECT	GO:0016578~histone deubiquitination	7	0.205158	0.0375318	Q70CQ2, Q9UPT9, Q9Y6I4, Q92830, Q9Y5T5, Q14CW9, Q9Y4A5	3245	14	16792	2.58737	1	0.434672	53.1464
GOTERM_BP_DIRECT	GO:1902230~negative regulation of intrinsic apoptotic signaling pathway in response to DNA damage	7	0.205158	0.0375318	P13693, Q07817, Q5JVY0, O43623, O95863, P10909, Q8N163, Q13049	3245	14	16792	2.58737	1	0.434672	53.1464
GOTERM_BP_DIRECT	GO:0032743~positive regulation of interleukin-2 production	7	0.205158	0.0375318	P41597, O43318, Q01196, O43353, Q08499, Q12933, Q9Y4K3	3245	14	16792	2.58737	1	0.434672	53.1464
GOTERM_BP_DIRECT	GO:0019079~viral genome replication	7	0.205158	0.0375318	P56545, P35659, Q13363, O43504, O43719, P55072, P25098	3245	14	16792	2.58737	1	0.434672	53.1464
GOTERM_BP_DIRECT	GO:0010801~negative regulation of peptidyl-threonine phosphorylation	7	0.205158	0.0375318	O15105, Q9NX09, Q8IXJ6, Q7Z698, O43597, P62158, Q8TEW0	3245	14	16792	2.58737	1	0.434672	53.1464
GOTERM_BP_DIRECT	GO:0048009~insulin-like growth factor receptor signaling pathway	7	0.205158	0.0375318	P08069, P27986, Q9NQ66, P49815, P35568, P31749, O75420	3245	14	16792	2.58737	1	0.434672	53.1464
GOTERM_BP_DIRECT	GO:0070208~protein heterotrimerization	7	0.205158	0.0375318	P37198, P62873, Q9BXJ5, O95785, Q9BVL2, P12757, P08123	3245	14	16792	2.58737	1	0.434672	53.1464
GOTERM_BP_DIRECT	GO:0060065~uterus development	7	0.205158	0.0375318	P31270, P03372, P12931, P58012, Q13485, Q8IZQ8, P31260	3245	14	16792	2.58737	1	0.434672	53.1464
GOTERM_BP_DIRECT	GO:0010875~positive regulation of cholesterol efflux	7	0.205158	0.0375318	Q96EB6, Q07954, Q13133, Q8IZY2, P25963, Q13635, P55055	3245	14	16792	2.58737	1	0.434672	53.1464
GOTERM_BP_DIRECT	GO:0044030~regulation of DNA methylation	7	0.205158	0.0375318	O14744, Q9UBB5, P38398, Q96KQ7, Q9UIS9, P09874, O95983	3245	14	16792	2.58737	1	0.434672	53.1464
GOTERM_BP_DIRECT	GO:2000678~negative regulation of transcription regulatory region DNA binding	7	0.205158	0.0375318	O15055, Q96ST3, P35716, Q9UI95, P15976, Q07869, Q9UBP5	3245	14	16792	2.58737	1	0.434672	53.1464
GOTERM_BP_DIRECT	GO:0045579~positive regulation of B cell differentiation	7	0.205158	0.0375318	P26842, Q92835, Q92934, P43405, P50281, Q06187, O75626	3245	14	16792	2.58737	1	0.434672	53.1464
GOTERM_BP_DIRECT	GO:0000375~RNA splicing, via transesterification reactions	10	0.293083	0.0382351	Q08170, Q99590, Q8IYB3, Q92945, O75533, O95391, O75934, Q15393, Q6P2Q9, O15116	3245	25	16792	2.06989	1	0.440147	53.8202
GOTERM_BP_DIRECT	GO:0071158~positive regulation of cell cycle arrest	10	0.293083	0.0382351	P04637, Q5VWQ8, Q12884, P38398, O43159, Q1MSW8, Q9BQG0, P17612, O15350, Q15078, P98177	3245	25	16792	2.06989	1	0.440147	53.8202
GOTERM_BP_DIRECT	GO:0050766~positive regulation of phagocytosis	11	0.322392	0.0397716	P11274, Q8IZY2, P11226, P27797, P50570, P01375, Q9ULZ3, P51159, Q08722, P62834, P01584	3245	29	16792	1.96283	1	0.452647	55.2606
GOTERM_BP_DIRECT	GO:0005977~glycogen metabolic process	11	0.322392	0.0397716	P36873, Q9NPG4, P49841, P41236, O95278, P40189, P06737, Q9UQK1, P49840, Q9UGJ0, P62136, Q17RA0	3245	29	16792	1.96283	1	0.452647	55.2606
GOTERM_BP_DIRECT	GO:0050434~positive regulation of viral transcription	11	0.322392	0.0397716	P30876, P07737, P62875, P46531, O00267, Q00403, P50750, P62487, P19388, P24928, P19387	3245	29	16792	1.96283	1	0.452647	55.2606
GOTERM_BP_DIRECT	GO:0060412~ventricular septum morphogenesis	11	0.322392	0.0397716	P46531, Q14469, P36897, O15105, P37173, Q8WW38, Q13485, P35716, O15119, Q9UBP5, Q8IX07	3245	29	16792	1.96283	1	0.452647	55.2606
GOTERM_BP_DIRECT	GO:0006310~DNA recombination	24	0.7034	0.0400265	P27694, P27695, P49959, Q92878, P12956, Q9P2W1, P54132, P35244, Q06330, Q92698, Q9Y230, O96019, Q9Y5K5, Q96PK6, Q15233, Q14191, Q9NSU2, P38398, Q14686, P38935, P09429, Q06609, O94761, Q9H981	3245	83	16792	1.49631	1	0.454139	55.4954
GOTERM_BP_DIRECT	GO:0043491~protein kinase B signaling	12	0.3517	0.0405429	Q9NV29, Q8IXJ6, P25942, P23443, P42336, Q13418, P01375, P49815, P60484, Q9UBS0, P31749, P01584	3245	33	16792	1.88172	1	0.457811	55.9675
GOTERM_BP_DIRECT	GO:0032024~positive regulation of insulin secretion	14	0.410317	0.0405622	Q15466, P00367, Q92934, Q03181, P15104, Q6FHW4, Q02156, Q9Y4H2, O60674, P17302, Q9Y6X1, Q9UBU3, Q13148, O00233, Q9NQB0	3245	41	16792	1.76698	1	0.457311	55.985
GOTERM_BP_DIRECT	GO:0006289~nucleotide-excision repair	14	0.410317	0.0405622	Q16531, Q96T76, P27694, P54252, Q1MSW8, Q99708, P35244, Q8IY92, P15927, P19447, P54727, P04637, P54725, P23025, P51587	3245	41	16792	1.76698	1	0.457311	55.985
GOTERM_BP_DIRECT	GO:0016337~single organismal cell-cell adhesion	28	0.820633	0.0425707	P12931, P49768, Q9UQB3, Q9NQS3, Q14160, Q9Y5K6, P35222, Q92823, P12830, Q4W5T8, Q9Y2H6, O60716, Q9UMF0, O75161, P29353, P19320, Q9Y446, P15924, Q9NSI5, Q99569, Q9UII7, Q53TM5, P14923, Q9ULB4, Q9UI47, O75581, O60331, P16070, P00533, Q12959, P26232	3245	101	16792	1.43458	1	0.473169	57.7756
GOTERM_BP_DIRECT	GO:0071356~cellular response to tumor necrosis factor	30	0.87925	0.0432761	Q8NER1, Q7Z2X4, Q16236, P16989, O14920, Q9ULZ3, Q13547, Q13546, Q99683, P38398, P56524, P58397, Q6P2Q9, P07996, P49715, Q96EB6, Q9UBK2, P19320, Q99828, Q92974, P00966, Q92830, Q96RT1, P14672, Q5VWQ8, Q9Y5W3, Q9Y258, Q04206, P08621, P80098	3245	110	16792	1.41129	1	0.478184	58.3879
GOTERM_BP_DIRECT	GO:0034142~toll-like receptor 4 signaling pathway	8	0.234467	0.0432945	P58753, P51617, P25963, Q96RI1, Q86XR7, O43353, O00206, P05107	3245	18	16792	2.29988	1	0.477659	58.4038
GOTERM_BP_DIRECT	GO:0007043~cell-cell junction assembly	8	0.234467	0.0432945	O00501, Q8WUI4, Q9Y490, Q99569, Q4W5T8, Q96RI1, Q53TM5, Q4VCS5, Q9BYG5, Q07157	3245	18	16792	2.29988	1	0.477659	58.4038
GOTERM_BP_DIRECT	GO:2000249~regulation of actin cytoskeleton reorganization	8	0.234467	0.0432945	O43293, Q14289, P52565, P16234, P52566, P00519, Q9Y5K6, Q9Y624	3245	18	16792	2.29988	1	0.477659	58.4038
GOTERM_BP_DIRECT	GO:0051412~response to corticosterone	8	0.234467	0.0432945	P24385, P38936, P07196, P06850, Q16288, P53539, P01100, P62158	3245	18	16792	2.29988	1	0.477659	58.4038
GOTERM_BP_DIRECT	GO:0034199~activation of protein kinase A activity	8	0.234467	0.0432945	P31323, P31321, O95622, P22612, P17612, P13861, P22694, P10644	3245	18	16792	2.29988	1	0.477659	58.4038
GOTERM_BP_DIRECT	GO:0006103~2-oxoglutarate metabolic process	8	0.234467	0.0432945	O75874, P17174, Q8TD30, O43837, Q02218, P09622, P42229, Q6YP21	3245	18	16792	2.29988	1	0.477659	58.4038
GOTERM_BP_DIRECT	GO:0046710~GDP metabolic process	6	0.17585	0.0440327	P78352, Q92796, O14936, Q15700, Q00013, Q12959	3245	11	16792	2.82258	1	0.482867	59.0352
GOTERM_BP_DIRECT	GO:0034145~positive regulation of toll-like receptor 4 signaling pathway	6	0.17585	0.0440327	P58753, Q13133, P02788, Q8IWB7, Q86XR7, P09429	3245	11	16792	2.82258	1	0.482867	59.0352
GOTERM_BP_DIRECT	GO:0030431~sleep	6	0.17585	0.0440327	P01178, P28223, P10515, Q14116, P01100, Q12879	3245	11	16792	2.82258	1	0.482867	59.0352
GOTERM_BP_DIRECT	GO:1900273~positive regulation of long-term synaptic potentiation	6	0.17585	0.0440327	O95793, O60229, Q9P2K8, P14416, Q12879, P16220	3245	11	16792	2.82258	1	0.482867	59.0352
GOTERM_BP_DIRECT	GO:0032703~negative regulation of interleukin-2 production	6	0.17585	0.0440327	Q8WUI4, Q96RI1, F7VJQ1, Q92993, Q9Y279, Q9BZS1	3245	11	16792	2.82258	1	0.482867	59.0352
GOTERM_BP_DIRECT	GO:0000185~activation of MAPKKK activity	6	0.17585	0.0440327	Q5VWQ8, P24522, O95257, Q92918, P01375, Q15750	3245	11	16792	2.82258	1	0.482867	59.0352
GOTERM_BP_DIRECT	GO:0090051~negative regulation of cell migration involved in sprouting angiogenesis	6	0.17585	0.0440327	O43474, P46531, A4D127, P50222, P61586, O14713, Q13163	3245	11	16792	2.82258	1	0.482867	59.0352
GOTERM_BP_DIRECT	GO:0021756~striatum development	6	0.17585	0.0440327	P00492, Q9UHC6, P10826, P14416, Q02218, P21728	3245	11	16792	2.82258	1	0.482867	59.0352
GOTERM_BP_DIRECT	GO:0030857~negative regulation of epithelial cell differentiation	6	0.17585	0.0440327	P37275, P24385, O00548, O15119, P46937, Q03135	3245	11	16792	2.82258	1	0.482867	59.0352
GOTERM_BP_DIRECT	GO:0030851~granulocyte differentiation	6	0.17585	0.0440327	O75081, Q02447, P17947, O60341, P49715, Q8IX07	3245	11	16792	2.82258	1	0.482867	59.0352
GOTERM_BP_DIRECT	GO:0051443~positive regulation of ubiquitin-protein transferase activity	9	0.263775	0.046798	Q96GG9, P53350, Q6PH85, O15169, Q13526, P35226, Q9NS56, Q969H0, Q9UNE7	3245	22	16792	2.11694	1	0.50366	61.3209
GOTERM_BP_DIRECT	GO:0007214~gamma-aminobutyric acid signaling pathway	9	0.263775	0.046798	O75899, P47869, P14867, P47870, A8MPY1, Q16445, P34903, O00555, P04899	3245	22	16792	2.11694	1	0.50366	61.3209
GOTERM_BP_DIRECT	GO:0051000~positive regulation of nitric-oxide synthase activity	9	0.263775	0.046798	Q9Y239, P03372, Q14289, Q16665, O75052, P01116, P31749, P62158, P30793	3245	22	16792	2.11694	1	0.50366	61.3209
GOTERM_BP_DIRECT	GO:0046329~negative regulation of JNK cascade	9	0.263775	0.046798	Q03112, O75376, Q9NYF0, O15379, O60260, O00255, Q96J02, P31749, O15534	3245	22	16792	2.11694	1	0.50366	61.3209
GOTERM_BP_DIRECT	GO:0031334~positive regulation of protein complex assembly	9	0.263775	0.046798	O94811, Q96IF1, P49841, Q9UNN5, P17542, P01375, P15692, P55072, P63165	3245	22	16792	2.11694	1	0.50366	61.3209
GOTERM_BP_DIRECT	GO:0045453~bone resorption	9	0.263775	0.046798	P07550, P12931, Q14289, Q38SD2, P51149, P35222, Q9Y4K3, P20823, P63000	3245	22	16792	2.11694	1	0.50366	61.3209
GOTERM_BP_DIRECT	GO:0060999~positive regulation of dendritic spine development	9	0.263775	0.046798	Q02297, Q14012, Q16659, P49768, Q9ULU4, Q06787, Q9Y566, P42345, P63000	3245	22	16792	2.11694	1	0.50366	61.3209
GOTERM_BP_DIRECT	GO:0071345~cellular response to cytokine stimulus	9	0.263775	0.046798	Q7Z2X4, P08473, P14317, P25963, Q92945, P61073, P50750, O00165, P13612	3245	22	16792	2.11694	1	0.50366	61.3209
GOTERM_BP_DIRECT	GO:0010595~positive regulation of endothelial cell migration	15	0.439625	0.0476981	O94885, P18054, Q14289, P17252, O75340, P05106, P56945, Q15139, P01019, P09486, O75116, O14713, P15692, Q99958, P07996	3245	46	16792	1.68741	1	0.509777	62.0383
GOTERM_BP_DIRECT	GO:0031047~gene silencing by RNA	30	0.87925	0.048124	Q09161, Q9UL18, Q9UKV8, P62487, P30876, P62875, Q7KZF4, Q92621, Q8TEM1, P49792, A8CG34, Q8N1F7, P62826, Q9HAV4, Q96LI5, Q8WYQ5, P62805, Q9NRR4, Q8WUM0, Q9BVL2, P78406, P19388, P24928, P19387, P11940, P37198, O75569, P68431, Q06787, Q96HA1	3245	111	16792	1.39858	1	0.512276	62.3733
GOTERM_BP_DIRECT	GO:0007566~embryo implantation	14	0.410317	0.0486996	P19793, O95980, Q03181, P00441, P35354, Q02790, P14780, P10451, Q92824, P37173, P08253, P47914, Q13263, P01584	3245	42	16792	1.72491	1	0.515863	62.8218
GOTERM_BP_DIRECT	GO:0001958~endochondral ossification	10	0.293083	0.0487601	Q06413, P05186, P22607, Q15742, P51512, Q03692, P45452, Q13950, P50281, O15357	3245	26	16792	1.99028	1	0.515622	62.8686
GOTERM_BP_DIRECT	GO:0061098~positive regulation of protein tyrosine kinase activity	10	0.293083	0.0487601	P56704, Q13432, P01019, O14641, Q9UBU3, Q14114, P21860, Q13177, P01127, P18031	3245	26	16792	1.99028	1	0.515622	62.8686
GOTERM_BP_DIRECT	GO:0017157~regulation of exocytosis	10	0.293083	0.0487601	Q16623, P11233, Q8WZA2, P46459, Q6P1M3, Q15334, Q9UQ26, Q9ULW5, Q6PUV4, O14810	3245	26	16792	1.99028	1	0.515622	62.8686
GOTERM_BP_DIRECT	GO:0034446~substrate adhesion-dependent cell spreading	13	0.381008	0.0494406	P02751, O15230, P12931, Q9NVD7, Q13418, O75084, P07942, P11047, P00519, P05106, Q9NQ31, P63000, P13612	3245	38	16792	1.7703	1	0.519933	63.3915
GOTERM_BP_DIRECT	GO:0007631~feeding behavior	13	0.381008	0.0494406	Q16620, P25929, P01303, P28222, P06241, P32245, P14416, P22466, P28335, P20382, Q99705, Q15761, P49146	3245	38	16792	1.7703	1	0.519933	63.3915
GOTERM_BP_DIRECT	GO:0001657~ureteric bud development	13	0.381008	0.0494406	Q15796, P10276, O15105, O43609, P11362, P10826, Q9NSC2, Q15797, P04040, Q99958, Q99717, P84022, O15198	3245	38	16792	1.7703	1	0.519933	63.3915
GOTERM_BP_DIRECT	GO:0022617~extracellular matrix disassembly	22	0.644783	0.0495319	O75955, P02751, P17655, Q16787, Q9UII7, P51512, P14780, P45452, P07384, P51511, P10451, P09958, P08246, P08311, P12830, P06396, P08254, P08253, P04632, P11047, P16070, P50281, P98160	3245	76	16792	1.49795	1	0.519912	63.4611
GOTERM_BP_DIRECT	GO:0051017~actin filament bundle assembly	11	0.322392	0.0496577	Q9UHB6, P12814, P15311, P60953, P35611, Q12929, Q9UQB8, Q96IZ0, O43795, O43707, Q9UHR4	3245	30	16792	1.8974	1	0.520143	63.5568
GOTERM_BP_DIRECT	GO:0000077~DNA damage checkpoint	11	0.322392	0.0496577	O14757, Q01094, Q13535, Q12888, Q9NRD1, Q06124, O60934, O96017, Q16539, Q8TEK3, O15516	3245	30	16792	1.8974	1	0.520143	63.5568
GOTERM_BP_DIRECT	GO:0009966~regulation of signal transduction	11	0.322392	0.0496577	O15392, Q9NZJ7, P37198, Q8N556, P41236, P19022, Q7Z698, Q96CA5, P61981, P18031, P09958	3245	30	16792	1.8974	1	0.520143	63.5568
GOTERM_BP_DIRECT	GO:0002474~antigen processing and presentation of peptide antigen via MHC class I	11	0.322392	0.0496577	O95487, P55735, P27824, P30480, P30504, P27797, O94855, P30443, P53992, P51572, Q30201	3245	30	16792	1.8974	1	0.520143	63.5568
GOTERM_BP_DIRECT	GO:0043330~response to exogenous dsRNA	12	0.3517	0.0498112	Q9H2U1, Q9Y616, Q92499, P01562, O95786, P25963, P28482, O43353, P27361, Q8IUC6, Q9H257, Q14653	3245	34	16792	1.82638	1	0.520574	63.6733
GOTERM_BP_DIRECT	GO:0071420~cellular response to histamine	5	0.146542	0.0502008	P14867, P47870, O60610, P18505, P28472	3245	8	16792	3.23421	1	0.52271	63.9674
GOTERM_BP_DIRECT	GO:0033598~mammary gland epithelial cell proliferation	5	0.146542	0.0502008	P24385, Q9Y297, P28482, P17676, P42226	3245	8	16792	3.23421	1	0.52271	63.9674
GOTERM_BP_DIRECT	GO:0040016~embryonic cleavage	5	0.146542	0.0502008	Q9NY61, P42338, P11388, P11387, Q13618	3245	8	16792	3.23421	1	0.52271	63.9674
GOTERM_BP_DIRECT	GO:0070262~peptidyl-serine dephosphorylation	5	0.146542	0.0502008	Q66LE6, P63151, P30153, O75807, P16333	3245	8	16792	3.23421	1	0.52271	63.9674
GOTERM_BP_DIRECT	GO:0001955~blood vessel maturation	5	0.146542	0.0502008	O95980, P21453, P35638, P08253, P12980	3245	8	16792	3.23421	1	0.52271	63.9674
GOTERM_BP_DIRECT	GO:0006527~arginine catabolic process	5	0.146542	0.0502008	O95865, P29474, P29475, P04424, P35228	3245	8	16792	3.23421	1	0.52271	63.9674
GOTERM_BP_DIRECT	GO:0016574~histone ubiquitination	5	0.146542	0.0502008	Q15022, Q9UPT9, Q96T88, P78364, Q7Z6Z7	3245	8	16792	3.23421	1	0.52271	63.9674
GOTERM_BP_DIRECT	GO:1900744~regulation of p38MAPK cascade	5	0.146542	0.0502008	Q5VWQ8, P14210, O60346, P56539, O15534	3245	8	16792	3.23421	1	0.52271	63.9674
GOTERM_BP_DIRECT	GO:0003300~cardiac muscle hypertrophy	5	0.146542	0.0502008	Q13009, P50461, Q92769, Q8WZ42, O15273	3245	8	16792	3.23421	1	0.52271	63.9674
GOTERM_BP_DIRECT	GO:0035148~tube formation	5	0.146542	0.0502008	O43521, P46531, Q5VWQ8, O14713, P15692	3245	8	16792	3.23421	1	0.52271	63.9674
GOTERM_BP_DIRECT	GO:0032872~regulation of stress-activated MAPK cascade	5	0.146542	0.0502008	Q14596, P28482, P27361, Q02750, P36507	3245	8	16792	3.23421	1	0.52271	63.9674
GOTERM_BP_DIRECT	GO:0071316~cellular response to nicotine	5	0.146542	0.0502008	Q92934, Q04206, P01375, P04629, P19838	3245	8	16792	3.23421	1	0.52271	63.9674
GOTERM_BP_DIRECT	GO:0033173~calcineurin-NFAT signaling cascade	5	0.146542	0.0502008	Q13469, O95644, P53805, Q08209, P63098	3245	8	16792	3.23421	1	0.52271	63.9674
GOTERM_BP_DIRECT	GO:0032471~negative regulation of endoplasmic reticulum calcium ion concentration	5	0.146542	0.0502008	P52306, P21980, Q07812, P51572, Q16611	3245	8	16792	3.23421	1	0.52271	63.9674
GOTERM_BP_DIRECT	GO:0051247~positive regulation of protein metabolic process	5	0.146542	0.0502008	O43474, Q9Y5W3, Q13164, Q13163, P45983	3245	8	16792	3.23421	1	0.52271	63.9674
GOTERM_BP_DIRECT	GO:0016188~synaptic vesicle maturation	5	0.146542	0.0502008	Q13492, P78352, P20336, Q96MV8, P61764	3245	8	16792	3.23421	1	0.52271	63.9674
GOTERM_BP_DIRECT	GO:0045630~positive regulation of T-helper 2 cell differentiation	5	0.146542	0.0502008	P24394, P10276, Q14116, Q96P20, Q05513	3245	8	16792	3.23421	1	0.52271	63.9674
GOTERM_BP_DIRECT	GO:0061049~cell growth involved in cardiac muscle cell development	5	0.146542	0.0502008	P43694, P01019, Q96HC4, P45985, P01160	3245	8	16792	3.23421	1	0.52271	63.9674
GOTERM_BP_DIRECT	GO:0048671~negative regulation of collateral sprouting	5	0.146542	0.0502008	Q92913, Q8IYT8, Q9H165, P43146, O00458	3245	8	16792	3.23421	1	0.52271	63.9674
GOTERM_BP_DIRECT	GO:0031497~chromatin assembly	5	0.146542	0.0502008	P04637, Q9Y3T9, Q09028, Q1MSW8, P09429, Q13111	3245	8	16792	3.23421	1	0.52271	63.9674
GOTERM_BP_DIRECT	GO:0060080~inhibitory postsynaptic potential	5	0.146542	0.0502008	P43681, Q13002, Q9NZ94, P21917, P28472	3245	8	16792	3.23421	1	0.52271	63.9674
GOTERM_BP_DIRECT	GO:0038180~nerve growth factor signaling pathway	5	0.146542	0.0502008	P04629, Q9ULH0, Q86UL8, P62834, Q99523	3245	8	16792	3.23421	1	0.52271	63.9674
GOTERM_BP_DIRECT	GO:0060396~growth hormone receptor signaling pathway	5	0.146542	0.0502008	P27986, O60674, Q658W2, Q05397, P49023, P40763	3245	8	16792	3.23421	1	0.52271	63.9674
GOTERM_BP_DIRECT	GO:0061003~positive regulation of dendritic spine morphogenesis	7	0.205158	0.0525924	Q13009, O60229, Q14444, Q14114, Q9UQB8, Q13554, P23677	3245	15	16792	2.41487	1	0.53899	65.7235
GOTERM_BP_DIRECT	GO:0045948~positive regulation of translational initiation	7	0.205158	0.0525924	Q13144, Q07666, P23443, Q8TAS1, O00571, Q9UBS0, P62487	3245	15	16792	2.41487	1	0.53899	65.7235
GOTERM_BP_DIRECT	GO:0008631~intrinsic apoptotic signaling pathway in response to oxidative stress	7	0.205158	0.0525924	Q99683, O60674, P04179, Q9Y6E0, Q05655, P29590, P10415	3245	15	16792	2.41487	1	0.53899	65.7235
GOTERM_BP_DIRECT	GO:0043122~regulation of I-kappaB kinase/NF-kappaB signaling	7	0.205158	0.0525924	Q5VWQ8, O15530, Q9Y297, P01375, Q13501, P04792, P01584	3245	15	16792	2.41487	1	0.53899	65.7235
GOTERM_BP_DIRECT	GO:0046037~GMP metabolic process	7	0.205158	0.0525924	P78352, Q9P2T1, Q92796, O14936, Q15700, Q00013, Q12959	3245	15	16792	2.41487	1	0.53899	65.7235
GOTERM_BP_DIRECT	GO:0032270~positive regulation of cellular protein metabolic process	7	0.205158	0.0525924	O43474, Q96T88, Q13133, P01019, P25963, P55055, P31749	3245	15	16792	2.41487	1	0.53899	65.7235
GOTERM_BP_DIRECT	GO:0046928~regulation of neurotransmitter secretion	7	0.205158	0.0525924	P30926, Q06413, Q9Y6H5, Q9UQM7, Q06787, P17600, A8K161, O60260	3245	15	16792	2.41487	1	0.53899	65.7235
GOTERM_BP_DIRECT	GO:0060397~JAK-STAT cascade involved in growth hormone signaling pathway	7	0.205158	0.0525924	O60674, P28482, P27361, P18031, P42229, P40763, P07948	3245	15	16792	2.41487	1	0.53899	65.7235
GOTERM_BP_DIRECT	GO:0032469~endoplasmic reticulum calcium ion homeostasis	7	0.205158	0.0525924	Q15011, Q07812, P49768, Q14643, Q16611, P29590, P10415	3245	15	16792	2.41487	1	0.53899	65.7235
GOTERM_BP_DIRECT	GO:0006112~energy reserve metabolic process	7	0.205158	0.0525924	Q06210, Q7Z2X4, P32245, O94808, P01106, P48357, P42345	3245	15	16792	2.41487	1	0.53899	65.7235
GOTERM_BP_DIRECT	GO:0042953~lipoprotein transport	7	0.205158	0.0525924	Q07954, Q13432, O60494, P16671, Q5JRA6, P05771, P37231	3245	15	16792	2.41487	1	0.53899	65.7235
GOTERM_BP_DIRECT	GO:0030240~skeletal muscle thin filament assembly	4	0.117233	0.0527947	Q8WZ42, P68032, P68133, O15273	3245	5	16792	4.13978	1	0.539709	65.8683
GOTERM_BP_DIRECT	GO:0070431~nucleotide-binding oligomerization domain containing 2 signaling pathway	4	0.117233	0.0527947	Q9HC29, P25963, Q04206, O43353	3245	5	16792	4.13978	1	0.539709	65.8683
GOTERM_BP_DIRECT	GO:2001268~negative regulation of cysteine-type endopeptidase activity involved in apoptotic signaling pathway	4	0.117233	0.0527947	P14780, Q03405, Q9NVX2, Q99497	3245	5	16792	4.13978	1	0.539709	65.8683
GOTERM_BP_DIRECT	GO:1903898~negative regulation of PERK-mediated unfolded protein response	4	0.117233	0.0527947	O43639, O75807, P16333, P18031	3245	5	16792	4.13978	1	0.539709	65.8683
GOTERM_BP_DIRECT	GO:0043570~maintenance of DNA repeat elements	4	0.117233	0.0527947	P52701, P43246, Q9Y2T1, Q6FHW4, Q9NQB0	3245	5	16792	4.13978	1	0.539709	65.8683
GOTERM_BP_DIRECT	GO:0051294~establishment of spindle orientation	4	0.117233	0.0527947	Q7Z460, Q6P1M3, Q15334, P27816	3245	5	16792	4.13978	1	0.539709	65.8683
GOTERM_BP_DIRECT	GO:0031063~regulation of histone deacetylation	4	0.117233	0.0527947	O75528, O43257, Q8WYK2, P45983	3245	5	16792	4.13978	1	0.539709	65.8683
GOTERM_BP_DIRECT	GO:0050920~regulation of chemotaxis	4	0.117233	0.0527947	P16234, P52799, P61073, P54578	3245	5	16792	4.13978	1	0.539709	65.8683
GOTERM_BP_DIRECT	GO:0019346~transsulfuration	4	0.117233	0.0527947	P25325, P35520, P32929, P11586	3245	5	16792	4.13978	1	0.539709	65.8683
GOTERM_BP_DIRECT	GO:0032611~interleukin-1 beta production	4	0.117233	0.0527947	P29466, Q9ULZ3, Q96P20, P01584	3245	5	16792	4.13978	1	0.539709	65.8683
GOTERM_BP_DIRECT	GO:0071225~cellular response to muramyl dipeptide	4	0.117233	0.0527947	Q9Y239, Q92974, Q9HC29, O43353	3245	5	16792	4.13978	1	0.539709	65.8683
GOTERM_BP_DIRECT	GO:0045053~protein retention in Golgi apparatus	4	0.117233	0.0527947	Q709C8, Q9H4A6, Q96RL7, Q92673	3245	5	16792	4.13978	1	0.539709	65.8683
GOTERM_BP_DIRECT	GO:0035791~platelet-derived growth factor receptor-beta signaling pathway	4	0.117233	0.0527947	P09619, O75122, P00519, P18031	3245	5	16792	4.13978	1	0.539709	65.8683
GOTERM_BP_DIRECT	GO:0051823~regulation of synapse structural plasticity	4	0.117233	0.0527947	P14416, Q13554, Q09013, P26232	3245	5	16792	4.13978	1	0.539709	65.8683
GOTERM_BP_DIRECT	GO:0072584~caveolin-mediated endocytosis	4	0.117233	0.0527947	P28482, P27361, Q9UNF0, Q03135	3245	5	16792	4.13978	1	0.539709	65.8683
GOTERM_BP_DIRECT	GO:0018027~peptidyl-lysine dimethylation	4	0.117233	0.0527947	Q96KQ7, Q9H9B1, Q8WTS6, Q9NRG4	3245	5	16792	4.13978	1	0.539709	65.8683
GOTERM_BP_DIRECT	GO:0032876~negative regulation of DNA endoreduplication	4	0.117233	0.0527947	P49959, Q14683, Q9UQE7, Q969H0	3245	5	16792	4.13978	1	0.539709	65.8683
GOTERM_BP_DIRECT	GO:0051023~regulation of immunoglobulin secretion	4	0.117233	0.0527947	P25942, P01375, Q12933, Q9Y4K3	3245	5	16792	4.13978	1	0.539709	65.8683
GOTERM_BP_DIRECT	GO:0031325~positive regulation of cellular metabolic process	4	0.117233	0.0527947	Q99943, Q13085, P53396, P49327	3245	5	16792	4.13978	1	0.539709	65.8683
GOTERM_BP_DIRECT	GO:0051169~nuclear transport	4	0.117233	0.0527947	P37198, O75531, P17096, O75475	3245	5	16792	4.13978	1	0.539709	65.8683
GOTERM_BP_DIRECT	GO:0022614~membrane to membrane docking	4	0.117233	0.0527947	P19320, P15311, P26038, Q13464	3245	5	16792	4.13978	1	0.539709	65.8683
GOTERM_BP_DIRECT	GO:0040020~regulation of meiotic nuclear division	4	0.117233	0.0527947	P46089, Q9UM11, P27797, Q12834	3245	5	16792	4.13978	1	0.539709	65.8683
GOTERM_BP_DIRECT	GO:1904714~regulation of chaperone-mediated autophagy	4	0.117233	0.0527947	Q05639, P68104, P10619, P14136	3245	5	16792	4.13978	1	0.539709	65.8683
GOTERM_BP_DIRECT	GO:0010035~response to inorganic substance	4	0.117233	0.0527947	Q05639, P22102, P31939, P49356	3245	5	16792	4.13978	1	0.539709	65.8683
GOTERM_BP_DIRECT	GO:0035509~negative regulation of myosin-light-chain-phosphatase activity	4	0.117233	0.0527947	O14920, Q13464, O75116, P01375	3245	5	16792	4.13978	1	0.539709	65.8683
GOTERM_BP_DIRECT	GO:2000821~regulation of grooming behavior	4	0.117233	0.0527947	P78352, Q9C0A0, P32245, Q9ULB1	3245	5	16792	4.13978	1	0.539709	65.8683
GOTERM_BP_DIRECT	GO:0070842~aggresome assembly	4	0.117233	0.0527947	Q9UBN7, O60260, O15205, P55072	3245	5	16792	4.13978	1	0.539709	65.8683
GOTERM_BP_DIRECT	GO:0031622~positive regulation of fever generation	4	0.117233	0.0527947	P35354, P01375, P43115, P01584	3245	5	16792	4.13978	1	0.539709	65.8683
GOTERM_BP_DIRECT	GO:2000535~regulation of entry of bacterium into host cell	4	0.117233	0.0527947	Q96KP1, Q9BTY2, Q9UPT5, Q03135	3245	5	16792	4.13978	1	0.539709	65.8683
GOTERM_BP_DIRECT	GO:1990441~negative regulation of transcription from RNA polymerase II promoter in response to endoplasmic reticulum stress	4	0.117233	0.0527947	P05412, O43639, O75807, P16333	3245	5	16792	4.13978	1	0.539709	65.8683
GOTERM_BP_DIRECT	GO:1902966~positive regulation of protein localization to early endosome	4	0.117233	0.0527947	P15311, P26038, P15692, Q92673	3245	5	16792	4.13978	1	0.539709	65.8683
GOTERM_BP_DIRECT	GO:0060336~negative regulation of interferon-gamma-mediated signaling pathway	4	0.117233	0.0527947	Q13133, P17706, P37231, P55055	3245	5	16792	4.13978	1	0.539709	65.8683
GOTERM_BP_DIRECT	GO:2000987~positive regulation of behavioral fear response	4	0.117233	0.0527947	Q06413, P17302, P06850, P01210	3245	5	16792	4.13978	1	0.539709	65.8683
GOTERM_BP_DIRECT	GO:1903361~protein localization to basolateral plasma membrane	4	0.117233	0.0527947	O14910, Q9NUP9, Q03135, Q9HAP6	3245	5	16792	4.13978	1	0.539709	65.8683
GOTERM_BP_DIRECT	GO:0070242~thymocyte apoptotic process	4	0.117233	0.0527947	O43521, Q07812, O00273, Q16611	3245	5	16792	4.13978	1	0.539709	65.8683
GOTERM_BP_DIRECT	GO:0042270~protection from natural killer cell mediated cytotoxicity	4	0.117233	0.0527947	P48594, P50453, P30480, P30443	3245	5	16792	4.13978	1	0.539709	65.8683
GOTERM_BP_DIRECT	GO:2000780~negative regulation of double-strand break repair	4	0.117233	0.0527947	O95071, Q15672, Q96FW1, Q8NCN4	3245	5	16792	4.13978	1	0.539709	65.8683
GOTERM_BP_DIRECT	GO:0021942~radial glia guided migration of Purkinje cell	4	0.117233	0.0527947	O75553, P26232, O43251, Q9P2R6	3245	5	16792	4.13978	1	0.539709	65.8683
GOTERM_BP_DIRECT	GO:0090188~negative regulation of pancreatic juice secretion	4	0.117233	0.0527947	Q96J92, Q13133, Q9H4A3, Q9BYP7	3245	5	16792	4.13978	1	0.539709	65.8683
GOTERM_BP_DIRECT	GO:0007195~adenylate cyclase-inhibiting dopamine receptor signaling pathway	4	0.117233	0.0527947	O95622, P21333, P14416, P21917	3245	5	16792	4.13978	1	0.539709	65.8683
GOTERM_BP_DIRECT	GO:1900103~positive regulation of endoplasmic reticulum unfolded protein response	4	0.117233	0.0527947	O75460, P27986, Q07812, Q16611	3245	5	16792	4.13978	1	0.539709	65.8683
GOTERM_BP_DIRECT	GO:0071569~protein ufmylation	4	0.117233	0.0527947	Q9GZZ9, O94874, Q96JB5, P61960	3245	5	16792	4.13978	1	0.539709	65.8683
GOTERM_BP_DIRECT	GO:1901300~positive regulation of hydrogen peroxide-mediated programmed cell death	4	0.117233	0.0527947	Q9UBN7, Q96IZ0, P00519, O43524	3245	5	16792	4.13978	1	0.539709	65.8683
GOTERM_BP_DIRECT	GO:0042634~regulation of hair cycle	4	0.117233	0.0527947	O00327, Q6IEH8, Q6KC79, O15534, O15516	3245	5	16792	4.13978	1	0.539709	65.8683
GOTERM_BP_DIRECT	GO:1904885~beta-catenin destruction complex assembly	4	0.117233	0.0527947	P49841, O15169, P25054, P48729	3245	5	16792	4.13978	1	0.539709	65.8683
GOTERM_BP_DIRECT	GO:0007062~sister chromatid cohesion	28	0.820633	0.0530299	Q13257, P55735, P49959, P36873, Q96EA4, Q12834, O60566, P53350, P49792, Q96GD4, O75122, Q9UQE7, Q969H0, Q99623, O43684, Q8WUM0, Q9Y6D9, Q9NXR1, P46060, Q5FWF5, Q03188, O15392, Q7Z460, Q14683, Q96FC9, Q15691, O00139, Q9GZM8	3245	103	16792	1.40672	1	0.540652	66.0359
GOTERM_BP_DIRECT	GO:0006469~negative regulation of protein kinase activity	27	0.791325	0.0556784	Q03111, P14373, P31947, P49815, P61981, P10644, Q8TF42, O15530, P24522, Q99497, P06400, Q15464, P50148, Q13177, Q9UGJ0, Q13418, O75581, O14640, O14713, P21359, Q16512, P16333, P56539, P04792, P49593, O14543, P31749	3245	99	16792	1.41129	1	0.557963	67.8697
GOTERM_BP_DIRECT	GO:0006470~protein dephosphorylation	33	0.967175	0.0559359	Q12923, P63151, P06239, P62714, P36873, Q9Y297, P30153, P13533, Q08209, Q9UQK1, P62136, P29350, Q99956, Q14738, P63098, P10415, Q9UKB1, O60346, Q15750, O14974, P18031, Q9Y217, P54829, P99999, O00743, P53041, P67775, Q13555, O95278, Q5SGD2, P60484, O75688, Q12959	3245	126	16792	1.35529	1	0.558983	68.0429
GOTERM_BP_DIRECT	GO:0045600~positive regulation of fat cell differentiation	15	0.439625	0.0562813	Q13043, O43623, Q15847, Q03181, P28223, P17752, Q13188, P16220, P17676, Q05516, P37231, Q13887, P28335, P49715, P31749	3245	47	16792	1.65151	1	0.56058	68.2738
GOTERM_BP_DIRECT	GO:0002026~regulation of the force of heart contraction	8	0.234467	0.0574619	P10916, P50461, P08590, P13533, O76003, P12883, P05023, P25098	3245	19	16792	2.17883	1	0.567625	69.0512
GOTERM_BP_DIRECT	GO:0048814~regulation of dendrite morphogenesis	8	0.234467	0.0574619	Q15831, P32297, O43166, P10114, Q05586, Q9Y466, P46934, O60828	3245	19	16792	2.17883	1	0.567625	69.0512
GOTERM_BP_DIRECT	GO:0030325~adrenal gland development	8	0.234467	0.0574619	P21741, Q9NSC2, P21359, P06850, P40424, Q14865, Q9UBP4, P51843	3245	19	16792	2.17883	1	0.567625	69.0512
GOTERM_BP_DIRECT	GO:1990138~neuron projection extension	8	0.234467	0.0574619	P46940, Q13009, Q9P2K8, Q9GZM8, Q9NPD7, O60341, O14965, Q05513	3245	19	16792	2.17883	1	0.567625	69.0512
GOTERM_BP_DIRECT	GO:0007263~nitric oxide mediated signal transduction	8	0.234467	0.0574619	P52945, O95865, P01019, P29474, P29475, P16671, P35228, P49146	3245	19	16792	2.17883	1	0.567625	69.0512
GOTERM_BP_DIRECT	GO:0043011~myeloid dendritic cell differentiation	8	0.234467	0.0574619	Q01201, P37173, P04141, P49768, O15205, Q06330, P17947, Q9Y4K3	3245	19	16792	2.17883	1	0.567625	69.0512
GOTERM_BP_DIRECT	GO:0030336~negative regulation of cell migration	26	0.762016	0.0584671	O14745, P18206, P52565, Q9Y6E0, Q9BZE4, P78563, O15105, P10114, P05121, P21246, Q5JRA6, P11831, Q86UL8, Q14118, P10415, Q7Z6B7, O95980, Q9ULU4, Q13007, P09493, Q9Y3L5, Q9BZF1, P14416, P21359, P60484, Q9H2X0	3245	95	16792	1.41624	1	0.573418	69.6988
GOTERM_BP_DIRECT	GO:0030182~neuron differentiation	26	0.762016	0.0584671	Q9NX09, P36873, Q9H2A3, Q9GZT8, Q02750, O95831, O43293, Q13467, Q13526, O75084, Q00535, Q15078, P56704, Q9H2X6, P35716, P34925, Q13950, P09544, Q16620, Q06413, P21453, Q9UKV0, Q9UIS9, P17676, Q9UP38, P42574	3245	95	16792	1.41624	1	0.573418	69.6988
GOTERM_BP_DIRECT	GO:0001756~somitogenesis	13	0.381008	0.0593047	Q09472, O00548, P49768, Q92830, Q06330, O15273, Q99958, P84022, Q9NVX2, O43543, Q01974, P78527, P15863	3245	39	16792	1.72491	1	0.57806	70.2287
GOTERM_BP_DIRECT	GO:0071398~cellular response to fatty acid	9	0.263775	0.0600014	P14635, Q01094, Q7Z2X4, P22392, P36956, P12931, P50416, Q96RI1, P16220	3245	23	16792	2.02489	1	0.581755	70.6626
GOTERM_BP_DIRECT	GO:0006607~NLS-bearing protein import into nucleus	9	0.263775	0.0600014	O15131, P52294, P49792, P52292, Q8TEX9, Q14118, O00505, O00410, Q9P2R6	3245	23	16792	2.02489	1	0.581755	70.6626
GOTERM_BP_DIRECT	GO:0006295~nucleotide-excision repair, DNA incision, 3'-to lesion	9	0.263775	0.0600014	P27694, Q16531, Q13620, P62877, P23025, P35244, P09874, P15927, P19447	3245	23	16792	2.02489	1	0.581755	70.6626
GOTERM_BP_DIRECT	GO:0051966~regulation of synaptic transmission, glutamatergic	9	0.263775	0.0600014	Q06413, O60229, Q13387, O60890, P41594, P49768, Q5S007, Q14416, Q13255	3245	23	16792	2.02489	1	0.581755	70.6626
GOTERM_BP_DIRECT	GO:0014003~oligodendrocyte development	9	0.263775	0.0600014	Q969S8, Q13144, P35716, Q96DB2, Q96MN9, P50553, Q14232, P07948, Q93074	3245	23	16792	2.02489	1	0.581755	70.6626
GOTERM_BP_DIRECT	GO:0090398~cellular senescence	9	0.263775	0.0600014	Q92794, P27797, O15119, P38936, Q02750, Q05655, P11831, P29590, P01112	3245	23	16792	2.02489	1	0.581755	70.6626
GOTERM_BP_DIRECT	GO:0007194~negative regulation of adenylate cyclase activity	9	0.263775	0.0600014	P41597, P08754, O75899, Q99996, P17252, P14416, Q14416, P21917, P04899	3245	23	16792	2.02489	1	0.581755	70.6626
GOTERM_BP_DIRECT	GO:0016239~positive regulation of macroautophagy	9	0.263775	0.0600014	Q96EB6, O00267, Q6PKG0, P54646, O95352, O95278, Q16665, Q13501, P09601	3245	23	16792	2.02489	1	0.581755	70.6626
GOTERM_BP_DIRECT	GO:0001890~placenta development	12	0.3517	0.0604081	Q14999, Q13490, P08238, Q658W2, Q05397, Q86TG7, P00441, Q9Y6R4, Q9Y3I0, P62753, Q16539, P37231, P20823	3245	35	16792	1.77419	1	0.583604	70.9131
GOTERM_BP_DIRECT	GO:0050918~positive chemotaxis	12	0.3517	0.0604081	P14210, Q14160, P20783, P08581, P26583, P49815, P21781, P17931, P15692, P13521, P09429, P01127	3245	35	16792	1.77419	1	0.583604	70.9131
GOTERM_BP_DIRECT	GO:0033572~transferrin transport	12	0.3517	0.0604081	Q16864, P02787, Q8IWU2, Q9Y5K8, P50570, P27449, Q00610, Q9UI12, P36543, P21281, Q99437, Q93050	3245	35	16792	1.77419	1	0.583604	70.9131
GOTERM_BP_DIRECT	GO:0032008~positive regulation of TOR signaling	10	0.293083	0.0610296	P55735, O15379, Q15382, O43504, Q8N122, Q6R327, Q9BVC4, Q9H4A6, Q6PJI9, Q9UHA4	3245	27	16792	1.91657	1	0.586768	71.2921
GOTERM_BP_DIRECT	GO:0010800~positive regulation of peptidyl-threonine phosphorylation	10	0.293083	0.0610296	P53350, P49841, O15169, P28482, O43353, Q8N122, Q9BYP7, Q9UGJ0, P61086, P62158	3245	27	16792	1.91657	1	0.586768	71.2921
GOTERM_BP_DIRECT	GO:0033077~T cell differentiation in thymus	10	0.293083	0.0610296	Q9Y572, Q13467, Q13158, O75084, Q00534, P62753, P35222, Q9C0K0, P78527, P10415	3245	27	16792	1.91657	1	0.586768	71.2921
GOTERM_BP_DIRECT	GO:0035987~endodermal cell differentiation	10	0.293083	0.0610296	Q16787, P02751, P18084, P08253, P07942, P14780, P51511, P50281, P05107, P13612	3245	27	16792	1.91657	1	0.586768	71.2921
GOTERM_BP_DIRECT	GO:0006891~intra-Golgi vesicle-mediated transport	10	0.293083	0.0610296	Q08378, P53621, Q9UBF2, P46459, Q9Y2V7, P35606, Q96MW5, Q9NRW1, O14579, P53618	3245	27	16792	1.91657	1	0.586768	71.2921
GOTERM_BP_DIRECT	GO:0051225~spindle assembly	10	0.293083	0.0610296	O94927, P07437, Q9HC98, Q08379, O75376, Q14839, O15379, P23396, Q8N6L0, P48730	3245	27	16792	1.91657	1	0.586768	71.2921
GOTERM_BP_DIRECT	GO:0032781~positive regulation of ATPase activity	11	0.322392	0.0610558	Q719I0, P07737, P20336, Q99615, P09493, P20338, P08590, Q9Y3Y2, O75190, P25685, P25686	3245	31	16792	1.83619	1	0.586238	71.3079
GOTERM_BP_DIRECT	GO:0030073~insulin secretion	11	0.322392	0.0610558	Q9Y4I1, P52945, O00186, Q15796, Q8WZA2, Q9UQ26, Q13555, P32245, P22466, O14810, P20823	3245	31	16792	1.83619	1	0.586238	71.3079
GOTERM_BP_DIRECT	GO:0016310~phosphorylation	27	0.791325	0.0619063	Q13572, P11387, P48736, P06732, P11908, Q5S007, Q00535, Q9H0E2, P42345, P29323, Q9Y4A5, P33076, Q13057, P05129, P27361, Q13177, O14874, Q8NI60, Q9HBU6, P42356, Q9NVE7, P42338, P42336, B4DYG5, Q07912, P32189, P31749, P40763	3245	100	16792	1.39718	1	0.590767	71.8187
GOTERM_BP_DIRECT	GO:0045666~positive regulation of neuron differentiation	22	0.644783	0.0633569	P37275, P15923, Q5JVY0, P10826, P11362, P35716, P31249, P41182, Q9UPT6, Q9UBC3, Q15788, Q92823, P10276, Q06413, Q9P0W2, P61586, O75553, P15884, Q9H8V3, O60477, P41271, P50553, Q13049	3245	78	16792	1.45954	1	0.598835	72.6698
GOTERM_BP_DIRECT	GO:0019233~sensory perception of pain	16	0.468933	0.0634643	P09936, P08473, P43681, P35354, Q05586, P27361, Q12879, P41143, P25929, P16389, P51608, P28482, Q00535, Q13255, Q15700, P01210	3245	52	16792	1.59222	1	0.598787	72.7319
GOTERM_BP_DIRECT	GO:0021670~lateral ventricle development	6	0.17585	0.0637801	P49757, P35580, Q9Y6R0, Q68CZ1, Q00534, Q9Y5K5	3245	12	16792	2.58737	1	0.599979	72.9135
GOTERM_BP_DIRECT	GO:0071498~cellular response to fluid shear stress	6	0.17585	0.0637801	Q06413, Q16236, P12931, Q14289, P35354, O15379	3245	12	16792	2.58737	1	0.599979	72.9135
GOTERM_BP_DIRECT	GO:0045670~regulation of osteoclast differentiation	6	0.17585	0.0637801	P11474, P23945, P01375, P17676, P42345, O75030	3245	12	16792	2.58737	1	0.599979	72.9135
GOTERM_BP_DIRECT	GO:0035641~locomotory exploration behavior	6	0.17585	0.0637801	P78352, P27487, Q5S007, P06850, P01210, Q02156	3245	12	16792	2.58737	1	0.599979	72.9135
GOTERM_BP_DIRECT	GO:0055008~cardiac muscle tissue morphogenesis	6	0.17585	0.0637801	P46531, Q8WZ42, Q9H1R3, P68032, O15273, Q8IX07	3245	12	16792	2.58737	1	0.599979	72.9135
GOTERM_BP_DIRECT	GO:0019430~removal of superoxide radicals	6	0.17585	0.0637801	P05164, P00441, P04179, P29474, O14618, P32119	3245	12	16792	2.58737	1	0.599979	72.9135
GOTERM_BP_DIRECT	GO:1990440~positive regulation of transcription from RNA polymerase II promoter in response to endoplasmic reticulum stress	6	0.17585	0.0637801	P04637, P18847, Q1MSW8, P35638, P17676, P11021, P18850	3245	12	16792	2.58737	1	0.599979	72.9135
GOTERM_BP_DIRECT	GO:0060707~trophoblast giant cell differentiation	6	0.17585	0.0637801	O00444, Q99750, O95863, O75626, O14543, O95377	3245	12	16792	2.58737	1	0.599979	72.9135
GOTERM_BP_DIRECT	GO:0002031~G-protein coupled receptor internalization	6	0.17585	0.0637801	Q05193, P32121, P28222, P50570, P14416, P49407	3245	12	16792	2.58737	1	0.599979	72.9135
GOTERM_BP_DIRECT	GO:0035413~positive regulation of catenin import into nucleus	6	0.17585	0.0637801	Q01860, P56704, Q9NYF0, O95071, P84022, P00533	3245	12	16792	2.58737	1	0.599979	72.9135
GOTERM_BP_DIRECT	GO:0034329~cell junction assembly	6	0.17585	0.0637801	Q14315, P48059, Q13418, P63261, P60709, P21333	3245	12	16792	2.58737	1	0.599979	72.9135
GOTERM_BP_DIRECT	GO:0036499~PERK-mediated unfolded protein response	6	0.17585	0.0637801	Q15011, Q16236, P18847, P35638, P11021, P05198	3245	12	16792	2.58737	1	0.599979	72.9135
GOTERM_BP_DIRECT	GO:0071712~ER-associated misfolded protein catabolic process	6	0.17585	0.0637801	Q9BUN8, Q9Y6A1, Q9UKY4, Q92890, Q96GF1, P55072	3245	12	16792	2.58737	1	0.599979	72.9135
GOTERM_BP_DIRECT	GO:0043248~proteasome assembly	6	0.17585	0.0637801	P48556, Q16186, Q9UNM6, P60896, P55036, O00231	3245	12	16792	2.58737	1	0.599979	72.9135
GOTERM_BP_DIRECT	GO:0003279~cardiac septum development	6	0.17585	0.0637801	Q92824, P35580, O43829, Q13485, Q15036, Q15750	3245	12	16792	2.58737	1	0.599979	72.9135
GOTERM_BP_DIRECT	GO:0010717~regulation of epithelial to mesenchymal transition	6	0.17585	0.0637801	Q7Z460, P36897, O15105, Q9HB65, O75122, Q14118	3245	12	16792	2.58737	1	0.599979	72.9135
GOTERM_BP_DIRECT	GO:0006164~purine nucleotide biosynthetic process	6	0.17585	0.0637801	P00492, Q06203, P31939, P11586, P30566, Q8N142	3245	12	16792	2.58737	1	0.599979	72.9135
GOTERM_BP_DIRECT	GO:0060766~negative regulation of androgen receptor signaling pathway	6	0.17585	0.0637801	Q96EB6, Q13547, O75928, P35232, P98082, P51532	3245	12	16792	2.58737	1	0.599979	72.9135
GOTERM_BP_DIRECT	GO:0090399~replicative senescence	6	0.17585	0.0637801	P04637, O14757, P08473, Q13535, Q1MSW8, P38936, O96017	3245	12	16792	2.58737	1	0.599979	72.9135
GOTERM_BP_DIRECT	GO:0000002~mitochondrial genome maintenance	6	0.17585	0.0637801	Q9Y243, Q02078, P39210, Q96CQ1, P36776, P12235	3245	12	16792	2.58737	1	0.599979	72.9135
GOTERM_BP_DIRECT	GO:0006334~nucleosome assembly	31	0.908558	0.0679483	Q16695, Q9UM07, Q02539, Q92794, Q9Y294, B4E1C1, P39687, P07305, P49736, P62807, Q9P0M6, P22492, P62805, Q01105, O75367, P33778, Q16778, O60264, P06748, Q92688, Q15020, P16403, Q99733, P55209, P16402, P68431, P26583, Q9H0U9, P16401, Q9UER7, Q5SSJ5, P57053	3245	119	16792	1.34804	1	0.623351	75.206
GOTERM_BP_DIRECT	GO:0019731~antibacterial humoral response	14	0.410317	0.0681884	P02788, P01871, Q01524, P30443, P05067, Q16778, P35544, P01303, Q02383, P01282, P59665, P62807, Q9NP55, P57053	3245	44	16792	1.64651	1	0.624007	75.3323
GOTERM_BP_DIRECT	GO:0061025~membrane fusion	14	0.410317	0.0681884	Q9UL45, Q13190, Q15276, P50570, P68543, Q05193, Q16623, Q9UNZ2, O60763, O14662, O75558, O95352, O00429, P20073	3245	44	16792	1.64651	1	0.624007	75.3323
GOTERM_BP_DIRECT	GO:0009887~organ morphogenesis	25	0.732708	0.0684236	Q9C0J9, Q16254, Q09472, P49841, Q13642, P15976, O75496, Q13635, Q99626, P51693, P52945, Q14129, P46109, Q04721, Q04726, Q04724, P23760, P43405, Q13616, Q04206, P52799, O15119, Q92922, P15056, P01112	3245	92	16792	1.40618	1	0.624632	75.4554
GOTERM_BP_DIRECT	GO:0030326~embryonic limb morphogenesis	13	0.381008	0.0703935	P31270, P12755, P57775, P11362, P49768, P54821, Q9UJQ4, Q13635, P20823, Q9H3D4, Q96AP0, P40424, P31260	3245	40	16792	1.68179	1	0.634773	76.4638
GOTERM_BP_DIRECT	GO:0071377~cellular response to glucagon stimulus	13	0.381008	0.0703935	P16520, P62873, P00966, P31323, P62879, P31321, O95622, P22612, P17612, P61952, P13861, P22694, P10644	3245	40	16792	1.68179	1	0.634773	76.4638
GOTERM_BP_DIRECT	GO:0006418~tRNA aminoacylation for protein translation	13	0.381008	0.0703935	Q9Y285, O43776, Q15046, P07814, P49588, P14868, Q96I59, Q9NSD9, Q9P2J5, P47897, Q9NP81, Q15181, P23381	3245	40	16792	1.68179	1	0.634773	76.4638
GOTERM_BP_DIRECT	GO:1900006~positive regulation of dendrite development	7	0.205158	0.0708232	P46940, Q5VWQ8, P98155, Q15910, Q14114, P00519, Q9BY11	3245	16	16792	2.26394	1	0.636411	76.6784
GOTERM_BP_DIRECT	GO:0042307~positive regulation of protein import into nucleus	7	0.205158	0.0708232	P61970, O75312, P14923, Q9H8V3, Q16539, Q05655, O00410	3245	16	16792	2.26394	1	0.636411	76.6784
GOTERM_BP_DIRECT	GO:0043162~ubiquitin-dependent protein catabolic process via the multivesicular body sorting pathway	7	0.205158	0.0708232	O75674, O75351, Q9UBN7, Q9Y4L5, Q8NEZ2, P46934, Q9H3S7	3245	16	16792	2.26394	1	0.636411	76.6784
GOTERM_BP_DIRECT	GO:0010608~posttranscriptional regulation of gene expression	7	0.205158	0.0708232	Q16543, Q8WY41, Q9HCM4, P43243, Q96BF6, Q03135, O15534	3245	16	16792	2.26394	1	0.636411	76.6784
GOTERM_BP_DIRECT	GO:0010613~positive regulation of cardiac muscle hypertrophy	7	0.205158	0.0708232	Q02078, P01019, P17252, P40189, P50750, P09874, O76074, Q17RA0	3245	16	16792	2.26394	1	0.636411	76.6784
GOTERM_BP_DIRECT	GO:0003222~ventricular trabecula myocardium morphogenesis	7	0.205158	0.0708232	P46531, Q02297, P36897, Q06330, Q9UBP5, O95155, Q15648	3245	16	16792	2.26394	1	0.636411	76.6784
GOTERM_BP_DIRECT	GO:0006349~regulation of gene expression by genetic imprinting	7	0.205158	0.0708232	Q4LE39, Q9UJW3, P38398, P49841, O75530, P51608, P29374	3245	16	16792	2.26394	1	0.636411	76.6784
GOTERM_BP_DIRECT	GO:1904355~positive regulation of telomere capping	7	0.205158	0.0708232	Q04759, Q96GD4, Q9Y6R4, P28482, P27361, O14733, Q9C010	3245	16	16792	2.26394	1	0.636411	76.6784
GOTERM_BP_DIRECT	GO:0030279~negative regulation of ossification	7	0.205158	0.0708232	Q9HCE7, P46531, Q06413, P30988, Q06330, P17752, P10415	3245	16	16792	2.26394	1	0.636411	76.6784
GOTERM_BP_DIRECT	GO:0010592~positive regulation of lamellipodium assembly	7	0.205158	0.0708232	P07900, O15144, P56524, P50570, Q9Y2A7, P42345, P63000	3245	16	16792	2.26394	1	0.636411	76.6784
GOTERM_BP_DIRECT	GO:1903506~regulation of nucleic acid-templated transcription	7	0.205158	0.0708232	P12814, Q9Y3L5, Q9UKM9, P35637, Q9P2W1, O43707, P35609	3245	16	16792	2.26394	1	0.636411	76.6784
GOTERM_BP_DIRECT	GO:0050728~negative regulation of inflammatory response	22	0.644783	0.0711849	Q13133, Q03181, Q05655, P19838, Q96P20, Q13164, P84022, O75159, P19438, P08246, O43474, P11274, P14210, Q96RI1, Q9UBU3, P01589, P17706, P04264, P20333, Q07869, P36544, O14543	3245	79	16792	1.44106	1	0.637672	76.8577
GOTERM_BP_DIRECT	GO:0045766~positive regulation of angiogenesis	30	0.87925	0.0715051	Q16236, Q14289, P17252, P09601, Q15139, P14210, P38398, P29474, P05121, P04629, P07996, P36544, Q96EB6, O94885, P43694, P18054, Q9H2X6, Q16665, Q01196, P19174, P05771, O75340, P05107, P37173, P21731, Q9Y466, Q15672, P15692, P04792, P01584	3245	115	16792	1.34993	1	0.638704	77.0153
GOTERM_BP_DIRECT	GO:0030183~B cell differentiation	19	0.556858	0.0730786	P19320, P15923, Q09472, P01562, Q9UBD9, P20023, P12980, Q06330, P41182, P27986, P16885, P56524, Q9UKV0, P04629, Q02447, P17706, P43246, P13612, Q9H869	3245	66	16792	1.4897	1	0.646335	77.7751
GOTERM_BP_DIRECT	GO:0007259~JAK-STAT cascade	11	0.322392	0.0740178	P41597, P42224, Q9UBD9, O60674, P22607, P52630, O75925, O14543, P42229, O75159, P40763	3245	32	16792	1.77881	1	0.650534	78.2172
GOTERM_BP_DIRECT	GO:0043153~entrainment of circadian clock by photoperiod	8	0.234467	0.074172	P04637, P36873, Q1MSW8, Q13330, Q49AN0, O15534, P29590, P62136, Q16526	3245	20	16792	2.06989	1	0.650651	78.2889
GOTERM_BP_DIRECT	GO:0031572~G2 DNA damage checkpoint	8	0.234467	0.074172	P49137, O14757, Q9NXR7, P53350, Q9UM11, Q9HC98, P38398, Q99708	3245	20	16792	2.06989	1	0.650651	78.2889
GOTERM_BP_DIRECT	GO:0032753~positive regulation of interleukin-4 production	8	0.234467	0.074172	P10276, Q04759, P17676, P13727, Q96P20, O95760, Q9BZS1, Q05513	3245	20	16792	2.06989	1	0.650651	78.2889
GOTERM_BP_DIRECT	GO:0014911~positive regulation of smooth muscle cell migration	8	0.234467	0.074172	P12931, P09619, P23443, P56524, P01106, P01127, P98177, P10415	3245	20	16792	2.06989	1	0.650651	78.2889
GOTERM_BP_DIRECT	GO:0007094~mitotic spindle assembly checkpoint	8	0.234467	0.074172	Q13257, P53350, O43684, Q9Y6D9, P54274, P25054, Q9UI95, O60566	3245	20	16792	2.06989	1	0.650651	78.2889
GOTERM_BP_DIRECT	GO:0046697~decidualization	8	0.234467	0.074172	O75618, P17275, Q03181, P11473, P35354, Q9UBU3, O00255, P10451	3245	20	16792	2.06989	1	0.650651	78.2889
GOTERM_BP_DIRECT	GO:0003281~ventricular septum development	10	0.293083	0.0751007	P61968, Q14469, Q00987, P43694, Q9NSC2, P50570, Q8WU20, Q9UJQ4, P63010, O75626	3245	28	16792	1.84812	1	0.654728	78.7165
GOTERM_BP_DIRECT	GO:0021983~pituitary gland development	10	0.293083	0.0751007	P48431, P12830, Q9UII7, Q9NSC2, Q06330, O95343, P78337, P08151, O60341, P51843, P16220	3245	28	16792	1.84812	1	0.654728	78.7165
GOTERM_BP_DIRECT	GO:0031146~SCF-dependent proteasomal ubiquitin-dependent protein catabolic process	9	0.263775	0.0753185	Q9UKB1, Q9UBF6, Q9Y297, Q9UK22, P57775, Q9NRD1, P62877, Q13616, Q969H0	3245	24	16792	1.94052	1	0.655159	78.8156
GOTERM_BP_DIRECT	GO:0006874~cellular calcium ion homeostasis	25	0.732708	0.0759787	Q96TC7, P50461, Q05586, P27797, Q13002, P41180, Q03135, Q09013, P19429, P08246, P36544, P98194, P25942, P28223, P11473, P05771, P41597, P13693, P42338, P14416, P21917, Q9H7F0, P28335, P80098, P20073	3245	93	16792	1.39106	1	0.65782	79.1134
GOTERM_BP_DIRECT	GO:0060395~SMAD protein signal transduction	18	0.52755	0.0766167	P12755, Q9H2X6, P41235, Q15797, Q99717, P84022, P20823, Q01974, Q96PK6, Q15796, P05412, Q13485, P08670, Q8N1F7, Q86UL8, P02771, P01100, O15198	3245	62	16792	1.50234	1	0.660341	79.3973
GOTERM_BP_DIRECT	GO:0010226~response to lithium ion	5	0.146542	0.0768555	Q13144, Q14289, P35354, P68133, P50553	3245	9	16792	2.87485	1	0.660859	79.5027
GOTERM_BP_DIRECT	GO:0043653~mitochondrial fragmentation involved in apoptotic process	5	0.146542	0.0768555	Q96QK1, Q07812, O00429, Q8N163, Q15303	3245	9	16792	2.87485	1	0.660859	79.5027
GOTERM_BP_DIRECT	GO:0000463~maturation of LSU-rRNA from tricistronic rRNA transcript (SSU-rRNA, 5.8S rRNA, LSU-rRNA)	5	0.146542	0.0768555	P18124, Q9H7B2, Q8IY81, O00541, Q9BZE4	3245	9	16792	2.87485	1	0.660859	79.5027
GOTERM_BP_DIRECT	GO:0034629~cellular protein complex localization	5	0.146542	0.0768555	P15311, O15105, P62826, Q96BF6, Q12959	3245	9	16792	2.87485	1	0.660859	79.5027
GOTERM_BP_DIRECT	GO:0010950~positive regulation of endopeptidase activity	5	0.146542	0.0768555	Q16186, Q9UL46, P61289, Q53H80, O00487	3245	9	16792	2.87485	1	0.660859	79.5027
GOTERM_BP_DIRECT	GO:0006473~protein acetylation	5	0.146542	0.0768555	Q09472, Q92794, Q92793, Q12778, Q92831	3245	9	16792	2.87485	1	0.660859	79.5027
GOTERM_BP_DIRECT	GO:0048096~chromatin-mediated maintenance of transcription	5	0.146542	0.0768555	O14757, Q9UIG0, Q9UMN6, P35222, O14497	3245	9	16792	2.87485	1	0.660859	79.5027
GOTERM_BP_DIRECT	GO:0034333~adherens junction assembly	5	0.146542	0.0768555	O15105, P18206, P14923, O60331, P35222	3245	9	16792	2.87485	1	0.660859	79.5027
GOTERM_BP_DIRECT	GO:0009651~response to salt stress	5	0.146542	0.0768555	P07900, P08238, Q07812, P01375, P20073	3245	9	16792	2.87485	1	0.660859	79.5027
GOTERM_BP_DIRECT	GO:0050795~regulation of behavior	5	0.146542	0.0768555	P28221, P08908, P21741, P28223, P28222	3245	9	16792	2.87485	1	0.660859	79.5027
GOTERM_BP_DIRECT	GO:1904754~positive regulation of vascular associated smooth muscle cell migration	5	0.146542	0.0768555	P46940, Q00987, P01019, Q96N67, P01127	3245	9	16792	2.87485	1	0.660859	79.5027
GOTERM_BP_DIRECT	GO:0047497~mitochondrion transport along microtubule	5	0.146542	0.0768555	P10636, Q66K74, Q5U5U6, P0CG47, Q9UBK9, P46821	3245	9	16792	2.87485	1	0.660859	79.5027
GOTERM_BP_DIRECT	GO:0071028~nuclear mRNA surveillance	5	0.146542	0.0768555	Q8IZH2, Q01780, Q06265, O77932, Q9NPD3	3245	9	16792	2.87485	1	0.660859	79.5027
GOTERM_BP_DIRECT	GO:0032464~positive regulation of protein homooligomerization	5	0.146542	0.0768555	O43521, Q96C03, P25445, P63244, P55957	3245	9	16792	2.87485	1	0.660859	79.5027
GOTERM_BP_DIRECT	GO:0061314~Notch signaling involved in heart development	5	0.146542	0.0768555	P46531, Q04721, O95863, Q06330, Q9UBP5	3245	9	16792	2.87485	1	0.660859	79.5027
GOTERM_BP_DIRECT	GO:0034405~response to fluid shear stress	5	0.146542	0.0768555	P04141, P09619, P17302, P29474, P31749	3245	9	16792	2.87485	1	0.660859	79.5027
GOTERM_BP_DIRECT	GO:0033673~negative regulation of kinase activity	5	0.146542	0.0768555	Q9Y4H2, Q96IF1, P30048, P41240, P46527	3245	9	16792	2.87485	1	0.660859	79.5027
GOTERM_BP_DIRECT	GO:1901386~negative regulation of voltage-gated calcium channel activity	5	0.146542	0.0768555	O14775, Q06787, P14416, P21917, P34998	3245	9	16792	2.87485	1	0.660859	79.5027
GOTERM_BP_DIRECT	GO:0010863~positive regulation of phospholipase C activity	5	0.146542	0.0768555	P10721, P03372, P09619, P11362, P16234	3245	9	16792	2.87485	1	0.660859	79.5027
GOTERM_BP_DIRECT	GO:0060711~labyrinthine layer development	5	0.146542	0.0768555	Q99626, Q13480, Q9NR09, Q9NPG4, Q02750	3245	9	16792	2.87485	1	0.660859	79.5027
GOTERM_BP_DIRECT	GO:0010469~regulation of receptor activity	5	0.146542	0.0768555	Q13387, Q9UBN7, P05121, Q08499, Q05655	3245	9	16792	2.87485	1	0.660859	79.5027
GOTERM_BP_DIRECT	GO:1904668~positive regulation of ubiquitin protein ligase activity	5	0.146542	0.0768555	P53350, Q9UM11, O00762, Q12834, P60484	3245	9	16792	2.87485	1	0.660859	79.5027
GOTERM_BP_DIRECT	GO:0016070~RNA metabolic process	5	0.146542	0.0768555	O95758, O15234, Q8TDD1, Q9GZR7, O43251	3245	9	16792	2.87485	1	0.660859	79.5027
GOTERM_BP_DIRECT	GO:2000188~regulation of cholesterol homeostasis	5	0.146542	0.0768555	Q13133, Q9UKM9, Q96RI1, Q12772, P55055	3245	9	16792	2.87485	1	0.660859	79.5027
GOTERM_BP_DIRECT	GO:0007167~enzyme linked receptor protein signaling pathway	5	0.146542	0.0768555	Q9Y2B0, O60674, P01730, P04626, P43405	3245	9	16792	2.87485	1	0.660859	79.5027
GOTERM_BP_DIRECT	GO:0048617~embryonic foregut morphogenesis	5	0.146542	0.0768555	Q15796, P43694, Q9HCM4, P84022, P35222	3245	9	16792	2.87485	1	0.660859	79.5027
GOTERM_BP_DIRECT	GO:0035095~behavioral response to nicotine	5	0.146542	0.0768555	P32297, P30926, P43681, Q07869, P36544	3245	9	16792	2.87485	1	0.660859	79.5027
GOTERM_BP_DIRECT	GO:0045198~establishment of epithelial cell apical/basal polarity	5	0.146542	0.0768555	O14745, P15311, Q8N205, P10114, P26038	3245	9	16792	2.87485	1	0.660859	79.5027
GOTERM_BP_DIRECT	GO:0006853~carnitine shuttle	5	0.146542	0.0768555	Q13085, P54646, P50416, O43741, Q9UGJ0	3245	9	16792	2.87485	1	0.660859	79.5027
GOTERM_BP_DIRECT	GO:1903827~regulation of cellular protein localization	5	0.146542	0.0768555	P49674, O14640, P09874, O60341, Q92997	3245	9	16792	2.87485	1	0.660859	79.5027
GOTERM_BP_DIRECT	GO:0039694~viral RNA genome replication	5	0.146542	0.0768555	P60953, P42356, O75747, O75116, B4DYG5, Q15365	3245	9	16792	2.87485	1	0.660859	79.5027
GOTERM_BP_DIRECT	GO:0001503~ossification	22	0.644783	0.0796452	Q9H2U1, P02788, P10827, P29279, Q01196, P41180, P14780, Q86YN6, P10451, Q13950, Q99523, P05452, P09486, Q9NR12, Q15672, Q02447, P13942, Q99958, P00533, Q9Y4K3, Q13761, P10415	3245	80	16792	1.42305	1	0.673792	80.696
GOTERM_BP_DIRECT	GO:0048839~inner ear development	13	0.381008	0.0827376	P49137, O75444, O14910, P48431, P39210, O00548, P09619, Q06124, P09486, P02746, P49715, P46527, Q92688	3245	41	16792	1.64077	1	0.687618	81.9416
GOTERM_BP_DIRECT	GO:0008584~male gonad development	25	0.732708	0.0840808	O43521, P31270, P21583, P36897, P43694, P16989, P22612, P35221, P15976, Q13162, P50591, P04201, Q15788, P10721, Q07817, P03372, P26583, P23945, P29375, P43246, Q14865, P50281, P51843, P31260, P10415	3245	94	16792	1.37626	1	0.693066	82.4585
GOTERM_BP_DIRECT	GO:0050853~B cell receptor signaling pathway	16	0.468933	0.0841355	P01871, P06239, P05771, P00519, Q06187, P42680, Q13469, P56945, Q9UKW4, P29350, Q06413, P16885, P43405, P28482, P07948, P10415	3245	54	16792	1.53325	1	0.692655	82.4792
GOTERM_BP_DIRECT	GO:0035094~response to nicotine	12	0.3517	0.0857613	P52945, P19320, P30926, P43681, Q92769, P14416, P42574, P09601, P36544, P01210, P10415, P16220	3245	37	16792	1.67829	1	0.699245	83.0855
GOTERM_BP_DIRECT	GO:0070534~protein K63-linked ubiquitination	12	0.3517	0.0857613	P14373, P63146, Q9Y4L5, O60260, P46934, Q96JP5, Q12933, Q13404, Q9Y4K3, Q96LR5, Q96J02, Q9UNE7	3245	37	16792	1.67829	1	0.699245	83.0855
GOTERM_BP_DIRECT	GO:0010288~response to lead ion	6	0.17585	0.0876835	P53041, P36551, P11802, P09486, P04040, P05067	3245	13	16792	2.38834	1	0.706959	83.7765
GOTERM_BP_DIRECT	GO:0007212~dopamine receptor signaling pathway	6	0.17585	0.0876835	P08754, P32121, P49841, P09471, P21917, P49840	3245	13	16792	2.38834	1	0.706959	83.7765
GOTERM_BP_DIRECT	GO:0032479~regulation of type I interferon production	6	0.17585	0.0876835	P62979, Q5JVY0, Q9NSU2, P0CG48, Q96C32, Q5U5U6, Q9UJV9, P0CG47, Q13049	3245	13	16792	2.38834	1	0.706959	83.7765
GOTERM_BP_DIRECT	GO:0051131~chaperone-mediated protein complex assembly	6	0.17585	0.0876835	P07900, P34932, P10809, P78371, P10909, P36776	3245	13	16792	2.38834	1	0.706959	83.7765
GOTERM_BP_DIRECT	GO:0043069~negative regulation of programmed cell death	6	0.17585	0.0876835	P10721, Q03112, P37198, P16885, Q63ZY3, P62195	3245	13	16792	2.38834	1	0.706959	83.7765
GOTERM_BP_DIRECT	GO:0042711~maternal behavior	6	0.17585	0.0876835	Q9UBB5, P01178, P50148, O60477, P60484, P21728	3245	13	16792	2.38834	1	0.706959	83.7765
GOTERM_BP_DIRECT	GO:0051926~negative regulation of calcium ion transport	6	0.17585	0.0876835	Q8N423, P09471, P29474, P35354, P29475, P56539	3245	13	16792	2.38834	1	0.706959	83.7765
GOTERM_BP_DIRECT	GO:0003198~epithelial to mesenchymal transition involved in endocardial cushion formation	6	0.17585	0.0876835	P46531, Q9NV29, O43623, Q13485, O95863, Q06330	3245	13	16792	2.38834	1	0.706959	83.7765
GOTERM_BP_DIRECT	GO:0001963~synaptic transmission, dopaminergic	6	0.17585	0.0876835	Q96D21, Q00535, P14416, P06850, P21728, P21917	3245	13	16792	2.38834	1	0.706959	83.7765
GOTERM_BP_DIRECT	GO:0042994~cytoplasmic sequestering of transcription factor	6	0.17585	0.0876835	Q96HA7, P10827, Q99750, O43889, P25963, Q14145	3245	13	16792	2.38834	1	0.706959	83.7765
GOTERM_BP_DIRECT	GO:0007398~ectoderm development	6	0.17585	0.0876835	Q9HCE7, Q13105, P04259, O15156, Q9HCM4, P35222	3245	13	16792	2.38834	1	0.706959	83.7765
GOTERM_BP_DIRECT	GO:0035418~protein localization to synapse	6	0.17585	0.0876835	P78352, Q9Y566, Q00535, Q9UPA5, Q07866, Q9ULB1	3245	13	16792	2.38834	1	0.706959	83.7765
GOTERM_BP_DIRECT	GO:0010952~positive regulation of peptidase activity	6	0.17585	0.0876835	P02751, O76031, P53778, P05067, P50281, Q03135	3245	13	16792	2.38834	1	0.706959	83.7765
GOTERM_BP_DIRECT	GO:0006809~nitric oxide biosynthetic process	6	0.17585	0.0876835	O95865, P29474, P29475, P35228, P31749, P30793	3245	13	16792	2.38834	1	0.706959	83.7765
GOTERM_BP_DIRECT	GO:0030516~regulation of axon extension	6	0.17585	0.0876835	O75122, P50570, P00519, Q92823, Q16555, Q14247	3245	13	16792	2.38834	1	0.706959	83.7765
GOTERM_BP_DIRECT	GO:0048712~negative regulation of astrocyte differentiation	6	0.17585	0.0876835	P04198, Q9UIS9, Q9Y466, O75553, P21359, Q16288	3245	13	16792	2.38834	1	0.706959	83.7765
GOTERM_BP_DIRECT	GO:0045651~positive regulation of macrophage differentiation	6	0.17585	0.0876835	P06400, Q13546, Q14790, P14317, P17252, Q13158	3245	13	16792	2.38834	1	0.706959	83.7765
GOTERM_BP_DIRECT	GO:0048268~clathrin coat assembly	6	0.17585	0.0876835	Q13492, O00443, O00291, P63010, P53680, P42566	3245	13	16792	2.38834	1	0.706959	83.7765
GOTERM_BP_DIRECT	GO:0051297~centrosome organization	11	0.322392	0.0885722	O94927, P53350, Q12873, Q96SN8, Q9NPB6, Q08379, Q15154, Q9UBK9, O14974, O43543, Q9P2Y5	3245	33	16792	1.72491	1	0.710107	84.0868
GOTERM_BP_DIRECT	GO:0050808~synapse organization	11	0.322392	0.0885722	Q92574, Q9Y4I1, P37840, Q8TE12, Q9UQB3, Q13526, O14640, Q9Y5F6, Q9NZ94, P35222, Q9UN70	3245	33	16792	1.72491	1	0.710107	84.0868
GOTERM_BP_DIRECT	GO:0043410~positive regulation of MAPK cascade	22	0.644783	0.0887502	P26842, P48431, P22607, P11362, P19022, Q9HAT8, Q15131, P08138, Q8IX03, P34925, P35222, Q02156, P10721, P10275, Q16620, Q5VWQ8, P07550, P25445, P09429, P20333, P01127, P01112	3245	81	16792	1.40548	1	0.710216	84.1483
GOTERM_BP_DIRECT	GO:0048312~intracellular distribution of mitochondria	4	0.117233	0.0906515	Q5S007, Q92830, O00429, P57105	3245	6	16792	3.44982	1	0.717529	84.7911
GOTERM_BP_DIRECT	GO:1903599~positive regulation of mitophagy	4	0.117233	0.0906515	P42858, Q14457, Q16665, Q99497	3245	6	16792	3.44982	1	0.717529	84.7911
GOTERM_BP_DIRECT	GO:0030953~astral microtubule organization	4	0.117233	0.0906515	Q7Z460, P15311, P62491, Q12959	3245	6	16792	3.44982	1	0.717529	84.7911
GOTERM_BP_DIRECT	GO:0086073~bundle of His cell-Purkinje myocyte adhesion involved in cell communication	4	0.117233	0.0906515	P15924, Q9UI47, Q14126, P14923	3245	6	16792	3.44982	1	0.717529	84.7911
GOTERM_BP_DIRECT	GO:0048667~cell morphogenesis involved in neuron differentiation	4	0.117233	0.0906515	P06400, Q14469, Q06413, Q9C0B0	3245	6	16792	3.44982	1	0.717529	84.7911
GOTERM_BP_DIRECT	GO:0009299~mRNA transcription	4	0.117233	0.0906515	Q03181, Q00613, P17844, Q9H422	3245	6	16792	3.44982	1	0.717529	84.7911
GOTERM_BP_DIRECT	GO:0035965~cardiolipin acyl-chain remodeling	4	0.117233	0.0906515	Q16635, P40939, P55084, P47712	3245	6	16792	3.44982	1	0.717529	84.7911
GOTERM_BP_DIRECT	GO:0007182~common-partner SMAD protein phosphorylation	4	0.117233	0.0906515	Q15796, Q01082, P37173, P29590	3245	6	16792	3.44982	1	0.717529	84.7911
GOTERM_BP_DIRECT	GO:1902231~positive regulation of intrinsic apoptotic signaling pathway in response to DNA damage	4	0.117233	0.0906515	Q8N2W9, Q96BF6, P12757, P23396	3245	6	16792	3.44982	1	0.717529	84.7911
GOTERM_BP_DIRECT	GO:0001765~membrane raft assembly	4	0.117233	0.0906515	P07355, O75955, Q14254, P60903	3245	6	16792	3.44982	1	0.717529	84.7911
GOTERM_BP_DIRECT	GO:0051353~positive regulation of oxidoreductase activity	4	0.117233	0.0906515	Q9Y572, Q9HC29, P00519, O14618	3245	6	16792	3.44982	1	0.717529	84.7911
GOTERM_BP_DIRECT	GO:0060179~male mating behavior	4	0.117233	0.0906515	P01178, Q05586, P60484, Q15788	3245	6	16792	3.44982	1	0.717529	84.7911
GOTERM_BP_DIRECT	GO:0046321~positive regulation of fatty acid oxidation	4	0.117233	0.0906515	Q9UBK2, Q9BXJ5, P37231, Q07869	3245	6	16792	3.44982	1	0.717529	84.7911
GOTERM_BP_DIRECT	GO:1903715~regulation of aerobic respiration	4	0.117233	0.0906515	Q08043, Q16665, O75081, P55072	3245	6	16792	3.44982	1	0.717529	84.7911
GOTERM_BP_DIRECT	GO:0090279~regulation of calcium ion import	4	0.117233	0.0906515	Q86YM7, P56539, Q9BYP7, P35222	3245	6	16792	3.44982	1	0.717529	84.7911
GOTERM_BP_DIRECT	GO:0009396~folic acid-containing compound biosynthetic process	4	0.117233	0.0906515	P49914, Q9UII2, Q6UB35, P11586	3245	6	16792	3.44982	1	0.717529	84.7911
GOTERM_BP_DIRECT	GO:0032754~positive regulation of interleukin-5 production	4	0.117233	0.0906515	P10276, Q08499, Q96P20, O95760	3245	6	16792	3.44982	1	0.717529	84.7911
GOTERM_BP_DIRECT	GO:1903799~negative regulation of production of miRNAs involved in gene silencing by miRNA	4	0.117233	0.0906515	P03372, Q9Y618, O75376, Q08209	3245	6	16792	3.44982	1	0.717529	84.7911
GOTERM_BP_DIRECT	GO:0010887~negative regulation of cholesterol storage	4	0.117233	0.0906515	Q13133, P37231, Q07869, P55055	3245	6	16792	3.44982	1	0.717529	84.7911
GOTERM_BP_DIRECT	GO:0043620~regulation of DNA-templated transcription in response to stress	4	0.117233	0.0906515	Q15418, P51812, P35638, Q9NYF8	3245	6	16792	3.44982	1	0.717529	84.7911
GOTERM_BP_DIRECT	GO:0090330~regulation of platelet aggregation	4	0.117233	0.0906515	Q04759, P17252, P43405, P07948	3245	6	16792	3.44982	1	0.717529	84.7911
GOTERM_BP_DIRECT	GO:0071168~protein localization to chromatin	4	0.117233	0.0906515	P53350, P03372, Q15910, Q56NI9	3245	6	16792	3.44982	1	0.717529	84.7911
GOTERM_BP_DIRECT	GO:0006616~SRP-dependent cotranslational protein targeting to membrane, translocation	4	0.117233	0.0906515	O76094, P61011, P60468, Q8WV99	3245	6	16792	3.44982	1	0.717529	84.7911
GOTERM_BP_DIRECT	GO:1903265~positive regulation of tumor necrosis factor-mediated signaling pathway	4	0.117233	0.0906515	Q5JVY0, P08107, O60260, Q12933, Q13049	3245	6	16792	3.44982	1	0.717529	84.7911
GOTERM_BP_DIRECT	GO:0022038~corpus callosum development	4	0.117233	0.0906515	Q68CZ1, Q00535, P34925, P29323	3245	6	16792	3.44982	1	0.717529	84.7911
GOTERM_BP_DIRECT	GO:0034773~histone H4-K20 trimethylation	4	0.117233	0.0906515	Q13610, Q4LE39, Q86Y97, P29374	3245	6	16792	3.44982	1	0.717529	84.7911
GOTERM_BP_DIRECT	GO:0006348~chromatin silencing at telomere	4	0.117233	0.0906515	Q9C005, Q8IXJ6, Q8TEK3, O14929	3245	6	16792	3.44982	1	0.717529	84.7911
GOTERM_BP_DIRECT	GO:1903428~positive regulation of reactive oxygen species biosynthetic process	4	0.117233	0.0906515	P56524, P51159, Q99497, O43524	3245	6	16792	3.44982	1	0.717529	84.7911
GOTERM_BP_DIRECT	GO:0051096~positive regulation of helicase activity	4	0.117233	0.0906515	P52701, Q9NUX5, Q9Y3Y2, P43246	3245	6	16792	3.44982	1	0.717529	84.7911
GOTERM_BP_DIRECT	GO:0010216~maintenance of DNA methylation	4	0.117233	0.0906515	Q96T88, P26358, Q9NRZ9, Q93009	3245	6	16792	3.44982	1	0.717529	84.7911
GOTERM_BP_DIRECT	GO:0009987~cellular process	4	0.117233	0.0906515	P07437, Q9HCU9, P05067, P46821	3245	6	16792	3.44982	1	0.717529	84.7911
GOTERM_BP_DIRECT	GO:0035412~regulation of catenin import into nucleus	4	0.117233	0.0906515	O15169, Q9NYF0, O75084, P50148	3245	6	16792	3.44982	1	0.717529	84.7911
GOTERM_BP_DIRECT	GO:0007253~cytoplasmic sequestering of NF-kappaB	4	0.117233	0.0906515	Q9UNN5, P25963, O75832, Q9UN86	3245	6	16792	3.44982	1	0.717529	84.7911
GOTERM_BP_DIRECT	GO:0033119~negative regulation of RNA splicing	4	0.117233	0.0906515	P26599, O95758, P62277, P62854	3245	6	16792	3.44982	1	0.717529	84.7911
GOTERM_BP_DIRECT	GO:0098532~histone H3-K27 trimethylation	4	0.117233	0.0906515	Q15910, P16403, Q8TDI0, P16402	3245	6	16792	3.44982	1	0.717529	84.7911
GOTERM_BP_DIRECT	GO:2001200~positive regulation of dendritic cell differentiation	4	0.117233	0.0906515	Q15109, P09382, P17931, P09429	3245	6	16792	3.44982	1	0.717529	84.7911
GOTERM_BP_DIRECT	GO:1901016~regulation of potassium ion transmembrane transporter activity	4	0.117233	0.0906515	Q96PU5, P62258, Q13642, P46934	3245	6	16792	3.44982	1	0.717529	84.7911
GOTERM_BP_DIRECT	GO:0006924~activation-induced cell death of T cells	4	0.117233	0.0906515	P25445, P01589, P62753, P31749	3245	6	16792	3.44982	1	0.717529	84.7911
GOTERM_BP_DIRECT	GO:0034454~microtubule anchoring at centrosome	4	0.117233	0.0906515	Q8N4C6, Q14203, Q15154, Q9Y496	3245	6	16792	3.44982	1	0.717529	84.7911
GOTERM_BP_DIRECT	GO:0072719~cellular response to cisplatin	4	0.117233	0.0906515	Q15847, Q96FC9, P09601, Q06609	3245	6	16792	3.44982	1	0.717529	84.7911
GOTERM_BP_DIRECT	GO:0019076~viral release from host cell	4	0.117233	0.0906515	O75351, P51149, Q08752, P53990	3245	6	16792	3.44982	1	0.717529	84.7911
GOTERM_BP_DIRECT	GO:1902065~response to L-glutamate	4	0.117233	0.0906515	O95831, O94874, P12004, P16220	3245	6	16792	3.44982	1	0.717529	84.7911
GOTERM_BP_DIRECT	GO:0010742~macrophage derived foam cell differentiation	4	0.117233	0.0906515	P35610, P42224, Q09472, P37231	3245	6	16792	3.44982	1	0.717529	84.7911
GOTERM_BP_DIRECT	GO:1904953~Wnt signaling pathway involved in midbrain dopaminergic neuron differentiation	4	0.117233	0.0906515	P56704, O75581, Q9UP38, P34925	3245	6	16792	3.44982	1	0.717529	84.7911
GOTERM_BP_DIRECT	GO:0070585~protein localization to mitochondrion	4	0.117233	0.0906515	P31689, Q5S007, O60260, O00429	3245	6	16792	3.44982	1	0.717529	84.7911
GOTERM_BP_DIRECT	GO:0060789~hair follicle placode formation	4	0.117233	0.0906515	Q13547, P60953, Q92769, P35222	3245	6	16792	3.44982	1	0.717529	84.7911
GOTERM_BP_DIRECT	GO:0006189~'de novo' IMP biosynthetic process	4	0.117233	0.0906515	Q06203, P22102, P31939, P30566	3245	6	16792	3.44982	1	0.717529	84.7911
GOTERM_BP_DIRECT	GO:0046578~regulation of Ras protein signal transduction	4	0.117233	0.0906515	P37198, Q9P212, Q13972, Q13501	3245	6	16792	3.44982	1	0.717529	84.7911
GOTERM_BP_DIRECT	GO:0035774~positive regulation of insulin secretion involved in cellular response to glucose stimulus	10	0.293083	0.0909989	Q8HWS3, P52945, P33176, P13569, Q92934, Q96RI1, Q16665, P55809, P06850, P49407	3245	29	16792	1.78439	1	0.718322	84.9058
GOTERM_BP_DIRECT	GO:0048568~embryonic organ development	7	0.205158	0.0922225	P54727, Q9UBB5, Q8WW38, O95926, O95983, Q13635, P19447	3245	17	16792	2.13077	1	0.722679	85.3035
GOTERM_BP_DIRECT	GO:0030033~microvillus assembly	7	0.205158	0.0922225	O95819, O14745, P15311, Q9Y3L5, P10114, Q13887, P62834	3245	17	16792	2.13077	1	0.722679	85.3035
GOTERM_BP_DIRECT	GO:0030048~actin filament-based movement	7	0.205158	0.0922225	Q9Y4I1, P35580, Q7Z406, P68032, O43795, P35579, Q9Y623	3245	17	16792	2.13077	1	0.722679	85.3035
GOTERM_BP_DIRECT	GO:0050860~negative regulation of T cell receptor signaling pathway	7	0.205158	0.0922225	P15311, P29350, P32455, P17931, P17706, Q96IZ0, F7VJQ1	3245	17	16792	2.13077	1	0.722679	85.3035
GOTERM_BP_DIRECT	GO:0032722~positive regulation of chemokine production	7	0.205158	0.0922225	P19525, Q16665, P01375, O43353, O00206, O60603, Q9NR96	3245	17	16792	2.13077	1	0.722679	85.3035
GOTERM_BP_DIRECT	GO:0051893~regulation of focal adhesion assembly	7	0.205158	0.0922225	Q92574, Q7Z460, Q658W2, Q05397, O43293, Q13464, O75116, Q9H2G2	3245	17	16792	2.13077	1	0.722679	85.3035
GOTERM_BP_DIRECT	GO:0061178~regulation of insulin secretion involved in cellular response to glucose stimulus	7	0.205158	0.0922225	O15392, Q13009, Q96RI1, Q00536, O95622, Q02156, Q9ULB1	3245	17	16792	2.13077	1	0.722679	85.3035
GOTERM_BP_DIRECT	GO:0042325~regulation of phosphorylation	7	0.205158	0.0922225	P33993, Q8IXJ6, P49768, O14920, Q6R327, Q99728, Q96A00	3245	17	16792	2.13077	1	0.722679	85.3035
GOTERM_BP_DIRECT	GO:0001824~blastocyst development	7	0.205158	0.0922225	Q01860, P17655, P43686, P36897, P17980, P20823, Q13503	3245	17	16792	2.13077	1	0.722679	85.3035
GOTERM_BP_DIRECT	GO:0031333~negative regulation of protein complex assembly	7	0.205158	0.0922225	P61968, P04049, P60953, P49841, Q13541, O00571, Q05513	3245	17	16792	2.13077	1	0.722679	85.3035
GOTERM_BP_DIRECT	GO:0071310~cellular response to organic substance	7	0.205158	0.0922225	P29466, P05452, P27797, P05937, P11161, P10415, P01584	3245	17	16792	2.13077	1	0.722679	85.3035
GOTERM_BP_DIRECT	GO:0060749~mammary gland alveolus development	7	0.205158	0.0922225	P10275, P24385, P03372, P15692, P17752, Q15303, Q99623	3245	17	16792	2.13077	1	0.722679	85.3035
GOTERM_BP_DIRECT	GO:1901741~positive regulation of myoblast fusion	7	0.205158	0.0922225	Q13469, O75955, P24394, P15172, Q16539, Q9NZN4, Q9H4M9	3245	17	16792	2.13077	1	0.722679	85.3035
GOTERM_BP_DIRECT	GO:0051899~membrane depolarization	9	0.263775	0.0927695	Q9Y698, P05412, Q00975, P43681, O00555, Q03164, Q03135, Q99497, Q05513	3245	25	16792	1.8629	1	0.724251	85.478
GOTERM_BP_DIRECT	GO:0001816~cytokine production	9	0.263775	0.0927695	Q13469, P06702, O75444, Q9NWZ3, P01730, P48736, P05109, Q99500, Q9BZS1	3245	25	16792	1.8629	1	0.724251	85.478
GOTERM_BP_DIRECT	GO:0022604~regulation of cell morphogenesis	9	0.263775	0.0927695	Q7LC44, Q5VZL5, P47756, Q14202, P09486, P23528, Q9UBW7, P52742, P63000	3245	25	16792	1.8629	1	0.724251	85.478
GOTERM_BP_DIRECT	GO:0048709~oligodendrocyte differentiation	9	0.263775	0.0927695	Q07955, P46531, Q02297, Q16620, P09543, P04626, Q00535, P41240, Q9NZ94	3245	25	16792	1.8629	1	0.724251	85.478
GOTERM_BP_DIRECT	GO:0030878~thyroid gland development	9	0.263775	0.0927695	P04049, P10827, P28482, P27361, P31249, Q02750, P11831, P84022, P15056	3245	25	16792	1.8629	1	0.724251	85.478
GOTERM_BP_DIRECT	GO:0042327~positive regulation of phosphorylation	9	0.263775	0.0927695	P10275, O95999, Q13418, Q15811, O75084, O00560, Q86YN6, P07996, P00533	3245	25	16792	1.8629	1	0.724251	85.478
GOTERM_BP_DIRECT	GO:0034198~cellular response to amino acid starvation	9	0.263775	0.0927695	P18847, Q9P2K8, P55851, Q92616, P19525, P38936, P05198, Q9Y371, Q6PJI9	3245	25	16792	1.8629	1	0.724251	85.478
GOTERM_BP_DIRECT	GO:0001578~microtubule bundle formation	9	0.263775	0.0927695	Q7Z460, O94811, P53350, Q96SN8, Q66K74, Q96L34, P11137, P46821, Q8N841	3245	25	16792	1.8629	1	0.724251	85.478
GOTERM_BP_DIRECT	GO:0007492~endoderm development	8	0.234467	0.0934363	P46531, Q7LC44, P43694, Q13485, P11047, Q9HCM4, P84022, Q93074	3245	21	16792	1.97133	1	0.726288	85.688
GOTERM_BP_DIRECT	GO:0001658~branching involved in ureteric bud morphogenesis	13	0.381008	0.0963527	Q9NSA3, P31270, O15230, Q13485, Q13418, Q9NSC2, Q99502, P01106, P40424, P35222, Q13635, Q12959, P10415	3245	42	16792	1.6017	1	0.737068	86.5734
GOTERM_BP_DIRECT	GO:0070562~regulation of vitamin D receptor signaling pathway	3	0.087925	0.0975268	Q13573, O15164, Q15648	3245	3	16792	5.17473	1	0.740915	86.915
GOTERM_BP_DIRECT	GO:0045023~G0 to G1 transition	3	0.087925	0.0975268	O15151, Q00526, P01106	3245	3	16792	5.17473	1	0.740915	86.915
GOTERM_BP_DIRECT	GO:0071409~cellular response to cycloheximide	3	0.087925	0.0975268	O43474, Q9Y5W3, P01106	3245	3	16792	5.17473	1	0.740915	86.915
GOTERM_BP_DIRECT	GO:0007176~regulation of epidermal growth factor-activated receptor activity	3	0.087925	0.0975268	O43639, P05067, P29353	3245	3	16792	5.17473	1	0.740915	86.915
GOTERM_BP_DIRECT	GO:1900222~negative regulation of beta-amyloid clearance	3	0.087925	0.0975268	P30533, P11831, Q8IZQ8	3245	3	16792	5.17473	1	0.740915	86.915
GOTERM_BP_DIRECT	GO:0031937~positive regulation of chromatin silencing	3	0.087925	0.0975268	Q96EB6, Q96ST3, Q8N108	3245	3	16792	5.17473	1	0.740915	86.915
GOTERM_BP_DIRECT	GO:0071461~cellular response to redox state	3	0.087925	0.0975268	P52565, P52566, Q6EMK4	3245	3	16792	5.17473	1	0.740915	86.915
GOTERM_BP_DIRECT	GO:0033128~negative regulation of histone phosphorylation	3	0.087925	0.0975268	O75367, P63146, Q15672	3245	3	16792	5.17473	1	0.740915	86.915
GOTERM_BP_DIRECT	GO:0021697~cerebellar cortex formation	3	0.087925	0.0975268	Q06124, Q00535, Q02750	3245	3	16792	5.17473	1	0.740915	86.915
GOTERM_BP_DIRECT	GO:0003157~endocardium development	3	0.087925	0.0975268	P46531, Q13043, Q13188	3245	3	16792	5.17473	1	0.740915	86.915
GOTERM_BP_DIRECT	GO:0018076~N-terminal peptidyl-lysine acetylation	3	0.087925	0.0975268	Q09472, Q92793, Q92831	3245	3	16792	5.17473	1	0.740915	86.915
GOTERM_BP_DIRECT	GO:0071221~cellular response to bacterial lipopeptide	3	0.087925	0.0975268	P58753, P16671, O60603	3245	3	16792	5.17473	1	0.740915	86.915
GOTERM_BP_DIRECT	GO:0070141~response to UV-A	3	0.087925	0.0975268	P24385, P00533, P31749	3245	3	16792	5.17473	1	0.740915	86.915
GOTERM_BP_DIRECT	GO:1904037~positive regulation of epithelial cell apoptotic process	3	0.087925	0.0975268	P31483, O60674, Q99523	3245	3	16792	5.17473	1	0.740915	86.915
GOTERM_BP_DIRECT	GO:0051303~establishment of chromosome localization	3	0.087925	0.0975268	O15392, Q9NXR1, Q9GZM8	3245	3	16792	5.17473	1	0.740915	86.915
GOTERM_BP_DIRECT	GO:0006354~DNA-templated transcription, elongation	3	0.087925	0.0975268	Q15560, O00267, Q9HB65	3245	3	16792	5.17473	1	0.740915	86.915
GOTERM_BP_DIRECT	GO:1903542~negative regulation of exosomal secretion	3	0.087925	0.0975268	O75351, O60260, P51149	3245	3	16792	5.17473	1	0.740915	86.915
GOTERM_BP_DIRECT	GO:0032602~chemokine production	3	0.087925	0.0975268	P06702, O43918, P05109	3245	3	16792	5.17473	1	0.740915	86.915
GOTERM_BP_DIRECT	GO:0060948~cardiac vascular smooth muscle cell development	3	0.087925	0.0975268	P46531, P15692, Q9UBP5	3245	3	16792	5.17473	1	0.740915	86.915
GOTERM_BP_DIRECT	GO:2001141~regulation of RNA biosynthetic process	3	0.087925	0.0975268	O75030, Q15648, Q9Y6Q9	3245	3	16792	5.17473	1	0.740915	86.915
GOTERM_BP_DIRECT	GO:0090312~positive regulation of protein deacetylation	3	0.087925	0.0975268	Q9Y572, Q9HCU9, Q13627	3245	3	16792	5.17473	1	0.740915	86.915
GOTERM_BP_DIRECT	GO:0033273~response to vitamin	3	0.087925	0.0975268	Q9UBM1, P52945, Q15047	3245	3	16792	5.17473	1	0.740915	86.915
GOTERM_BP_DIRECT	GO:2000630~positive regulation of miRNA metabolic process	3	0.087925	0.0975268	Q04206, P19838, P01112	3245	3	16792	5.17473	1	0.740915	86.915
GOTERM_BP_DIRECT	GO:0019046~release from viral latency	3	0.087925	0.0975268	Q9H1E3, O43889, P51610	3245	3	16792	5.17473	1	0.740915	86.915
GOTERM_BP_DIRECT	GO:0060632~regulation of microtubule-based movement	3	0.087925	0.0975268	P10636, Q9UBN7, P78318	3245	3	16792	5.17473	1	0.740915	86.915
GOTERM_BP_DIRECT	GO:0090204~protein localization to nuclear pore	3	0.087925	0.0975268	P61970, Q9BZF1, P63165	3245	3	16792	5.17473	1	0.740915	86.915
GOTERM_BP_DIRECT	GO:1902263~apoptotic process involved in embryonic digit morphogenesis	3	0.087925	0.0975268	O43521, P46531, Q07812	3245	3	16792	5.17473	1	0.740915	86.915
GOTERM_BP_DIRECT	GO:0061198~fungiform papilla formation	3	0.087925	0.0975268	Q13547, Q92769, P35222	3245	3	16792	5.17473	1	0.740915	86.915
GOTERM_BP_DIRECT	GO:0002902~regulation of B cell apoptotic process	3	0.087925	0.0975268	P60484, Q06187, P07948	3245	3	16792	5.17473	1	0.740915	86.915
GOTERM_BP_DIRECT	GO:0090045~positive regulation of deacetylase activity	3	0.087925	0.0975268	O43889, P49354, P45983	3245	3	16792	5.17473	1	0.740915	86.915
GOTERM_BP_DIRECT	GO:1990785~response to water-immersion restraint stress	3	0.087925	0.0975268	Q00987, P98177, O43524	3245	3	16792	5.17473	1	0.740915	86.915
GOTERM_BP_DIRECT	GO:1903378~positive regulation of oxidative stress-induced neuron intrinsic apoptotic signaling pathway	3	0.087925	0.0975268	O60260, Q07820, Q969H0	3245	3	16792	5.17473	1	0.740915	86.915
GOTERM_BP_DIRECT	GO:0071733~transcriptional activation by promoter-enhancer looping	3	0.087925	0.0975268	Q9Y230, P15976, Q8IX07	3245	3	16792	5.17473	1	0.740915	86.915
GOTERM_BP_DIRECT	GO:0090650~cellular response to oxygen-glucose deprivation	3	0.087925	0.0975268	Q92574, O95831, P22681	3245	3	16792	5.17473	1	0.740915	86.915
GOTERM_BP_DIRECT	GO:0038091~positive regulation of cell proliferation by VEGF-activated platelet derived growth factor receptor signaling pathway	3	0.087925	0.0975268	P09619, P16234, P15692	3245	3	16792	5.17473	1	0.740915	86.915
GOTERM_BP_DIRECT	GO:0018394~peptidyl-lysine acetylation	3	0.087925	0.0975268	Q96EB6, P78537, Q92831	3245	3	16792	5.17473	1	0.740915	86.915
GOTERM_BP_DIRECT	GO:1902742~apoptotic process involved in development	3	0.087925	0.0975268	O14757, O75312, O95343	3245	3	16792	5.17473	1	0.740915	86.915
GOTERM_BP_DIRECT	GO:0002486~antigen processing and presentation of endogenous peptide antigen via MHC class I via ER pathway, TAP-independent	3	0.087925	0.0975268	P30480, P30504, P30443	3245	3	16792	5.17473	1	0.740915	86.915
GOTERM_BP_DIRECT	GO:1901837~negative regulation of transcription of nuclear large rRNA transcript from RNA polymerase I promoter	3	0.087925	0.0975268	O75618, O75367, Q9P0M6	3245	3	16792	5.17473	1	0.740915	86.915
GOTERM_BP_DIRECT	GO:0090245~axis elongation involved in somitogenesis	3	0.087925	0.0975268	P56704, O75581, Q93074	3245	3	16792	5.17473	1	0.740915	86.915
GOTERM_BP_DIRECT	GO:0002051~osteoblast fate commitment	3	0.087925	0.0975268	Q15797, Q13950, Q99717	3245	3	16792	5.17473	1	0.740915	86.915
GOTERM_BP_DIRECT	GO:0060154~cellular process regulating host cell cycle in response to virus	3	0.087925	0.0975268	O43521, Q07817, Q92934	3245	3	16792	5.17473	1	0.740915	86.915
GOTERM_BP_DIRECT	GO:0060715~syncytiotrophoblast cell differentiation involved in labyrinthine layer development	3	0.087925	0.0975268	Q14790, Q13467, O75190	3245	3	16792	5.17473	1	0.740915	86.915
GOTERM_BP_DIRECT	GO:0009595~detection of biotic stimulus	3	0.087925	0.0975268	Q9Y239, Q9HC29, Q96P20	3245	3	16792	5.17473	1	0.740915	86.915
GOTERM_BP_DIRECT	GO:0045608~negative regulation of auditory receptor cell differentiation	3	0.087925	0.0975268	P46531, Q14469, O00548	3245	3	16792	5.17473	1	0.740915	86.915
GOTERM_BP_DIRECT	GO:1902175~regulation of oxidative stress-induced intrinsic apoptotic signaling pathway	3	0.087925	0.0975268	Q13087, P07237, Q9UMX0	3245	3	16792	5.17473	1	0.740915	86.915
GOTERM_BP_DIRECT	GO:0060544~regulation of necroptotic process	3	0.087925	0.0975268	Q13490, O15519, Q13489	3245	3	16792	5.17473	1	0.740915	86.915
GOTERM_BP_DIRECT	GO:2000074~regulation of type B pancreatic cell development	3	0.087925	0.0975268	O00327, Q15382, O15516	3245	3	16792	5.17473	1	0.740915	86.915
GOTERM_BP_DIRECT	GO:0090003~regulation of establishment of protein localization to plasma membrane	3	0.087925	0.0975268	Q5SW96, P10275, Q9UKG1	3245	3	16792	5.17473	1	0.740915	86.915
GOTERM_BP_DIRECT	GO:0021747~cochlear nucleus development	3	0.087925	0.0975268	O95487, Q14160, P10415	3245	3	16792	5.17473	1	0.740915	86.915
GOTERM_BP_DIRECT	GO:0070424~regulation of nucleotide-binding oligomerization domain containing signaling pathway	3	0.087925	0.0975268	Q13490, P98170, Q13489	3245	3	16792	5.17473	1	0.740915	86.915
GOTERM_BP_DIRECT	GO:0032202~telomere assembly	3	0.087925	0.0975268	Q9NUX5, Q9BSI4, Q96AP0	3245	3	16792	5.17473	1	0.740915	86.915
GOTERM_BP_DIRECT	GO:0045925~positive regulation of female receptivity	3	0.087925	0.0975268	P01178, P10827, Q15788	3245	3	16792	5.17473	1	0.740915	86.915
GOTERM_BP_DIRECT	GO:1904715~negative regulation of chaperone-mediated autophagy	3	0.087925	0.0975268	P10619, P37840, P08621	3245	3	16792	5.17473	1	0.740915	86.915
GOTERM_BP_DIRECT	GO:0031281~positive regulation of cyclase activity	3	0.087925	0.0975268	P27361, Q16539, P45983	3245	3	16792	5.17473	1	0.740915	86.915
GOTERM_BP_DIRECT	GO:1904646~cellular response to beta-amyloid	3	0.087925	0.0975268	P49662, P09874, O43524	3245	3	16792	5.17473	1	0.740915	86.915
GOTERM_BP_DIRECT	GO:0060745~mammary gland branching involved in pregnancy	3	0.087925	0.0975268	P03372, P11473, Q15648	3245	3	16792	5.17473	1	0.740915	86.915
GOTERM_BP_DIRECT	GO:0044346~fibroblast apoptotic process	3	0.087925	0.0975268	Q13618, P01106, Q16611	3245	3	16792	5.17473	1	0.740915	86.915
GOTERM_BP_DIRECT	GO:0031503~protein complex localization	3	0.087925	0.0975268	O15392, Q02790, Q9P2E2	3245	3	16792	5.17473	1	0.740915	86.915
GOTERM_BP_DIRECT	GO:0048625~myoblast fate commitment	3	0.087925	0.0975268	Q99814, P78337, Q6FHW4, Q9NQB0	3245	3	16792	5.17473	1	0.740915	86.915

## Sheet: CC
Category	Term	Count	%	PValue	Genes	List Total	Pop Hits	Pop Total	Fold Enrichment	Bonferroni	Benjamini	FDR
GOTERM_CC_DIRECT	GO:0005829~cytosol	1244	36.4596	7.53434e-192	Q8N1W1, P46940, Q9Y6I7, Q8IZH2, P55735, Q5H9R7, P27635, O75496, Q9UKG1, P14324, Q13469, P53621, P52789, Q9NYY3, P59998, P47914, Q01433, Q9UPZ9, P22694, P98077, Q9BUB5, Q969V6, Q13464, P46934, P46937, Q07820, Q9UGJ0, P19388, Q13347, Q07817, Q01201, Q07812, Q9NSD9, Q9GZM8, P40227, Q8TCX5, P22681, P52565, P52566, Q13642, A8K161, O75474, O75475, P46926, Q6UB35, Q9UBW7, P13861, Q99436, O75674, P41743,…	3329	3315	18224	2.05431	8.47613e-189	8.47613e-189	1.20827e-188
GOTERM_CC_DIRECT	GO:0005654~nucleoplasm	1018	29.8359	3.3375e-140	Q71UM5, P55735, Q5H9R7, O75496, Q13342, P14324, Q13469, Q9UGL1, Q00839, P22694, Q9Y4A5, Q8N6I1, Q9BUB5, Q969V6, P46937, P31249, Q07820, Q5FWF5, P19388, Q9UGJ0, P19387, Q01201, Q9HAN9, Q06787, Q9Y6J0, Q8WXI9, P22415, Q00403, P12755, Q9NXF1, A8K161, O75475, P12757, Q92804, Q99436, O75888, O75886, P53814, P01106, O75081, Q6PJG2, P01100, Q9H4L7, Q7L775, P55072, Q9H4L4, P63104, P63316, Q13330, Q9UKD2,…	3329	2784	18224	2.00174	3.75469e-137	1.87735e-137	5.3523e-137
GOTERM_CC_DIRECT	GO:0005737~cytoplasm	1489	43.6401	3.29084e-107	P46940, P07437, Q9Y6I4, Q8IZH2, Q96GX9, Q5H9R7, P27816, O75496, Q9UKG1, P14324, Q13469, P53621, Q9UGL1, P13645, Q9NYY3, P01127, P31260, Q9GZN0, Q9BUB5, Q969V6, P46934, P46937, Q07820, P19387, O75899, Q07817, Q01201, Q07812, P14317, Q9NSD9, Q06787, Q9Y6J0, Q8NC51, P12755, P40227, Q9NXF1, P22681, P52565, P52566, Q13642, P46926, P12757, Q9UBW7, Q92804, P13861, Q53GL0, Q99436, P40222, O75674, P41743,…	3329	5222	18224	1.56095	3.7022e-104	1.23407e-104	5.27747e-104
GOTERM_CC_DIRECT	GO:0005634~nucleus	1517	44.4607	9.12665e-103	P46940, P07437, Q9Y6I4, Q8IZH2, Q71UM5, Q8IVH2, O75496, Q9UKG1, Q13342, Q13469, Q9UGL1, P13645, Q494X3, Q00839, Q9UPZ9, Q5VTD9, Q8NBU5, P31260, Q9Y4A5, Q9GZN0, Q9BUB5, Q969V6, P46934, P31249, P46937, Q07820, P19388, P19387, Q01201, Q07812, P14317, Q06787, Q9HAN9, Q9Y6J0, P22415, Q9Y4B4, Q8NC51, P12755, Q00403, P22681, P52565, Q13642, A8K161, O75475, P12757, Q92804, Q53GL0, Q99436, Q8NFU7, P41743,…	3329	5415	18224	1.53362	1.02675e-99	2.56687e-100	1.46363e-99
GOTERM_CC_DIRECT	GO:0016020~membrane	677	19.8417	1.15557e-52	Q13200, A7E2Y1, Q8NF50, Q8IZH2, P27635, P07737, P53621, P13645, P52789, O75553, P47914, Q16820, Q00839, P01127, Q9P2D0, Q96JS3, Q8NBU5, Q17RA0, O75955, O95980, Q13561, P40337, P46937, Q07820, P14635, Q07817, Q9P2E9, Q07812, P14317, O75569, Q2LD37, P67775, Q9NSD9, Q13555, Q06787, O95782, Q07912, Q99570, Q8NC51, Q92901, P33241, Q8IWJ2, P01730, O75376, P52566, P51790, Q6UB35, P13861, P40222, Q9NXW2,…	3329	2200	18224	1.6846	1.30001e-49	2.60002e-50	1.85316e-49
GOTERM_CC_DIRECT	GO:0043234~protein complex	191	5.59789	1.80356e-39	P46940, P07437, Q01082, Q92925, Q12834, Q15797, Q99717, P49810, P51532, P30793, Q09028, P11274, Q00987, P61764, P50502, Q92922, P38936, O43707, Q8TE68, P78537, Q15466, Q01105, Q13153, P48059, Q9NPB6, Q12824, P35354, O00213, P50570, Q96JB5, Q9Y241, Q8TEX9, Q15154, Q9Y4J8, O95983, P11277, P53041, P31150, P61962, P20749, Q8WXI9, P56539, P49593, P46527, P12755, Q99836, P18206, P62837, P11388, Q8TAP6,…	3329	412	18224	2.53785	2.029e-36	3.38167e-37	2.89233e-36
GOTERM_CC_DIRECT	GO:0005925~focal adhesion	183	5.36342	1.60402e-38	P46940, P17655, P36578, Q15654, P19022, Q14289, P23528, P07737, P11142, O15530, Q96IF1, Q13283, P62269, Q9UNF0, O43707, P50281, P61978, P36507, P98160, P23396, Q8TCZ2, O75955, Q13153, Q9Y490, P48059, P39019, P50570, Q14676, Q9UBG0, O00560, O75369, Q15149, P11940, Q14344, Q86TP1, P62258, P61586, P07237, P67936, Q9NR12, P98082, O14713, P39023, Q9UHB6, P18206, Q03113, Q92692, P60953, Q96N67, Q13642,…	3329	391	18224	2.56215	1.80452e-35	2.57788e-36	2.57233e-35
GOTERM_CC_DIRECT	GO:0070062~extracellular exosome	763	22.3623	3.2142e-37	P46940, P07437, P55735, P27816, Q9UKG1, P53621, P13645, P59998, P22694, Q8NBS9, P46934, Q13347, Q07812, P98082, Q8NC51, P40227, P52565, P52566, P46926, P13861, Q99436, O75674, P41743, Q8WVJ2, O75888, P40616, P57721, P26885, P55072, P63104, P27824, Q13330, O75487, P14923, P07108, P06576, O75874, Q13439, B4DYG5, P55084, P05198, P01111, Q9Y6E0, Q9H4M9, P18084, P05186, P51571, P15880, Q6NVV1, Q8WVE0,…	3329	2811	18224	1.48591	3.61597e-34	4.51997e-35	5.15455e-34
GOTERM_CC_DIRECT	GO:0005913~cell-cell adherens junction	158	4.63072	3.73241e-36	O95067, P46940, Q01082, P62750, P19022, O14908, O00571, P55196, P07737, P11142, O60716, P25054, P47914, Q9UNF0, P61313, P61978, Q8TE68, P62854, Q99497, Q9UJU6, O75955, Q7Z2W4, P26196, Q9Y490, P49207, O15020, Q14134, O00560, O00567, Q16643, O75369, Q5VWQ8, Q15149, P28072, P08238, P62258, Q96HC4, P63244, Q8NC51, Q9UHB6, P18206, Q92692, Q14160, P22681, P35222, Q86UP2, Q9H223, Q08378, P30041, P52907,…	3329	323	18224	2.67784	4.19896e-33	4.66552e-34	5.9856e-33
GOTERM_CC_DIRECT	GO:0005730~nucleolus	302	8.85111	9.78169e-34	P36578, Q9H0A0, P78316, P62750, Q9Y2L1, P11137, P62753, O15213, Q03989, Q13342, Q9BSJ6, P11142, Q00987, O75553, P62854, P23396, P62851, P68104, Q9NX58, P26196, Q08J23, O75367, Q96JB5, O15226, Q06265, Q01844, Q92665, Q9UKV3, Q06787, Q96FC9, P98082, Q15067, O00410, Q9Y4W2, Q00403, Q9NXF1, Q92794, P41227, O60934, Q9BVI4, O60936, P09874, Q92804, P78563, P41220, P62979, Q9NY61, O76075, Q12789, Q9BQG0,…	3329	857	18224	1.92911	1.10044e-30	1.10044e-31	1.56867e-30
GOTERM_CC_DIRECT	GO:0000790~nuclear chromatin	104	3.04807	2.28271e-28	P17275, P51531, Q9Y6I4, P52701, Q92925, P84022, Q8IY92, P51532, Q9Y6Q9, Q13469, Q09028, Q92922, P61978, Q01094, O75367, O43623, Q92878, Q12824, Q8TEX9, Q13950, O95983, Q02078, O43474, Q15910, P16402, P16401, Q96FC9, Q04206, Q8WXI9, Q13761, Q02539, O75376, Q9NQ66, O00273, Q92793, Q8N163, O14929, O76075, P15172, Q05195, O95644, Q7Z4L5, P11831, Q13133, Q9Y618, Q8TAQ2, Q14839, P15941, Q6FHW4, Q15788,…	3329	193	18224	2.94989	2.56805e-25	2.33459e-26	3.66075e-25
GOTERM_CC_DIRECT	GO:0048471~perinuclear region of cytoplasm	223	6.53576	3.1972e-26	P16989, O00206, P62753, Q9BY11, Q13467, O75553, Q15078, P22694, Q01105, Q99569, Q9NWT6, O00213, P46934, O75569, Q06787, Q9NRI5, P49593, Q8NC51, P22681, P17252, P39687, Q92905, Q9NZN4, P14625, P53816, P07942, P37231, P55072, P62834, P07948, Q9Y2M5, Q13635, Q9Y664, P23284, P26583, O43795, P00533, P01112, O14745, Q8IV61, P37840, O15169, P05783, O75312, Q8IUC4, O75052, P31946, P10451, Q06187, Q9H4M9,…	3329	621	18224	1.96582	3.59685e-23	2.99738e-24	5.1273e-23
GOTERM_CC_DIRECT	GO:0043209~myelin sheath	82	2.40328	1.46963e-22	P04350, P09936, Q71U36, P15104, P31948, P60709, Q9H4M9, Q9BY11, P21796, O94811, P11233, P11142, P15311, P61764, P36542, P05023, P08559, P78357, P10415, Q05639, Q96IS6, O43236, P49411, P17987, P78371, P46459, Q8WUM4, P26038, P10515, P68363, P60880, P38646, P21281, P10809, Q7Z406, P04179, P28331, P17600, P31150, Q9P2R7, P60953, Q8IXJ6, P00441, Q9NQ66, P45880, Q8N1C8, P09622, P61981, Q16352, Q16555,…	3329	152	18224	2.95325	1.65333e-19	1.27179e-20	2.35681e-19
GOTERM_CC_DIRECT	GO:0000502~proteasome complex	46	1.34818	1.2329e-21	P35998, P43686, P48556, P25788, Q13200, O43242, P25789, P25786, P25787, P40306, Q99460, Q9UMX0, Q99436, P62195, O00487, P20618, Q04323, P61289, P28062, P17980, P55036, P55072, P28066, Q9UL46, Q05086, P54578, P54727, P28074, Q8IWV7, P28072, Q16186, P28070, O14818, Q9UNM6, P54725, P60896, Q15008, P62333, P51665, P49721, O00231, P49720, P04792, P62191, O75832, O00232	3329	60	18224	4.19698	1.38701e-18	9.90723e-20	1.97718e-18
GOTERM_CC_DIRECT	GO:0014069~postsynaptic density	89	2.60844	2.86453e-20	Q96QK1, Q01082, O60299, P12931, Q14289, O15169, O14490, Q13002, P27816, Q12879, Q15147, O75146, Q7LC44, P11274, P32297, Q4W5T8, O15530, Q13387, Q8TCU5, Q9UQM7, Q00535, O75553, Q15078, P05023, Q9UJU6, P15260, O14910, Q92974, Q99569, P49841, P46459, Q53TM5, P50570, Q96PV0, Q9Y2T1, Q07889, O94985, P42261, Q15417, P32121, P41594, Q96HC4, P17600, Q13303, Q13555, Q06787, O14640, Q9NRI5, P14416, Q13255,…	3329	184	18224	2.6479	3.22259e-17	2.14839e-18	4.59379e-17
GOTERM_CC_DIRECT	GO:0016605~PML body	58	1.69988	1.09521e-18	P49959, Q9NPG3, P14373, O95551, Q13342, O43293, Q99607, Q9UKL3, Q9BS75, Q99497, Q9NQB0, P06400, Q9UBK2, O75928, Q1MSW8, Q9HBH9, Q8N2W9, Q93009, P15927, P04637, Q02447, P60484, Q9NS56, O75925, P12755, P55854, Q92794, B4E1C1, P54132, O60934, Q14164, Q13164, P50750, P12757, Q9UBW7, Q9H422, O00327, P45973, P61956, Q00613, P42345, P63279, Q96EB6, P27694, P33076, Q01826, Q9H2X6, Q13501, O96017, Q9H254,…	3329	98	18224	3.2399	1.23211e-15	7.7007e-17	1.75637e-15
GOTERM_CC_DIRECT	GO:0030529~intracellular ribonucleoprotein complex	69	2.02227	2.86816e-17	O60812, Q12906, P46940, Q09161, P04406, P36578, Q9UL18, Q9HD15, P60709, Q15029, P62753, Q16630, Q9GZT3, Q96PK6, Q13469, P11142, Q08211, Q13283, Q9UQ80, P38935, O43707, Q00839, P61978, P23396, Q9BUJ2, O60506, Q96IS6, Q13151, P49841, P22626, O75526, P17844, P06748, Q99729, P11940, P55795, P67809, Q06787, Q13627, P19338, Q15365, P09661, P38159, Q13064, P18124, O15234, Q9UKV8, Q9UHX1, P38398, Q12789,…	3329	136	18224	2.77741	3.22668e-14	1.89805e-15	4.59962e-14
GOTERM_CC_DIRECT	GO:0005667~transcription factor complex	83	2.43259	4.14371e-15	P17275, P27540, P36402, Q99814, Q15797, Q6VMQ6, P15976, P84022, Q99717, O43513, Q96PK6, Q9P2K3, Q96IF1, Q9UKL0, Q5VTD9, P31260, P61968, P15923, P48431, Q96ST3, Q9HBH7, P46937, Q13950, O60341, O15516, Q9NVC6, Q02078, P05412, Q6P2C8, Q3KNW1, P14317, Q9Y6Y0, Q9UKV0, Q04206, P22415, P37275, P12755, Q16254, Q9ULK4, P12956, Q02577, P17542, Q06330, P12757, P09874, P35222, P20823, P78527, O00327, P15172,…	3329	193	18224	2.35424	4.6213e-12	2.56684e-13	6.58362e-12
GOTERM_CC_DIRECT	GO:0045121~membrane raft	85	2.49121	3.24438e-14	P46940, P07355, P17655, O14745, P36897, Q9HAU4, Q14289, P06126, P41240, P42226, Q06187, Q03135, P21796, Q13286, P27487, O43293, P08174, P63096, Q99497, O75955, O15519, O94905, Q14790, P60903, O00560, P19438, P22460, Q92835, P37173, P10809, Q15628, O00159, O60603, P56539, P56817, P98172, O15162, Q12959, Q9Y3R0, P18206, P06239, O95999, P22681, P49768, P01730, O14920, P45880, P01375, Q13489, Q96DZ5,…	3329	206	18224	2.25882	3.64708e-11	1.91946e-12	5.19917e-11
GOTERM_CC_DIRECT	GO:0017053~transcriptional repressor complex	36	1.0551	1.30084e-13	P24385, P12755, Q53H80, O75376, O15379, P15976, P31946, P12757, Q99626, P08246, P56545, Q9P2K3, Q13363, Q99684, Q8IZ40, P56524, P45973, P51858, P29374, Q9UKL0, Q9UBP5, Q9Y618, Q8TAQ2, Q96ST3, Q99708, Q96T58, Q01664, Q8N108, Q8IX07, Q9NVW2, P05412, Q969G3, Q05516, Q02447, P09429, Q13127	3329	55	18224	3.58319	1.46383e-10	7.31915e-12	2.08666e-10
GOTERM_CC_DIRECT	GO:0005739~mitochondrion	346	10.1407	3.85775e-13	Q9NWS8, P00367, Q96TC7, P78316, Q9NP81, P49789, Q13342, P14324, Q99689, P61764, P49792, Q06455, Q9UQM7, Q38SD2, Q02978, Q8NBU5, P55211, P26196, Q92934, P49588, Q8NF64, P10515, P40337, O00217, Q07820, Q92665, Q6YP21, Q7Z434, Q9NZJ7, O43776, Q07817, Q8NI60, Q07812, P62258, P14317, Q13454, P67775, Q9NRI5, P55957, Q15067, P29466, Q86W56, P17252, A8K161, P04040, O60936, Q6UB35, Q9HD36, Q15303, P09874,…	3329	1331	18224	1.42308	4.34028e-10	2.0668e-11	6.18705e-10
GOTERM_CC_DIRECT	GO:0016607~nuclear speck	81	2.37397	6.1313e-13	Q15287, Q99814, Q9Y3Y2, Q9NYF8, Q9UKZ4, O00571, O95391, Q15029, Q9UQ35, Q69YN4, Q9HCG8, Q15233, Q99459, Q9HC98, Q9Y6X2, Q13526, Q13243, Q92766, P17612, O43660, Q9H6E5, O75928, Q86X95, Q96S94, P61011, Q8IYB3, O00213, P49756, Q86W42, Q07955, Q15020, P02545, Q9UKV3, Q9Y5S9, Q9BWG6, P49761, P52824, Q13627, Q13148, O00257, Q8WXI9, Q9NS56, O75925, Q03112, Q8WWY3, P36873, O15234, Q9NQ66, O75533, Q9Y383,…	3329	201	18224	2.20607	6.89823e-10	3.13556e-11	9.83336e-10
GOTERM_CC_DIRECT	GO:0044297~cell body	38	1.11372	9.40252e-13	P62736, P07437, Q02297, Q12923, P34931, Q14289, P46779, P62753, P04899, Q99832, P16520, P15311, Q9H0R8, P62873, P62879, P48643, Q13158, P68032, P50990, P50991, O95166, Q99497, P15056, P10636, O95793, Q14790, P78371, P17987, P09455, Q9BT88, P50148, P49368, P09471, P14136, P68133, Q9NRI5, O60603, Q9UQF2	3329	63	18224	3.30197	1.05778e-09	4.59904e-11	1.50786e-09
GOTERM_CC_DIRECT	GO:0036464~cytoplasmic ribonucleoprotein granule	22	0.644783	1.74318e-12	P46940, P10636, P07437, O95793, P60953, Q71U36, P46779, P05388, P60709, O15523, P62753, Q16352, P63000, P11940, Q08211, Q16637, Q06787, O75116, O14576, Q00839, P19338, P62701	3329	25	18224	4.8174	1.96106e-09	8.17106e-11	2.79547e-09
GOTERM_CC_DIRECT	GO:0030425~dendrite	115	3.37046	2.68781e-12	P17655, Q14289, O15130, Q66K74, P62753, Q6PUV4, P28566, Q15147, Q04323, Q99689, P32297, P06307, P16389, Q9NYY3, Q15078, Q17RA0, Q9UJU6, Q9NQX3, P15260, Q99828, Q00577, Q13153, P34969, Q16643, P42261, Q5VWQ8, Q8NFT8, Q06787, P63244, P14416, P05937, O15116, P01210, Q8NER1, P43681, Q14444, Q05586, Q9UKV8, O00555, P14598, Q9UPT6, P0C7T5, P42858, Q5S007, O60477, P42345, Q9UPA5, Q92913, P10636, P28221,…	3329	335	18224	1.87924	3.02383e-09	1.20953e-10	4.31045e-09
GOTERM_CC_DIRECT	GO:0005856~cytoskeleton	124	3.63423	2.84327e-12	Q9NYB9, P07437, O60299, Q15654, Q14289, O00291, P07737, O75146, Q15334, Q9UNF0, Q9NQX3, P06702, Q99569, O75952, Q14790, P24588, Q13464, O00560, P09493, Q15149, Q8TD16, P61586, P67936, O14713, Q5QJ74, Q12923, P18206, P50461, P52565, P52566, P35609, O43464, P52907, P00491, O60674, P53814, Q9NVD7, P28482, P51911, Q7Z4L5, O43924, Q4J6C6, Q9Y615, Q99996, P80511, P35611, P14923, P27361, Q6ZSZ5, Q9UNA1,…	3329	371	18224	1.82969	3.19869e-09	1.23027e-10	4.55972e-09
GOTERM_CC_DIRECT	GO:0043025~neuronal cell body	108	3.1653	1.42481e-11	P04350, P09936, O60391, Q14289, Q66K74, P49810, Q6PUV4, Q9Y4I1, O75146, Q04323, P32297, O75553, Q15078, Q9Y496, Q17RA0, Q05639, Q99828, Q00577, O00213, O15020, Q07889, P42261, Q5VWQ8, Q13009, Q8NFT8, P63244, O14640, P05937, O15116, P01210, Q8NER1, P60953, P43681, Q92796, O00555, P14598, Q5S007, P49674, O60477, P42345, P35498, O94832, Q13509, P27824, Q99996, Q9UHC6, P47869, P03886, Q9Y6H5, P28223,…	3329	315	18224	1.87691	1.60292e-08	5.93673e-10	2.28495e-08
GOTERM_CC_DIRECT	GO:0000785~chromatin	45	1.31887	2.13717e-11	P17275, Q8TBE0, Q14526, P17655, Q16236, P30279, Q6IEH8, P04198, Q13573, P23246, O95243, O43464, Q13547, P53350, P49459, Q9Y5V3, Q9Y4C1, Q9NYY3, P42166, P17535, P49736, P62826, Q9UQE7, Q92900, Q99497, P06400, O14757, O75444, Q9H1E3, Q15652, Q9Y618, P63146, P46934, Q6KC79, P17096, P15927, Q5FWF5, P33993, Q56NI9, P11802, O00255, O15350, O43593, Q06609, P49407, Q15648	3329	89	18224	2.76791	2.40431e-08	8.58684e-10	3.42734e-08
GOTERM_CC_DIRECT	GO:0043005~neuron projection	87	2.54982	3.05871e-11	P46940, P12931, Q15811, Q9UKZ4, P08138, P27816, P11137, Q15761, Q12879, Q92823, P23526, P48730, Q9Y4I1, Q14191, Q16623, P07737, Q13286, Q02410, Q8TCU5, Q13526, Q00536, P23297, Q96B97, O75553, O43707, Q99497, Q9C0K0, P15056, P25325, O14910, Q99828, Q14790, P35354, P17752, P60880, O75899, Q12955, P30926, P26447, P41594, Q16637, Q96HC4, Q06787, O43426, O14640, P31150, P60484, Q9NUP9, Q12923, O94874,…	3329	237	18224	2.00956	3.44105e-08	1.18657e-09	4.9052e-08
GOTERM_CC_DIRECT	GO:0005813~centrosome	134	3.92732	4.4098e-11	O95067, Q14999, P05549, O75351, Q9Y3P9, Q8IYX8, Q12834, P49810, O75147, Q99689, Q9H2S9, P25054, Q9NYY3, Q15468, P22694, Q9Y496, P49137, O43379, Q96FJ2, Q99828, Q9NPB6, Q13561, P17987, Q96JB5, P50570, Q15154, P23258, Q7Z7A1, Q9Y2T1, P28074, P14635, Q07817, Q96FC9, Q9NRI5, Q9GZM8, P12755, Q8TAP6, P35222, P13861, Q9NY61, Q8NEZ2, Q8TES7, P50990, P50991, Q9BW83, P53990, P08754, P27695, Q9H0W5, Q53EZ4,…	3329	426	18224	1.72197	4.96103e-08	1.65368e-09	7.07193e-08
GOTERM_CC_DIRECT	GO:0005911~cell-cell junction	69	2.02227	4.65207e-11	P46940, P07355, Q9NPG4, Q9NQS3, P19022, Q5VT25, P41240, P35221, P62136, P55196, P27986, P29350, Q15139, P62993, Q4W5T8, Q96IF1, O60716, O75161, Q96B97, O43707, P36507, O75955, Q9Y446, O14910, Q99569, Q13153, Q9Y490, O00522, Q9NSI5, P48059, Q53TM5, P21333, Q68CZ1, Q13009, P15498, Q13418, Q14126, Q9NR12, Q9H8V3, Q9NUP9, P61158, P24723, Q12959, P18206, Q92692, P60953, Q14160, P35222, Q8TEW0, P12814,…	3329	172	18224	2.19609	5.23358e-08	1.68825e-09	7.46044e-08
GOTERM_CC_DIRECT	GO:0016363~nuclear matrix	47	1.37749	4.70087e-11	P54253, Q96T88, Q5T3J3, P54252, P09917, P54259, Q13573, Q9UKZ4, P54132, O43823, Q9Y230, P23528, P23246, O14929, Q15233, O60674, Q99684, Q06455, P27708, P09486, Q9UQE7, Q5VTD9, Q9H4L7, Q99623, O95619, Q01826, Q9Y618, Q1MSW8, Q8IYB3, P05787, O14936, Q8N2W9, Q05655, P25490, Q9H254, P04637, P20700, Q9BSI4, Q9UIS9, O75400, P17676, P10242, O00255, P61962, P43243, Q05513, P29590, Q9P0U4	3329	97	18224	2.6525	5.28847e-08	1.65265e-09	7.53869e-08
GOTERM_CC_DIRECT	GO:0005840~ribosome	67	1.96366	6.67604e-11	Q71UM5, P36578, P37840, P22090, P62750, P62277, Q07020, P62753, P27635, P62280, Q9BRJ2, P62424, Q9Y6X1, P62269, P62829, Q9Y399, P47914, P13942, P61313, P62854, P23396, P62851, P15880, Q86WX3, Q02543, Q6NVV1, P49207, P39019, P62910, Q9P2E9, Q5F1R6, Q9Y3B7, Q96DV4, P82933, P39023, P18124, Q92901, Q15349, P46779, Q9NVX2, P35544, P62249, P62979, P62906, P82921, P62701, P46781, Q96EL3, P27695, P46783,…	3329	166	18224	2.20951	7.51055e-08	2.27593e-09	1.07063e-07
GOTERM_CC_DIRECT	GO:0022624~proteasome accessory complex	16	0.468933	7.63905e-10	P48556, P43686, P35998, O43242, Q13200, Q99460, P62195, O00487, Q9UNM6, Q15008, P17980, P55036, P62333, O00231, P62191, O00232	3329	17	18224	5.1523	8.59392e-07	2.52763e-08	1.22506e-06
GOTERM_CC_DIRECT	GO:0030018~Z disc	51	1.49472	1.00455e-09	P50461, O76041, Q8WZ42, Q86VF2, P62942, Q9NPC6, Q08209, P13533, O75052, Q86YM7, P49810, P35222, P35609, O75147, P12814, Q14192, P02511, P56524, O95817, Q9NVD7, P29475, P23297, P17661, O43707, P35498, Q15172, Q08043, Q13153, O14958, P05787, Q13936, P21333, P14923, O00499, P12883, O14974, O75369, Q5VST9, O14950, Q14315, P22460, Q12955, O75112, P47756, Q16637, O15273, O75190, O76003, P56539, P04792,…	3329	118	18224	2.36602	1.13012e-06	3.22891e-08	1.61098e-06
GOTERM_CC_DIRECT	GO:0015629~actin cytoskeleton	78	2.28605	1.36659e-09	P46940, O14745, P37840, O60890, P35221, P23528, Q13469, Q14192, P15311, P12830, Q7LC44, Q9Y5X5, P53355, P07305, O43707, O95166, Q9BS75, P49418, Q9Y5N6, Q9NPB6, Q9UII7, P21333, P00519, O00499, Q96M96, Q16643, O75369, P11277, P35579, Q9UHR4, P35580, Q15417, P47755, P47756, O95786, Q96HC4, Q9Y6Y0, Q9NR12, P61158, P02549, Q16181, Q9UHB6, P62736, P10916, P18206, P33241, Q9NPC6, Q9UQB8, Q9Y5K6, P52907,…	3329	218	18224	1.9587	1.53741e-06	4.27059e-08	2.19158e-06
GOTERM_CC_DIRECT	GO:0030424~axon	79	2.31536	1.41489e-09	P46940, P42224, P37840, Q14289, O75312, Q99689, P16389, P06307, Q15334, Q00535, P38935, Q15078, Q9BS75, Q99497, Q07866, P08473, Q99828, Q13153, P22459, Q8TAS1, Q9Y4J8, P62491, O00499, P16220, P35580, Q5VWQ8, P62258, Q7Z406, Q06787, O14640, P45985, Q9NRI5, P14416, P05937, O95741, O15116, P56817, Q9UHY8, P02549, Q9UBN7, P17677, P49768, Q96N67, Q86YM7, P51610, Q9NZ72, Q9HCE7, P02511, P42858, Q5S007,…	3329	222	18224	1.94807	1.59175e-06	4.30204e-08	2.26904e-06
GOTERM_CC_DIRECT	GO:0030426~growth cone	50	1.46542	1.67156e-09	P46940, P37840, Q14289, O75312, Q9HC56, Q9Y4I1, O60716, Q00535, P38935, Q15078, Q07866, Q99828, P49841, Q13561, O00213, P50570, P00519, Q16643, P60880, Q92870, Q93008, Q92574, P35580, Q7Z406, Q06787, O14640, Q8N5V2, Q9UPX8, Q8IXJ6, P22681, P49768, Q92796, Q12929, Q96N67, P62158, Q9NZ72, Q16555, Q5S007, P49674, Q63HK5, P10636, Q92913, Q13972, P07196, Q9NZI8, Q96Q89, Q9Y664, A0MZ66, P32243, Q14247	3329	116	18224	2.35962	1.8805e-06	4.9487e-08	2.68065e-06
GOTERM_CC_DIRECT	GO:0000118~histone deacetylase complex	24	0.7034	1.88423e-09	Q96BD5, Q8WUI4, Q03112, Q9UBB5, Q9Y618, Q86X95, Q9UBN7, Q9HAJ7, O75362, P17542, O75376, Q96DB2, O15379, O75446, Q13547, Q969S8, Q9H147, P56524, P45973, Q9UKV0, O94776, P48552, Q6PJG2, Q9P2R6	3329	36	18224	3.64954	2.11976e-06	5.43528e-08	3.02171e-06
GOTERM_CC_DIRECT	GO:0016581~NuRD complex	16	0.468933	3.80282e-09	Q12873, Q92769, Q14839, Q16576, P68400, Q96BF6, O95983, Q9UKG1, Q13547, Q09028, Q8TDI0, Q9BTC8, Q9NSC2, O94776, Q86YP4, Q8WXI9	3329	18	18224	4.86606	4.27816e-06	1.06954e-07	6.09851e-06
GOTERM_CC_DIRECT	GO:0032587~ruffle membrane	39	1.14302	5.0285e-09	Q9NR80, P12931, O60610, Q12929, P23528, Q53GL0, Q9BY11, O75146, P07900, P15311, P25054, O75122, P31751, Q9UNF0, Q8TE68, Q9HCM4, Q86YS7, P23396, P68104, Q12884, Q92974, Q99828, Q9Y490, Q13153, P51813, P50570, Q8IX03, P05106, P63000, Q99755, P09493, P58753, Q13009, Q8IZY2, O95786, O00159, O60331, Q9NSN8, O43597	3329	82	18224	2.60364	5.65704e-06	1.37977e-07	8.06411e-06
GOTERM_CC_DIRECT	GO:0031012~extracellular matrix	96	2.8136	5.60278e-09	P07437, P04406, P23246, P23528, P11142, P05452, P62269, P61978, Q00839, P50281, P23396, P98160, P01127, P62851, P06702, P39019, P17844, O75369, Q15149, P02545, O15230, P07237, P40227, P51512, P51511, P30050, P62249, P48681, P14625, P07942, P09382, Q00610, P11021, P62701, P27824, P14923, P06576, P08253, P63261, P40939, P14618, P59665, P07355, P62277, Q15029, Q9ULZ9, P31944, P62280, P05121, P62829,…	3329	296	18224	1.77545	6.3031e-06	1.50074e-07	8.98507e-06
GOTERM_CC_DIRECT	GO:0030027~lamellipodium	61	1.78781	6.871e-09	Q9NYB9, Q658W2, Q14289, P19022, Q15811, P35221, O15357, Q4VCS5, P12830, P27487, P16389, Q96IF1, O60716, P25054, Q00535, Q9UJU6, O75955, Q99828, Q9UII7, O00213, Q13464, P50570, Q96M96, Q92870, P63000, Q92574, P35580, Q9UHY1, P47756, Q13418, P61586, O14713, P61158, P62736, P21583, Q12923, Q14160, P35222, P56945, P22392, Q15052, Q9NVD7, P68032, O00165, Q14118, P51809, O94827, Q12884, Q14254, P19174,…	3329	160	18224	2.08708	7.72985e-06	1.79765e-07	1.10189e-05
GOTERM_CC_DIRECT	GO:0000792~heterochromatin	17	0.498242	1.18363e-08	Q96T88, Q02880, Q9UBB5, P26196, Q14781, Q9UJQ4, O95983, P63165, O95931, Q14684, Q8TDI0, P51608, Q9NSC2, O43463, Q00613, Q8IXK0, Q9H4L7	3329	21	18224	4.43159	1.33158e-05	3.02634e-07	1.89817e-05
GOTERM_CC_DIRECT	GO:0005794~Golgi apparatus	223	6.53576	1.58667e-08	P17655, Q8IZH2, P82094, Q9NXS2, Q92673, Q99689, O43290, Q24JP5, O75558, P01303, Q86XR7, Q9Y4A5, Q7Z2W4, P46934, P28072, Q8IZY2, P10124, O60603, O00410, Q02818, Q8IWJ2, Q92794, P51790, P04040, Q05193, Q9NY61, P42858, P40616, P01009, P37231, P07947, P07948, Q99996, P27361, Q13976, Q9Y2M5, P07108, Q13635, Q92504, Q7Z460, P04049, Q9UBH6, Q9UKX2, Q13439, O75581, O15350, P01111, P01112, P53618, O14744,…	3329	863	18224	1.41457	1.78499e-05	3.96667e-07	2.54451e-05
GOTERM_CC_DIRECT	GO:0005874~microtubule	98	2.87222	1.96415e-08	P46940, P04350, Q8WWW0, P07437, Q96TC7, Q71U36, Q9NPA3, Q8IYX8, Q66K74, P11137, P27816, P78318, Q99689, Q9HC98, P25054, P36507, Q9Y496, Q96FJ2, Q13561, P17987, Q96JB5, P50570, P23258, Q9H0H5, Q13009, O14640, Q9NRI5, O43426, Q9GZM8, Q2KJY2, Q9BXW4, Q9P2E2, P40227, Q99832, Q05193, Q08379, O75122, Q9GZQ8, P50990, P50991, Q92913, P10636, Q13509, Q9H492, P63167, Q14152, Q13330, Q12840, Q96Q89, Q9BVA1,…	3329	311	18224	1.72503	2.20965e-05	4.80363e-07	3.14987e-05
GOTERM_CC_DIRECT	GO:0071013~catalytic step 2 spliceosome	40	1.17233	6.6591e-08	O60306, Q13573, O75533, O95391, Q15029, Q9UQ35, Q9Y333, P31943, Q9HCG8, Q6UX04, Q9Y675, Q99459, O43290, O75934, Q6P2Q9, Q9Y3C6, Q00839, P61978, O60506, O43660, P22626, O75643, Q8IYB3, O95926, P17844, P63162, Q9P013, Q07955, Q9BZJ0, P11940, P07910, Q9UKM9, Q9Y5S9, Q15393, Q9UJV9, Q9Y3B4, P61326, Q15459, P09661, P38159	3329	92	18224	2.38014	7.49121e-05	1.59393e-06	0.000106791
GOTERM_CC_DIRECT	GO:0031143~pseudopodium	14	0.410317	2.79985e-07	P17655, Q08043, P26038, P27361, P35609, P12814, P04049, O75112, O60662, P09543, P28482, O43707, P49407, P51809	3329	17	18224	4.50826	0.000314933	6.56213e-06	0.000449006
GOTERM_CC_DIRECT	GO:0030496~midbody	49	1.43611	2.80701e-07	P07355, P46940, Q9NR09, Q14145, P53350, P11233, P10114, Q4W5T8, O60716, Q13526, P62826, P63096, Q99569, P50570, Q53TM5, O00562, D3DR37, P35580, Q9H0H5, Q9BRK4, Q8NEB9, P61586, Q96FC9, P63244, Q9H8V3, P31150, Q9NS56, Q16181, Q8IXJ6, P36873, P60953, P55040, P06493, O14965, P04899, P14625, Q96GD4, O75935, P11021, P53990, P08754, Q9UPY8, Q53EZ4, Q9NVJ2, Q9Y371, Q96Q89, Q9P2Y5, Q13635, O15392, P62330,…	3329	129	18224	2.07939	0.000315739	6.44465e-06	0.000450155
GOTERM_CC_DIRECT	GO:0005838~proteasome regulatory particle	11	0.322392	3.74416e-07	P48556, Q13200, Q9UNM6, Q15008, P51665, Q99460, P62191, O75832, O00233, O00232, P62195	3329	11	18224	5.47432	0.000421129	8.42432e-06	0.000600442
GOTERM_CC_DIRECT	GO:0042470~melanosome	41	1.20164	4.08825e-07	P07355, P31946, P51159, P23526, Q93050, P08133, Q9Y4I1, P07900, Q7KZF4, P11142, P14625, Q92542, P04843, Q00610, P11021, P50991, P62826, P50281, P05023, P63104, O75955, Q96IS6, P27824, P49755, Q8WUM4, P49327, O00560, P05106, P21281, P63000, Q15084, Q14344, O75396, P08238, Q14697, P09543, P62258, P55209, P23284, P07237, O43759, O43852	3329	101	18224	2.22225	0.000459823	9.01816e-06	0.000655623
GOTERM_CC_DIRECT	GO:0022627~cytosolic small ribosomal subunit	25	0.732708	5.86468e-07	Q71UM5, P22090, P62277, O00571, P62753, P35544, P82675, P62280, P62979, P62249, P62269, P23396, P62854, P62851, P46781, P62701, P15880, P46783, Q5JNZ5, P39019, P62081, P25398, P08708, Q9BY44, P62847	3329	48	18224	2.85121	0.000659559	1.26879e-05	0.000940504
GOTERM_CC_DIRECT	GO:0030054~cell junction	127	3.72216	6.12487e-07	O60391, O60299, O60890, P54259, Q66K74, Q13002, P61073, P42262, Q8IY92, Q9BY11, P55196, Q16623, P56545, P11274, P32297, O15399, P16389, Q9UQM7, Q8NBU5, P49418, Q9NQX3, Q99569, Q9NPB6, Q9Y4J8, O15020, Q14714, P42261, Q07817, O75899, P30926, Q8IZY2, P61586, Q06787, Q9NRI5, P28472, Q8NER1, P43681, P17677, Q14160, Q92905, Q12929, Q05586, A8K161, P35222, Q9BWQ8, Q16445, Q5S007, Q8TES7, Q9UPA5, P62834,…	3329	459	18224	1.51468	0.000688811	1.30008e-05	0.00098223
GOTERM_CC_DIRECT	GO:0043197~dendritic spine	40	1.17233	9.02742e-07	Q9UPX8, P36873, O60890, Q05586, O14908, Q9UQB8, P35609, P62136, O75146, P02511, Q7LC44, O60716, Q9UK22, P29475, Q15078, P78352, P27824, P31323, Q9ULU4, O00213, Q9BT88, P05067, Q9NZI8, A7KAX9, P42261, Q7Z6G8, P35580, Q15417, Q13009, O43166, P32121, Q9Y566, Q06787, O14640, P14416, P60484, P49407, P23677, P46821, Q14247	3329	100	18224	2.18973	0.00101507	1.8807e-05	0.0014477
GOTERM_CC_DIRECT	GO:0005768~endosome	72	2.1102	9.25775e-07	P07355, Q96QK1, Q9NR09, P36897, Q13239, O75351, Q13829, P14373, P08138, Q9H3S7, Q92673, Q03135, Q9BY11, P34998, P15311, P12830, Q7LC44, P62993, Q15036, Q9H4A6, P05023, P36543, O75955, Q9UII7, P50570, P30533, Q9NR96, Q07954, Q13393, P61586, Q07912, O95741, P56817, P46527, O15400, Q5VWJ9, O75436, O14964, Q99437, O75674, P42892, P41743, P46109, Q9BZC7, Q5S007, P06241, P04629, Q8WU20, Q13114, O94832,…	3329	225	18224	1.75178	0.00104096	1.89361e-05	0.00148464
GOTERM_CC_DIRECT	GO:0000784~nuclear chromosome, telomeric region	48	1.4068	9.76121e-07	Q16531, Q5T3J3, P49959, Q9H0A0, P36873, P54274, P12956, O60934, Q6PJP8, P06493, P09874, O14929, Q8IY92, P78527, P62136, P30876, Q14191, Q96AP0, Q9NUX5, P45973, P49736, P12004, Q92900, Q9P0M6, P62805, P27694, P27695, O75367, Q00577, Q92878, P33778, Q96S55, Q86W42, P39748, O60341, P15927, P33993, P33992, Q9H816, P33991, Q13535, Q9BSI4, P68431, P51587, O00255, P43246, Q06609, P29590	3329	130	18224	2.02129	0.00109753	1.96094e-05	0.00156538
GOTERM_CC_DIRECT	GO:0005839~proteasome core complex	15	0.439625	1.42262e-06	P25788, P25789, P25786, P25787, P40306, Q99436, P28074, P20618, P28072, P28062, P28070, O14818, P49721, P49720, P28066	3329	21	18224	3.91023	0.00159917	2.80776e-05	0.0022814
GOTERM_CC_DIRECT	GO:0031597~cytosolic proteasome complex	10	0.293083	1.87165e-06	P35998, P43686, Q9NRR5, P17980, P62333, P62191, Q9Y5K5, P14735, O00487, P62195	3329	10	18224	5.47432	0.00210339	3.63028e-05	0.00300148
GOTERM_CC_DIRECT	GO:0008540~proteasome regulatory particle, base subcomplex	11	0.322392	1.87506e-06	P35998, P43686, Q13200, P17980, P55036, P62333, Q99460, P62191, O75832, O00233, P62195	3329	12	18224	5.01812	0.00210722	3.57526e-05	0.00300695
GOTERM_CC_DIRECT	GO:0010008~endosome membrane	61	1.78781	2.34167e-06	Q96QK1, Q8N5C8, O75351, Q9NWZ3, P06126, O00206, Q8IUC6, Q9UKG1, Q9H4M9, P61077, O43318, O60494, Q9NRW7, Q15036, Q08AM6, Q86XR7, Q92562, P02787, P49754, Q9UJY4, O75165, Q96C32, O43187, Q9UHA4, Q99523, Q9NR96, Q9P2R3, Q9NYJ8, P56817, Q9NZZ3, Q99836, Q14449, Q14164, Q9NZN4, O75436, Q99437, Q93050, P62979, O75674, Q9BZC7, P04626, P51617, Q9Y287, Q8NEZ2, O75843, Q9Y4K3, Q9NP79, Q5MNZ9, P31645, Q14457,…	3329	185	18224	1.80504	0.00263092	4.39054e-05	0.00375523
GOTERM_CC_DIRECT	GO:0005719~nuclear euchromatin	17	0.498242	2.4745e-06	Q96EB6, Q9UBK2, P36402, Q02539, Q9Y230, P35222, P24928, P16220, O43474, P05412, P16403, P16402, Q96RI1, P07305, O15164, Q13263, P38159	3329	27	18224	3.44679	0.00277995	4.56354e-05	0.00396824
GOTERM_CC_DIRECT	GO:0005938~cell cortex	45	1.31887	2.9601e-06	P07355, Q658W2, P37840, Q14289, O15169, Q12929, P29279, O14908, P49810, P35222, Q03135, Q8TEW0, P07737, Q15139, O75122, P31751, P29966, Q03692, Q969H4, O00165, Q9Y4K3, Q86YS7, Q9UJU6, Q9UP65, Q9NPB6, P46934, Q9Y2T1, Q16643, Q12933, O75369, Q14155, A7KAX9, Q9BYG5, Q92574, Q9NVN3, Q7Z460, P35580, Q9UHY1, Q05397, P49023, P61586, P62330, Q12802, O76003, P19338, Q14247	3329	123	18224	2.0028	0.00332457	5.37101e-05	0.00474695
GOTERM_CC_DIRECT	GO:0016604~nuclear body	19	0.556858	3.02865e-06	P12755, Q9Y618, Q1MSW8, Q9H2X6, O75177, O43918, Q92793, Q96BF6, P63165, Q93009, P04637, Q00987, Q99684, O43889, Q92766, Q9H0E2, Q05516, O43593, O00257, Q99496	3329	33	18224	3.15188	0.00340144	5.40817e-05	0.00485688
GOTERM_CC_DIRECT	GO:0000151~ubiquitin ligase complex	41	1.20164	3.06018e-06	P31689, P62837, Q9HAU4, P35226, O43513, Q86VP6, Q9BTT4, Q93074, Q6ZT12, P11142, Q96PM5, P08107, P38398, Q9NXK8, Q13404, Q9H944, Q9Y3C5, Q9Y6K9, Q99496, Q9UKB1, Q96IS6, Q8TCJ0, Q9H0M0, Q6PH85, P57775, O60260, P46934, Q12933, O75448, Q99728, Q13503, Q96GG9, Q8IWV7, Q9NVC6, Q6P2C8, Q9UBS8, Q9NS56, O95155, Q15648, Q9UNE7, O75586, P51668	3329	108	18224	2.07821	0.00343679	5.37909e-05	0.00490745
GOTERM_CC_DIRECT	GO:0045211~postsynaptic membrane	67	1.96366	3.08394e-06	O60391, O60299, Q9NQS3, O14490, Q13002, P42262, Q12879, Q7LC44, P32297, P11274, O15399, Q8TCU5, Q00535, Q8NBU5, P36544, Q9NQX3, O14910, O00213, P50570, Q14714, O94985, P42261, O75899, Q12955, P30926, P32121, Q96HC4, Q06787, Q9NRI5, P60484, Q9NUP9, P49407, Q12959, P28472, Q8NER1, Q9Y3R0, Q9UPX8, O14764, P14867, P43681, Q14160, Q92796, Q05586, Q86YM7, Q13492, Q16445, Q9BWQ8, Q14118, P78352, P47869,…	3329	211	18224	1.73829	0.00346342	5.33745e-05	0.00494554
GOTERM_CC_DIRECT	GO:0098794~postsynapse	15	0.439625	3.252e-06	P47869, P37840, P49841, O15130, O00291, Q08209, Q9NZ94, Q06413, P51608, Q5S007, Q06787, Q9UBU3, P21917, P49840, P31749	3329	22	18224	3.73249	0.00365182	5.54304e-05	0.00521505
GOTERM_CC_DIRECT	GO:0005643~nuclear pore	31	0.908558	3.26613e-06	O15131, Q13257, Q9C0E2, O95149, Q92621, Q8TEM1, P49792, A8CG34, Q8N1F7, P52292, P62826, P52294, Q8WUM0, Q9Y6D9, Q9BVL2, P78406, P46060, Q8TEX9, Q9UMR2, Q9NUU7, O00505, P63165, P37198, Q9UBU9, Q8TD16, Q96HA1, O00159, Q14764, Q0VG75, P63241, Q99570, O00410	3329	72	18224	2.357	0.00366765	5.48402e-05	0.0052377
GOTERM_CC_DIRECT	GO:0032993~protein-DNA complex	16	0.468933	4.14262e-06	P31270, Q16236, Q14839, Q99502, P14923, P35222, Q13952, Q6FHW4, Q15022, Q99459, P35638, P29375, P17535, Q9Y2W7, P08047, Q15648, Q9NQB0	3329	25	18224	3.50356	0.00464961	6.85338e-05	0.00664324
GOTERM_CC_DIRECT	GO:0031410~cytoplasmic vesicle	72	2.1102	5.29147e-06	Q9Y3E7, Q99819, O15169, O14908, P61073, Q8IUC6, Q06187, Q03135, P30793, Q96F24, Q15034, Q15036, Q9UHD9, O95166, P50281, Q9NRW1, Q07866, O75955, P02787, Q92974, Q96D31, P54578, P62491, P47712, Q99523, Q96G01, Q8TD16, P32121, O14641, O14640, O00159, Q9BXW4, P56817, P49407, Q14596, P00441, P49768, P11362, P52566, P51790, Q9UMX0, P62195, P30041, Q9BZC7, O94973, P09619, P04626, Q5S007, Q9GZQ8, P04629,…	3329	235	18224	1.67724	0.00593524	8.62705e-05	0.0084855
GOTERM_CC_DIRECT	GO:0016580~Sin3 complex	11	0.322392	6.78403e-06	Q13547, Q9UBU8, Q9H7L9, Q09028, Q96ST3, Q92769, O75376, Q9H160, P68400, O75182, Q9UBP5	3329	13	18224	4.63211	0.00760301	0.000109023	0.0108789
GOTERM_CC_DIRECT	GO:0072686~mitotic spindle	21	0.615475	8.25153e-06	Q13257, P60953, Q8IXJ6, Q9Y6D9, O60610, Q99569, P55040, O75528, P63167, Q53TM5, Q92830, P46060, P27816, P06493, O14965, Q9H0H5, Q4W5T8, O75122, Q08379, P28482, Q9H8V3, P23396, Q9Y6K9	3329	41	18224	2.80392	0.00924005	0.000130738	0.013232
GOTERM_CC_DIRECT	GO:0005844~polysome	20	0.586166	8.77741e-06	Q9UL18, P25786, P22090, P16989, Q92616, P27797, Q9C0B0, Q9UKV8, P62753, P23588, Q96DH6, P35637, P61758, Q9P2K8, Q06787, O95278, P51116, P05198, P23396, P62701	3329	38	18224	2.88122	0.00982604	0.000137138	0.0140753
GOTERM_CC_DIRECT	GO:0008180~COP9 signalosome	19	0.556858	9.11502e-06	O75955, P34931, Q7L5N1, Q9HC29, Q96N67, Q92905, P63167, Q9NNW5, P19174, P28289, Q4VCS5, P35579, Q99627, P62993, P08238, Q13098, P25705, P11021, P17066	3329	35	18224	2.97177	0.010202	0.000140462	0.0146166
GOTERM_CC_DIRECT	GO:0016592~mediator complex	19	0.556858	9.11502e-06	Q9Y2X0, Q9NPJ6, P49336, Q86YN6, O43513, Q9BTT4, O75448, Q93074, Q9Y2W1, Q13503, O60244, P24863, Q96PK6, Q9UHV7, Q9NVC6, Q6P2C8, Q9H944, Q15648, O75586	3329	35	18224	2.97177	0.010202	0.000140462	0.0146166
GOTERM_CC_DIRECT	GO:0005884~actin filament	28	0.820633	1.06947e-05	P46940, O95996, P12931, Q14145, P35609, Q4VCS5, Q9Y4I1, P12814, P15311, O43293, P68032, P06241, Q96IZ0, P07947, Q08043, P21333, P28289, P63000, Q92574, P09493, P47756, P67936, P68133, Q7KZI7, Q12802, O43795, Q9NQY0, Q14247	3329	65	18224	2.35817	0.0119595	0.000162576	0.0171495
GOTERM_CC_DIRECT	GO:0005681~spliceosomal complex	36	1.0551	1.08228e-05	O60306, Q13573, O75533, O95391, Q15029, P17931, Q8N163, Q9HCG8, Q9Y675, O95777, P11142, O00148, Q15382, O75934, Q6P2Q9, O14979, Q96IS6, P26368, P22626, O75643, P49756, Q8WYA6, P63162, Q8IWZ8, Q9P013, Q9BZJ0, Q12972, P07910, Q8WXA9, Q9Y6Y0, Q15393, P08621, Q9UJV9, Q9NW13, Q15459, Q01130, P09661	3329	94	18224	2.09655	0.0121019	0.000162329	0.0173549
GOTERM_CC_DIRECT	GO:0090575~RNA polymerase II transcription factor complex	18	0.52755	1.57139e-05	P27540, P15923, Q13133, P19793, P43694, Q9H2X6, P11473, Q16665, P17096, P23246, Q99729, Q15233, Q13485, P37231, P50553, P49715, Q13263, P40763	3329	33	18224	2.98599	0.017523	0.000232582	0.0251972
GOTERM_CC_DIRECT	GO:0043231~intracellular membrane-bounded organelle	142	4.16178	1.77951e-05	P54253, Q9Y6I4, P51531, P05549, P55735, Q16533, P04406, Q96KP1, P52701, Q9Y3Y2, O00291, O95391, Q9H1J1, Q9Y6Q5, O75146, Q9HC98, O75553, O95070, Q9UNF0, Q15078, P08559, Q9H4A6, P55210, P15056, P10619, P26196, Q96S94, Q9NZC2, P20930, Q01196, Q99728, O15516, P53041, Q8IZY2, P67809, P98082, P56539, Q15067, O00410, P51659, P35998, Q03112, Q14449, Q86W56, O15400, P04040, O14929, Q86V15, P78380, Q9GZZ9,…	3329	558	18224	1.39311	0.0198206	0.000259961	0.0285338
GOTERM_CC_DIRECT	GO:0030877~beta-catenin destruction complex	11	0.322392	1.98314e-05	Q9NSA3, O95996, P49841, O15169, Q8IUQ4, P25054, Q9NYF0, P48729, Q9Y2T1, P35222, P49840	3329	14	18224	4.30125	0.0220635	0.000285991	0.0317985
GOTERM_CC_DIRECT	GO:0031982~vesicle	44	1.28957	2.31555e-05	P07355, P04406, O14745, O15400, O15130, Q12929, P23528, O75436, P62158, Q13492, Q9Y4I1, P33176, P42892, P15311, O00443, P62879, O14576, P15260, P02787, Q14254, Q92974, Q99828, Q13190, Q13561, P60660, Q9HC29, P26038, P30533, O43353, O14936, P15941, P60880, P11597, P62491, Q9ULB1, O14976, P41143, P20338, Q9BRK4, P61586, P14618, P56539, P31749, Q05513	3329	128	18224	1.8818	0.0257139	0.000329696	0.0371277
GOTERM_CC_DIRECT	GO:0030863~cortical cytoskeleton	14	0.410317	2.33354e-05	P78352, P60709, P21333, P28289, P35228, P11171, P35579, P15311, P47755, P47756, P67936, O43707, Q00013, Q14247	3329	22	18224	3.48366	0.025911	0.000328104	0.037416
GOTERM_CC_DIRECT	GO:0000793~condensed chromosome	15	0.439625	2.60696e-05	O75367, Q9UIG0, P11388, O75531, O43823, P24941, O60264, O00541, Q96JM3, O95347, P26583, O15457, P46013, P09429, Q06609	3329	25	18224	3.28459	0.0289028	0.000362017	0.0417992
GOTERM_CC_DIRECT	GO:0005815~microtubule organizing center	50	1.46542	2.75764e-05	Q5T3J3, Q9NR09, O60610, Q658W2, Q96EA4, P05783, Q9BTV5, Q9Y5Y2, Q14145, Q9HC98, Q96SN8, Q96IF1, O75553, O95070, Q14194, O43809, Q86YS7, O75955, Q9Y490, Q86X95, Q14790, Q8WUM4, Q01201, P11413, Q13554, Q9BZV1, Q9NS23, Q9Y4W2, P60953, Q6P1N0, Q96L34, Q02750, Q9UPT5, O60566, Q9NRM7, P33176, Q14498, Q9BZC7, Q8WVJ2, O75122, Q14BN4, P28482, Q9UKA4, P07947, Q15650, P62081, Q9Y664, P04150, Q05397, Q06609,…	3329	153	18224	1.78899	0.0305475	0.000378268	0.0442146
GOTERM_CC_DIRECT	GO:0030139~endocytic vesicle	24	0.7034	2.92661e-05	Q14254, O94827, P02787, O15400, Q15276, Q15811, O14908, Q9NZ94, Q9Y5K6, Q4VCS5, Q9H4M9, Q9ULB1, P33176, Q13393, O60494, P11233, P58753, Q5VWQ8, P27487, P32121, Q96B97, P62330, P14416, P00533	3329	54	18224	2.43303	0.0323887	0.000396606	0.0469232
GOTERM_CC_DIRECT	GO:0005901~caveola	27	0.791325	3.42047e-05	P12931, Q9UBN7, O75052, P09601, Q9NZN4, P35568, Q03135, Q12791, Q13286, O60674, P29474, P29475, P28482, Q14114, Q9UNF0, P05023, O75955, Q14254, P28223, P35354, P27361, Q13635, P48023, P22460, P37173, O75581, P56539	3329	65	18224	2.27395	0.03775	0.000458002	0.0548394
GOTERM_CC_DIRECT	GO:0005783~endoplasmic reticulum	197	5.77374	3.87223e-05	P17655, O75356, P82094, P27635, Q92673, Q04323, Q24JP5, Q08AM6, Q86XR7, Q96GF1, O60506, P10619, Q01105, Q96DN0, Q8NBS9, P40337, O15226, Q96P20, Q9NR96, P14314, Q9P2E9, Q07812, P07237, Q9NRI5, P17252, P39687, Q05586, P04040, Q86UP2, O43464, P14625, P42858, P53816, P01009, P11021, Q8N5Y8, P26885, P01100, Q7L775, P55072, Q8TCJ2, P35610, P27824, Q96RD7, Q14457, Q92685, Q9P035, P07108, P20810, Q92504,…	3329	828	18224	1.30246	0.0426282	0.000512379	0.0620802
GOTERM_CC_DIRECT	GO:0005916~fascia adherens	9	0.263775	3.88347e-05	P12814, P15924, P18206, P17302, Q9UI47, P19022, P14923, P17661, P35222	3329	10	18224	4.92688	0.0427493	0.000507893	0.0622604
GOTERM_CC_DIRECT	GO:0031595~nuclear proteasome complex	8	0.234467	4.5306e-05	P35998, P43686, Q9NRR5, P17980, P62333, P62191, O00232, P62195	3329	8	18224	5.47432	0.0496932	0.000585695	0.0726317
GOTERM_CC_DIRECT	GO:0008541~proteasome regulatory particle, lid subcomplex	8	0.234467	4.5306e-05	P48556, O43242, Q16186, Q9UNM6, P60896, O00231, O00232, O00487	3329	8	18224	5.47432	0.0496932	0.000585695	0.0726317
GOTERM_CC_DIRECT	GO:0045111~intermediate filament cytoskeleton	23	0.674091	4.91534e-05	P51531, Q8IZH2, Q12873, P19013, Q56A76, Q14134, Q9UHR5, Q2M2I5, Q16352, Q9UHH9, P48681, O43164, Q15149, Q9UNZ2, P08670, P14136, Q9NU22, P49761, P50990, P17661, Q16513, Q8N9N8, O75832, Q9UNE7	3329	52	18224	2.42133	0.0537978	0.0006282	0.0787973
GOTERM_CC_DIRECT	GO:0000307~cyclin-dependent protein kinase holoenzyme complex	11	0.322392	4.97074e-05	P24385, P30279, Q96S94, P11802, P24864, P61024, P38936, Q00534, P24941, P30281, P24863	3329	15	18224	4.0145	0.0543873	0.000628143	0.0796851
GOTERM_CC_DIRECT	GO:0016514~SWI/SNF complex	11	0.322392	4.97074e-05	P06400, P51531, Q12824, Q8TAQ2, Q92925, Q56A76, Q969G3, Q92922, O96019, O14497, P51532, O94805	3329	15	18224	4.0145	0.0543873	0.000628143	0.0796851
GOTERM_CC_DIRECT	GO:0031252~cell leading edge	19	0.556858	5.93887e-05	P46940, P61968, Q8NF50, O15144, Q9UBN7, Q14160, Q5VT25, Q9H2G2, P23258, P61073, P00519, P35579, P41743, P08670, Q14203, O75122, A0MZ66, Q9GZM8, Q05513	3329	39	18224	2.66697	0.0646311	0.000742106	0.0951981
GOTERM_CC_DIRECT	GO:0030017~sarcomere	19	0.556858	5.93887e-05	P10916, P08590, Q9NPC6, Q86VW2, P13533, P28289, P12883, P62158, P19429, P09493, Q9UKX2, P47756, Q5JVS0, Q13418, Q9H1R3, P08253, P68032, P68133, Q9Y623	3329	39	18224	2.66697	0.0646311	0.000742106	0.0951981
GOTERM_CC_DIRECT	GO:0005741~mitochondrial outer membrane	48	1.4068	6.07807e-05	Q96C03, Q86W56, Q96TC7, P36873, P23443, P45880, Q709C8, O00571, Q9HD36, P21796, P17302, P23763, P52789, Q9Y512, Q5S007, O00429, P42345, Q13794, O00165, Q96GF1, P10415, Q99623, O43521, Q13057, O94826, P00966, Q14790, Q92934, Q9NUQ2, P15336, Q9Y371, F7VJQ1, Q07820, Q16611, Q7Z434, P04049, Q07817, Q92558, Q9NQG6, P09543, Q07812, P50416, O43169, P55084, O75807, P32189, P55957, Q9Y277	3329	149	18224	1.76354	0.0660948	0.000751151	0.0974284
GOTERM_CC_DIRECT	GO:0005903~brush border	25	0.732708	6.7751e-05	Q9UHB6, Q08043, P08473, P18206, P60660, Q12929, O14908, O75369, P35579, O14950, P12814, P35580, Q15149, P15311, Q9BYE9, P47755, P47756, Q7Z406, O00429, O75553, O00159, O43795, O43707, P61158, O94832	3329	60	18224	2.28097	0.0733899	0.000828161	0.108596
GOTERM_CC_DIRECT	GO:0030122~AP-2 adaptor complex	10	0.293083	7.83734e-05	Q5SW96, Q13492, O94973, O00291, O95782, P63010, P00533, P53680, Q96CW1, P42566	3329	13	18224	4.21101	0.0843981	0.000947654	0.125612
GOTERM_CC_DIRECT	GO:0015935~small ribosomal subunit	15	0.439625	8.12185e-05	P15880, P62753, P35544, P62979, P62249, P51398, P62269, P63244, Q9Y399, P23396, P62854, P62851, P62701, P62847, P46781	3329	27	18224	3.04129	0.0873242	0.000971597	0.130169
GOTERM_CC_DIRECT	GO:0031234~extrinsic component of cytoplasmic side of plasma membrane	27	0.791325	8.46647e-05	P46940, P78352, P06239, P23458, P12931, Q658W2, P51813, Q14289, P41240, Q9Y4J8, P00519, Q06187, P42680, Q9H0H5, Q6J9G0, Q13009, O60674, Q05397, O15068, P61586, P43405, Q00536, Q13303, P06241, Q07912, P01116, P07947, P07948	3329	68	18224	2.17363	0.090856	0.00100215	0.135689
GOTERM_CC_DIRECT	GO:0022625~cytosolic large ribosomal subunit	27	0.791325	8.46647e-05	P36578, P18124, Q92901, P62750, P46779, Q07020, P27635, Q969Q0, P30050, P18621, P62424, P62906, P62829, P47914, P61313, Q02543, P05386, P49207, P05388, P62910, Q9UKD2, O75683, Q8NHW5, P51116, P50914, Q9Y3U8, P39023	3329	68	18224	2.17363	0.090856	0.00100215	0.135689
GOTERM_CC_DIRECT	GO:0032154~cleavage furrow	21	0.615475	9.72335e-05	Q9UHB6, Q53EZ4, P36873, Q9NXR1, Q9BTV5, O00562, D3DR37, P08134, P62491, P35579, Q9H0H5, P35580, P11233, O00444, P61586, P62330, O75935, O00255, Q16512, Q9H8V3, Q16513, Q16181	3329	47	18224	2.44597	0.103622	0.00113886	0.155818
GOTERM_CC_DIRECT	GO:0035098~ESC/E(Z) complex	11	0.322392	0.000110788	Q96EB6, Q15022, O75367, Q09028, Q15910, Q92769, O75530, Q9Y483, Q16576, Q92833, Q9P0M6	3329	16	18224	3.76359	0.117188	0.00128416	0.17752
GOTERM_CC_DIRECT	GO:0005875~microtubule associated complex	17	0.498242	0.000114142	P10636, O95793, Q96S59, Q9Y3P9, Q9UBN7, P49354, P27816, P11137, P49356, P61163, P49792, P49023, A0MZ66, Q14114, O95166, P46821, O43602	3329	34	18224	2.73716	0.120513	0.00130952	0.18289
GOTERM_CC_DIRECT	GO:1990909~Wnt signalosome	9	0.263775	0.000119436	P09544, P49841, Q5S007, P25054, O75581, O14640, Q9UP38, P35222, Q92997	3329	11	18224	4.47899	0.125737	0.00135639	0.191366
GOTERM_CC_DIRECT	GO:0017146~NMDA selective glutamate receptor complex	9	0.263775	0.000119436	O60391, O15399, Q8TCU5, Q14289, Q12929, Q05586, Q9Y566, Q13224, Q12879	3329	11	18224	4.47899	0.125737	0.00135639	0.191366
[truncated: 194 more rows]

## Sheet: MF
Category	Term	Count	%	PValue	Genes	List Total	Pop Hits	Pop Total	Fold Enrichment	Bonferroni	Benjamini	FDR
[truncated: 348 more rows]

## Sheet: KEGG
Category	Term	Count	%	PValue	Genes	List Total	Pop Hits	Pop Total	Fold Enrichment	Bonferroni	Benjamini	FDR
[truncated: 141 more rows]
