# Supplementary material for: Protein-protein interactions underlying the behavioral and psychological symptoms of dementia (BPSD) and Alzheimer’s disease
Source: PLoS One. 2020 Jan 17;15(1):e0226021. doi: 10.1371/journal.pone.0226021 (PMC6968845; doi:10.1371/journal.pone.0226021)
Supplement: S5 Table — (XLSX) [file pone.0226021.s005.xlsx]

## Sheet: BP
Category	Term	Count	%	PValue	Genes	List Total	Pop Hits	Pop Total	Fold Enrichment	Bonferroni	Benjamini	FDR
GOTERM_BP_DIRECT	GO:0000122~negative regulation of transcription from RNA polymerase II promoter	268	9.06324	3.30058e-40	Q96BD5, P17275, Q14469, Q9Y6I4, P98155, P16989, Q13573, P23246, Q8TAR6, P61077, Q13469, Q00987, Q99684, P62263, Q5VTD9, Q8N6I1, Q8WUI4, Q15465, O75367, O75362, P40337, O95983, O43474, Q02078, Q01201, Q9UQL6, Q9UKV0, Q04206, O60315, Q8WXI9, Q13761, Q8WWY6, Q9NP66, P26358, O75376, Q9NZN8, Q92793, P09874, P12757, P46531, P62979, Q05195, Q96GD4, O43463, A0AVK6, P01106, P37231, Q01826, Q8TAQ2, Q14839,…	2855	720	16792	2.18927	2.3642e-36	2.3642e-36	6.51884e-37
GOTERM_BP_DIRECT	GO:0006468~protein phosphorylation	190	6.42543	5.02877e-36	Q12906, Q96J92, P24385, O75962, Q14289, Q9NYL2, P41240, P22612, P53779, Q9HC98, P11274, Q9H4A3, O15530, Q04771, Q99683, P54619, O43293, Q9UQM7, Q9NYY3, Q38SD2, O43781, P22694, P01127, Q9UPZ9, P15056, Q13153, P24864, Q13464, O43187, P24863, Q8NI60, Q6P5Z2, P45984, Q13554, Q13761, Q13557, Q99570, P45983, P06239, P17252, O14920, A8K161, P49336, Q14164, Q9UKE5, Q9H422, O95819, Q13315, Q9Y243, P41743,…	2855	456	16792	2.45067	3.60211e-32	1.80105e-32	9.93212e-33
GOTERM_BP_DIRECT	GO:0043065~positive regulation of apoptotic process	141	4.76835	1.78586e-33	Q9NR80, Q15287, Q9NR81, O75962, Q8IUQ4, Q9NYL2, Q96EY1, O00571, P28562, P42771, P09601, P49810, O14901, Q16828, Q99683, O43293, P25054, Q05639, O43521, Q92934, O95257, P35354, O00213, P50570, Q8WYA6, Q16288, O00499, Q92870, O14795, Q99728, Q9NZJ7, Q07817, Q13009, Q07812, P63244, Q8N5V2, P55957, Q9NZ42, P45983, P54274, Q14160, P11388, Q05586, O00273, Q9H7P9, Q9NZN5, P35222, Q12791, Q13315, O43464,…	2855	300	16792	2.76436	1.27921e-29	4.26404e-30	3.52718e-30
GOTERM_BP_DIRECT	GO:0016032~viral process	136	4.59926	1.71413e-30	Q16531, Q14999, Q96EE3, Q9NYB9, Q9H2J4, P52701, P01892, Q13573, P30443, P49815, P14324, P11142, P28062, Q00987, Q99683, Q99684, P49792, Q8N1F7, Q08AM6, Q13137, Q9UKL0, P61978, P49715, P06400, O15519, Q01105, Q9Y490, Q9NPB6, P25963, Q8IZP0, P01889, P20248, O00499, P19388, Q93009, P28070, Q07812, P62258, P61586, Q96FC9, P63244, O00410, P35998, Q9Y6G9, Q00403, P06239, Q14160, P11387, Q92793, P20618,…	2855	299	16792	2.67525	1.22783e-26	3.06957e-27	3.3855e-27
GOTERM_BP_DIRECT	GO:0045892~negative regulation of transcription, DNA-templated	189	6.39161	1.86609e-29	Q12906, Q99816, P54253, Q14469, P51531, Q9HAU4, Q13573, P42771, P23246, Q9H7Z6, O14901, P51532, Q9Y6B2, P56545, Q9UGL1, P11142, Q9H2S9, Q00987, Q99684, Q06455, Q15078, Q9UKL0, P49716, P01127, P49715, Q16526, P06400, Q8N6I1, Q01094, Q01105, Q00577, Q86X95, Q9NQX0, P48059, O75362, Q01196, Q8N2W9, Q13950, O15516, O43474, Q15911, Q15910, Q9UQL6, Q9UKV0, Q04206, O15119, Q15672, Q02447, P98082, P49593,…	2855	499	16792	2.2277	1.33668e-25	2.67336e-26	3.68564e-26
GOTERM_BP_DIRECT	GO:0002223~stimulatory C-type lectin receptor signaling pathway	67	2.26581	6.69909e-26	P48556, Q8N5C8, O43242, Q13200, P12931, P22612, Q99460, O00487, P28062, O15530, P16885, Q13616, P17612, P22694, P28066, Q9UKB1, Q13153, P25963, Q9NNX6, Q01201, P28070, Q04206, Q9NYJ8, P62191, P51668, P35998, P43686, P25788, P25789, P62837, P25787, Q9Y297, O14920, Q92793, Q9UDY8, P62195, O15111, P20618, P62979, P63208, P43405, P17980, P06241, P55036, Q9Y4K3, Q9Y6K9, P07948, Q16401, Q9UL46, Q09472,…	2855	105	16792	3.75303	4.79856e-22	7.9976e-23	1.32311e-22
GOTERM_BP_DIRECT	GO:0045893~positive regulation of transcription, DNA-templated	185	6.25634	1.2194e-25	Q12906, P51531, P04198, P42771, P15976, P84022, Q9H7Z6, P51532, P18146, Q9Y6Q9, Q13469, P09038, Q04771, O43294, Q99607, Q92922, P36507, P01127, O75364, P06400, Q15465, Q01094, P21741, O00213, P40337, P24864, P50570, Q01196, P12980, P20248, Q13950, Q8WYA1, O15516, O43474, Q15911, Q92731, Q9UG07, Q04206, O14641, O15119, Q7Z5J4, O14640, Q02447, P98082, Q13761, Q92794, P12956, Q9NQ66, O14920, P61024,…	2855	515	16792	2.11281	8.73455e-22	1.24779e-22	2.40839e-22
GOTERM_BP_DIRECT	GO:0045944~positive regulation of transcription from RNA polymerase II promoter	294	9.94251	3.16631e-25	P17275, Q14469, Q7Z2X4, Q13573, O00206, P42771, Q9UKT9, Q13469, Q92922, P31260, O14593, O75364, Q15465, O00213, Q8NF64, Q96JB5, P46937, Q06265, Q96P20, O43474, Q02078, Q01201, O60216, Q9UQL6, O95786, Q04206, O60315, P14416, Q92905, Q05586, Q92793, P09874, Q8NFU7, P46531, P62979, Q9NY61, O95644, Q16849, A0AVK6, P01106, P37231, P01100, P07947, P56704, P43694, P14921, P27361, P04049, P07550, P21453,…	2855	981	16792	1.76268	2.26803e-21	2.83504e-22	6.25366e-22
GOTERM_BP_DIRECT	GO:0043161~proteasome-mediated ubiquitin-dependent protein catabolic process	99	3.34799	3.26994e-25	Q16531, P48556, P54252, P09936, Q13200, Q8IUQ4, Q12834, P61077, O00487, P28062, P25054, P28066, Q8WZ19, O15516, P28070, O00762, Q6PCT2, P62256, P49407, P43686, P35998, Q9H0F6, P35222, P62195, P20618, P62979, P63208, P17980, P55072, O60260, P48729, Q13330, Q92993, Q9Y2M5, Q9Y263, Q9NVW2, P61086, P0CG48, P0CG47, P49721, P49720, P51965, O43242, Q16236, P62714, Q13829, O15169, Q99460, O00308, Q9UNZ2,…	2855	203	16792	2.86837	2.34226e-21	2.60251e-22	6.45833e-22
GOTERM_BP_DIRECT	GO:0043066~negative regulation of apoptotic process	166	5.6138	6.79693e-24	Q16531, Q14289, P16989, Q96EY1, O00571, P28562, P15976, P10398, P84022, P49810, P23528, Q13286, Q00987, Q9NYY3, P38936, P61978, Q15468, Q96J02, Q9C0K0, Q99497, Q12981, P15056, P10415, Q15465, O15519, Q99828, P04083, P25963, Q8NBS9, P40337, Q07820, Q92870, Q99728, Q07817, P09211, Q04206, P98170, O15119, Q15672, P98082, P46527, P45983, Q99836, P22681, P52565, O14920, O60936, P04040, Q9UDY8, Q9H422,…	2855	455	16792	2.14582	4.86864e-20	4.86864e-21	1.34243e-20
GOTERM_BP_DIRECT	GO:0042493~response to drug	124	4.19344	9.63303e-23	P17275, P35348, P24385, Q14289, Q13469, Q16828, Q00987, O75553, P38936, Q15532, P10415, P47985, P04083, P21741, Q92934, P35354, P14635, Q9UQL6, Q9UG07, Q04206, P14416, P02647, P46527, Q05932, Q9UM54, P06239, Q03113, P54274, P11387, Q92698, P04040, Q01959, P35222, Q9UKW4, P56524, P68032, P06241, P09382, P01106, P37231, P01100, P07948, P27695, P43694, P28223, Q14457, P28222, P00338, P30559, P43003,…	2855	304	16792	2.39908	6.90014e-19	6.27286e-20	1.90258e-19
GOTERM_BP_DIRECT	GO:0018105~peptidyl-serine phosphorylation	67	2.26581	4.4206e-20	P36897, Q13043, P12931, Q9Y2H9, Q9C098, P48730, Q02156, Q9Y2H1, P53350, Q9HC98, Q8IWU2, O15530, Q9UQM7, Q9NYY3, Q00535, P17612, Q15078, P01127, O15264, P25098, P10415, P49841, P05771, Q96BR1, P37173, Q13418, Q6P5Z2, Q13627, Q16539, Q13557, P78368, P45983, P17252, A8K161, Q5TCY1, P06493, Q13164, P78527, Q09013, Q9H422, Q13315, Q9Y243, P41743, Q16644, Q9BXM7, P43405, Q5S007, P49674, P28482, P42345,…	2855	125	16792	3.15254	3.16648e-16	2.63873e-17	8.73096e-17
GOTERM_BP_DIRECT	GO:0006915~apoptotic process	183	6.1887	1.54567e-19	P35348, Q01085, Q9Y3E7, Q9H2J4, Q96TC7, Q14289, Q8IUQ4, Q9HD15, Q66K74, P42771, O14901, P61077, Q9HC98, Q9BQE9, O43293, Q9UBP9, P23396, P55210, Q96J02, Q12981, P10415, P55212, O43521, P06400, O15519, P21580, Q99828, Q13153, Q92934, Q14790, O95257, P25963, O00213, Q8WYA6, Q96P20, O14795, Q9NZJ7, Q13007, Q02078, Q13009, O60216, Q07812, P67775, P98170, Q9UK73, P63244, P98082, P01589, Q16539, O60313,…	2855	567	16792	1.8983	1.10716e-15	8.51662e-17	3.05279e-16
GOTERM_BP_DIRECT	GO:0016236~macroautophagy	49	1.65708	2.39013e-19	Q9C0C7, Q6IAA8, Q6ZNE5, Q676U5, Q9UBN7, Q14596, O94817, P60520, Q9UMX0, Q9BSB4, Q96CV9, O96008, P21796, P62979, Q13286, Q9H0R8, Q9NT62, O75143, Q9BXM7, P54619, O95352, O43741, Q9Y4P1, Q9Y4P8, Q15382, Q9H1Y0, Q9GZQ8, P42345, O95166, Q9Y478, Q8TDY2, Q13131, O94826, Q5MNZ9, O75385, Q14457, Q9H492, P63167, O60260, Q13501, Q9H0Y0, P0CG48, P54646, Q8NEB9, Q8N122, Q9BVC4, Q9BXW4, P0CG47, Q99570	2855	76	16792	3.79209	1.71205e-15	1.22289e-16	4.72065e-16
GOTERM_BP_DIRECT	GO:0000165~MAPK cascade	106	3.58471	2.91691e-19	P48556, Q13200, Q01082, Q15283, Q99558, Q14289, P13591, P10398, Q9P104, O00487, P09038, Q16828, P28062, Q99683, O15399, Q9UQM7, P36507, P01127, P28066, P15056, P98077, Q13153, O43374, P11277, Q02078, P53041, P28070, Q92529, Q13555, P01589, Q13554, Q13557, P43686, P35998, Q05586, A8K161, Q02750, Q9Y4G8, Q15121, P35609, Q14644, P62195, P20618, P62979, Q16644, Q5S007, P17980, P28482, P06241, P01106,…	2855	262	16792	2.37958	2.08938e-15	1.39292e-16	5.76107e-16
GOTERM_BP_DIRECT	GO:0038095~Fc-epsilon receptor signaling pathway	82	2.77308	4.21885e-19	P48556, Q8N5C8, O43242, Q13200, Q99460, P53779, Q06187, O00487, Q13469, P27986, P28062, P62993, O15530, P16885, Q13616, P63098, P29353, P28066, Q9UKB1, Q13153, P25963, P52735, P63000, P05412, P28070, P15498, P45984, Q04206, O00459, Q9NYJ8, P62191, P51668, P45983, P35998, P43686, P25788, P25789, P62837, P25787, Q9Y297, O14920, Q9UDY8, Q01362, P16298, P62195, P62158, O15111, P20618, P42680, P62979,…	2855	178	16792	2.70951	3.02196e-15	1.88873e-16	8.33249e-16
GOTERM_BP_DIRECT	GO:0035556~intracellular signal transduction	141	4.76835	1.41294e-18	Q8N1W1, Q9NR80, P35348, Q96J92, Q9NR81, Q15283, Q9NYL2, O00571, P28562, P10398, P09601, P49810, Q9P107, P11274, Q9H4A3, O15530, P16885, O43293, Q15532, Q9UPZ9, Q9UP65, P98077, O43374, P49802, O00560, Q92870, Q8WV28, O14795, P62258, Q9UG07, Q6P5Z2, O14641, O14640, O14713, P14416, Q16539, P35368, Q9NQ66, P17252, Q9Y4G8, Q9UKE5, P13861, Q9NZN5, P10644, O95819, Q9Y243, P41743, Q8WXJ9, O95644, Q5S007,…	2855	403	16792	2.05783	1.01209e-14	5.95345e-16	2.79064e-15
GOTERM_BP_DIRECT	GO:0008283~cell proliferation	130	4.39635	8.35806e-18	O75356, P09936, Q9HD15, Q9NYL2, P49917, Q9UKG1, P08173, Q15078, Q15468, Q5VTD9, P10415, P98164, P68036, O95905, Q96JB5, Q9Y242, P46937, Q9Y2T1, O00499, Q07817, O00764, O15230, P10599, P01589, P98082, Q05932, Q92888, P35368, Q14160, P61024, Q9BZG8, Q15406, Q99661, Q05195, Q96GD4, P43405, P51858, A0AVK6, O75081, P01106, P20309, P61224, Q9UKN5, Q9P212, Q13972, Q96EP5, O00541, P25100, Q6FHW4, P04049,…	2855	366	16792	2.0891	5.98688e-14	3.32604e-15	1.65077e-14
GOTERM_BP_DIRECT	GO:0098609~cell-cell adhesion	105	3.5509	1.60407e-17	P46940, O95067, Q01082, Q9UHD8, O14908, O00571, Q96PY5, O15498, P11142, P61978, P61313, Q99497, P26196, P49207, Q8IZP0, O00560, Q16643, O75369, Q15149, P08238, P62258, Q96HC4, Q02878, P63244, Q9UM54, Q01813, P22681, P04075, Q86UP2, P30041, Q08379, P50990, P11021, O95433, Q9UM47, P63104, Q9Y570, P35613, P00338, P49327, P83731, Q9Y371, P31939, P18031, Q9NSV4, P35241, Q16658, O75874, O60664, P68431,…	2855	271	16792	2.27885	1.14899e-13	6.04733e-15	3.16813e-14
GOTERM_BP_DIRECT	GO:0016575~histone deacetylation	35	1.18363	2.456e-17	Q96BD5, Q9BPY8, Q12873, Q92769, Q9HAJ7, Q9UBN7, Q16576, Q96BF6, Q13547, O00422, Q969S8, Q4LE39, Q09028, P35232, Q9H7L9, P56524, P29374, O75182, Q96EB6, Q15014, Q96ST3, Q9HCU9, Q14839, Q13330, O75446, Q5PSV4, O95983, O60341, Q9UBU8, Q9UQL6, Q9P0W2, Q9BTC8, Q9NSC2, Q9UKV0, O94776	2855	46	16792	4.47514	1.75924e-13	8.79618e-15	4.85076e-14
GOTERM_BP_DIRECT	GO:0051437~positive regulation of ubiquitin-protein ligase activity involved in regulation of mitotic cell cycle transition	45	1.52181	8.88921e-16	P51965, P43686, P35998, P48556, P25788, Q13200, O43242, Q13257, P25789, P25787, Q9Y297, Q12834, Q99460, P06493, O60566, P62195, O00487, P20618, P62979, P53350, P28062, P63208, P17980, Q13616, P30260, P55036, P28066, Q16401, Q9UM13, Q9UL46, O43684, Q9UM11, P14635, P0CG48, P28070, O00762, P62333, Q9UKT4, P49721, P0CG47, P49720, P62191, O75832, O00233, P51668	2855	76	16792	3.48253	6.36202e-12	3.0298e-13	1.75415e-12
GOTERM_BP_DIRECT	GO:0031145~anaphase-promoting complex-dependent catabolic process	46	1.55563	9.61554e-16	P51965, P43686, P35998, P48556, P25788, Q13200, O43242, Q13257, P25789, P25787, O95997, Q12834, Q99460, P06493, O60566, O14965, P62195, O00487, P20618, P62979, P53350, P28062, Q96GD4, P17980, P30260, P55036, Q13618, P28066, Q16401, Q9UM13, Q9UL46, O43684, Q9UM11, P14635, Q13309, P0CG48, P28070, O00762, P62333, P49721, P0CG47, P49720, P62191, O75832, O00233, P51668	2855	79	16792	3.42474	7.15727e-12	3.25295e-13	1.9762e-12
GOTERM_BP_DIRECT	GO:0038061~NIK/NF-kappaB signaling	41	1.38654	2.02254e-15	P43686, P35998, P48556, P25788, Q13200, O43242, P25789, P25787, Q99558, Q9Y297, Q14164, Q99460, O15111, P62195, O00487, P20618, P62979, Q13490, P28062, Q00653, P61081, P63208, P17980, Q13616, P55036, P28066, Q16401, Q9UKB1, Q9Y572, Q9UL46, P19838, P0CG48, Q01201, P28070, D3DR86, P62333, P49721, P0CG47, P49720, P62191, O00233, O75832	2855	66	16792	3.65373	1.43145e-11	6.22391e-13	3.95239e-12
GOTERM_BP_DIRECT	GO:0043488~regulation of mRNA stability	53	1.79236	5.40583e-15	P48556, Q8IZH2, O43242, Q13200, Q9Y2L1, Q9Y5A9, Q99460, P31946, O00487, Q15717, P11142, P28062, Q14671, P28066, Q01105, Q92973, Q06265, P11940, P28070, P04792, P62191, Q9Y3B2, P43686, P35998, P25788, P25789, P25787, P17252, P62195, P20618, P62979, P08107, O75888, Q92945, P17980, P55036, P63104, Q16401, P27695, Q9UL46, Q05655, Q9Y2V2, P0CG48, O14980, P30988, P62333, Q14103, P0CG47, P49721, P49720,…	2855	103	16792	3.02646	3.89674e-11	1.62359e-12	1.0747e-11
GOTERM_BP_DIRECT	GO:0051436~negative regulation of ubiquitin-protein ligase activity involved in mitotic cell cycle	42	1.42036	9.84467e-15	P51965, P43686, P35998, P48556, P25788, Q13200, O43242, Q13257, P25789, P25787, Q12834, Q99460, P06493, O60566, P62195, O00487, P20618, P62979, P28062, P17980, P30260, P55036, P28066, Q16401, Q9UM13, Q9UL46, Q9UM11, O43684, P24941, P14635, P0CG48, P28070, O00762, P62333, Q9UKT4, P49721, P0CG47, P49720, P62191, O00233, O75832, P51668	2855	71	16792	3.47926	7.07775e-11	2.83107e-12	1.95177e-11
GOTERM_BP_DIRECT	GO:0000086~G2/M transition of mitotic cell cycle	63	2.13054	1.01491e-14	O95067, P07437, P04350, Q71U36, P30153, P68371, P48730, P53350, Q96SN8, O00444, P68366, Q86XR8, Q13616, P30305, P30304, P38936, P17612, Q99640, P30307, Q9UKB1, O14757, P50570, P23258, P14635, Q13309, P62258, Q9BV73, Q9H469, P54274, Q9Y297, Q9NQ66, Q96L34, Q8TAP6, P06493, O14965, P61981, P50613, Q96CV9, P62158, Q9NVX0, P61163, P48681, P62979, P07900, P63208, P49674, Q16890, O43768, O14578, O94927,…	2855	137	16792	2.70468	7.2368e-11	2.78333e-12	1.99507e-11
GOTERM_BP_DIRECT	GO:0051726~regulation of cell cycle	59	1.99527	1.19802e-14	P17275, O95067, P12931, P49815, Q9BTV7, P09038, P11142, P53350, Q09028, P11274, Q14671, Q14094, Q00536, Q13243, P30304, Q9Y5T5, Q99640, Q9UPZ9, P30307, P06400, Q9UQ88, P21127, O95257, P24864, P49454, Q92574, P14635, P05412, Q13309, Q00526, P63244, Q07002, Q9Y297, Q92905, Q9NQ66, P49336, P78563, Q9NYV4, Q13315, O00327, O15055, Q13490, Q13363, P24522, P41159, P28749, Q9H869, Q08999, Q9BWU1, Q09472,…	2855	124	16792	2.79851	8.58873e-11	3.18101e-12	2.36811e-11
GOTERM_BP_DIRECT	GO:0050852~T cell receptor signaling pathway	66	2.23199	1.36785e-14	P48556, O43242, Q13200, P41240, Q99460, O00487, P27986, P28062, O15530, P16885, Q13616, P28066, Q9UKB1, Q13153, P25963, P04229, Q92835, P28070, Q04206, O00459, Q9NYJ8, P62191, P51668, Q15831, P43686, P35998, P25788, P25789, P62837, P06239, P25787, P01730, Q9Y297, P49768, O14920, Q9UDY8, P62195, O15111, P20618, P62979, P63208, P17980, P28482, P06241, P55036, P54284, Q9Y4K3, Q9Y6K9, Q9BZS1, Q16401,…	2855	148	16792	2.62288	9.78161e-11	3.49343e-12	2.69673e-11
GOTERM_BP_DIRECT	GO:0007049~cell cycle	85	2.87454	1.56692e-14	P24385, P19474, Q9Y3E7, Q9Y3P9, P12931, Q9UHD8, Q8IUQ4, P49917, Q12834, P05783, P49916, Q9BTV7, Q9UKG1, P62136, Q02156, Q9Y6B2, Q09028, Q13526, Q8IYD1, Q8N9N5, Q00535, Q9Y5T5, Q9UKL3, P63096, O14519, Q13422, O15264, Q8TDY2, Q12824, O43236, Q9NPB6, Q8WUM4, Q96RT1, P04637, Q9UBZ4, Q15418, Q13620, Q13625, Q56NI9, Q9P0W2, P63244, Q6N021, Q13111, Q9H2L5, Q96T88, Q15554, P30279, Q9NPI1, Q14978, P61024,…	2855	217	16792	2.30386	1.12131e-10	3.86657e-12	3.09197e-11
GOTERM_BP_DIRECT	GO:0050821~protein stabilization	62	2.09672	2.74598e-14	Q13043, Q8TEY7, Q96EY1, P42771, P84022, Q9BZE4, Q13188, Q8TAR6, Q86TM6, P27986, P61764, Q13526, P38936, P56645, Q99497, P05026, Q9UBK2, Q16543, P63146, P17987, P78371, P40337, P21333, Q93009, Q6PK50, P16220, Q92574, P08238, O95785, P10809, P16401, Q9UG07, P10909, Q86Y82, O14640, P02647, P40227, P27797, Q99832, P51610, P07900, O15105, P35232, P08107, P46379, Q9BXM7, P48643, P50990, P50991, Q969H0,…	2855	136	16792	2.68132	1.96427e-10	6.54754e-12	5.41567e-11
GOTERM_BP_DIRECT	GO:0051301~cell division	117	3.95671	8.35678e-14	Q99816, O95067, Q66LE6, P24385, Q96EE3, P07437, Q71U36, Q9UHD8, Q12834, P49917, P49916, Q9BSJ6, Q9BQE3, Q9UQE7, P23396, P06400, Q16543, Q08J23, Q99828, Q9NPB6, P24864, P20248, P14635, O60216, O00762, Q14683, Q8NBT2, Q9Y6G9, P60953, P54274, P61024, Q8TAP9, Q9NVX0, Q99661, Q6P1J9, P46736, Q00610, P63279, Q14980, P08754, Q9HBM1, O75909, Q15131, Q99708, P78396, P48729, P24941, Q96Q89, Q96EP1, P11802,…	2855	350	16792	1.96614	5.98825e-10	1.9317e-11	1.65112e-10
GOTERM_BP_DIRECT	GO:0046777~protein autophosphorylation	71	2.40108	1.37212e-13	Q8IYT8, P36896, Q13043, P12931, Q14289, P41240, Q96RG2, Q9H4A3, Q9HC98, Q8IWU2, P11274, O15530, O43293, Q9UQM7, P53355, Q9P2K8, Q00535, Q96QT4, P17612, O75460, Q13153, P49841, Q8N4C8, Q16288, P00519, Q16584, P35968, P49761, Q13555, O15164, Q13627, Q13554, Q13557, P78368, Q15831, P11362, A8K161, Q9UKE5, O14965, Q9NYV4, Q13315, Q13546, P22392, Q16644, Q96GD4, P04626, P27708, P51617, P43405, Q5S007,…	2855	172	16792	2.42787	9.82932e-10	3.07167e-11	2.71028e-10
GOTERM_BP_DIRECT	GO:0010628~positive regulation of gene expression	94	3.1789	2.84072e-13	Q96QK1, P36897, Q7Z2X4, Q16236, P04198, O75312, O00571, O00206, O75052, Q86UR5, P84022, Q03135, Q9Y6Q9, Q9UGL1, P15311, Q00987, P54619, O94788, Q15759, Q00534, Q00839, P01127, P23396, Q99497, P15056, Q01094, Q12860, P48059, P26038, O75469, Q16288, Q9UBC3, O75626, P04637, O43474, Q12955, P32121, O95786, P45984, Q15363, Q15672, Q16539, P49593, O15162, P45983, P62736, P02751, Q99581, Q15554, P60953,…	2855	262	16792	2.1102	2.03505e-09	6.16682e-11	5.61129e-10
GOTERM_BP_DIRECT	GO:0045471~response to ethanol	51	1.72472	3.37606e-13	P24385, Q14289, Q12879, O00487, P41586, P05181, P61313, Q14790, P49411, Q92934, P05109, Q16288, Q9BRK5, P16455, P23582, P09211, P21731, P11413, P24534, P01210, P23443, P22681, P00441, Q05586, P04040, P06493, Q01959, P10276, Q13490, Q96KQ7, P68032, P62906, P41159, P04629, P06241, P01106, P22830, P62701, P26842, Q9UBM1, P19320, P18509, P28222, Q16611, Q15047, P14672, P13639, P55809, Q13224, P35462,…	2855	105	16792	2.85678	2.41836e-09	7.11283e-11	6.66822e-10
GOTERM_BP_DIRECT	GO:0043123~positive regulation of I-kappaB kinase/NF-kappaB signaling	67	2.26581	4.54989e-13	Q99558, P09601, Q8IUC6, Q02156, Q9HC98, Q9NYY3, P32929, O15519, P02788, Q14790, Q8IUH5, P21333, P00519, P05771, Q9BT67, Q8N108, P48023, P19438, Q92734, P53041, P41595, P21980, P61586, Q15628, Q04206, Q9H8V3, Q9NYJ8, P29466, Q99836, O14763, Q6P1N0, O14920, Q14164, Q9H0F6, Q9UDY8, P35222, O15111, P62979, P35813, Q13546, Q13490, Q9NV92, Q9BXM7, P17302, P51617, Q13158, P06241, P09382, Q96LR2, Q9Y4K3,…	2855	161	16792	2.44763	3.25895e-09	9.31127e-11	8.98592e-10
GOTERM_BP_DIRECT	GO:0051092~positive regulation of NF-kappaB transcription factor activity	59	1.99527	5.17916e-13	Q8N5C8, O00206, Q9ULZ3, Q8IUC6, Q06187, Q9UQM7, P32929, O15519, Q92974, P02788, Q99828, P25963, P05109, Q96P20, P05771, O43187, P06748, O15516, Q15109, Q15628, Q04206, D3DR86, P10909, Q9NYJ8, Q99836, O14920, A8K161, P04040, Q9UDY8, O14862, O15111, P10275, P62979, Q13546, P41743, P08107, Q00653, O94972, P51617, P30048, P04629, Q9Y4K3, Q9Y6K9, Q9Y572, Q13077, P25942, Q15653, P61088, O43353, Q15750,…	2855	133	16792	2.60914	3.70985e-09	1.03051e-10	1.02293e-09
GOTERM_BP_DIRECT	GO:0006614~SRP-dependent cotranslational protein targeting to membrane	47	1.58945	8.58548e-13	Q9Y5M8, P36578, P46778, P46779, Q07020, P27635, P35544, P30050, P63173, P62979, P62899, P62424, P62906, P62266, P62829, Q9UNL2, P62244, P61313, P62263, P23396, P46782, P62851, P46781, P62701, P60866, P15880, P46783, P05387, P05386, P61011, P42766, P49207, P05388, P83731, P62081, P62913, P61619, O76094, P62888, P62917, Q02878, P50914, P40429, P26373, Q9Y3U8, P39023, P62847	2855	94	16792	2.94081	6.14969e-09	1.66208e-10	1.69565e-09
GOTERM_BP_DIRECT	GO:1901796~regulation of signal transduction by p53 class mediator	56	1.89381	8.86581e-13	Q9Y3T9, P49959, Q12873, Q92769, Q16576, Q09028, Q00987, P54619, Q15759, O43741, Q13526, Q8N9N5, Q00535, Q15078, O14757, P49848, O95983, P15927, Q99728, P04637, Q13625, O15164, Q16539, P19784, Q15831, Q9NPI1, Q92794, P67870, P68400, O14965, Q13315, Q13547, P62979, Q96GD4, P38398, Q96KQ7, Q96PM9, Q9Y478, P27694, Q13131, Q09472, Q99708, Q14839, O96017, P24941, Q92993, Q9ULW0, Q13535, P0CG48, P54646,…	2855	124	16792	2.65621	6.35089e-09	1.67129e-10	1.75113e-09
GOTERM_BP_DIRECT	GO:0090090~negative regulation of canonical Wnt signaling pathway	67	2.26581	9.01207e-13	P48556, O43242, Q13200, Q13043, P19022, O15169, Q99460, Q12778, Q13188, Q03135, O00487, P18146, P28062, Q13283, O60716, P25054, O75161, Q13618, P28066, Q9NQB0, Q15465, P48431, O43623, P49841, Q99471, Q9Y2T1, P02649, P28070, P35638, Q9UG07, O14641, O14640, P98082, Q16539, P62191, O95996, P43686, P35998, P25788, P25789, P25787, P62195, P20618, Q13547, P46531, P62979, P23508, P62877, P17980, P55036,…	2855	163	16792	2.41759	6.45507e-09	1.65514e-10	1.77987e-09
GOTERM_BP_DIRECT	GO:0007165~signal transduction	290	9.80724	9.36178e-13	P46940, P98155, O95263, Q92673, Q9UKG1, Q08AM6, Q9UPZ9, P22694, P29992, O43374, O75362, Q8IUH5, O00213, Q13464, Q96P20, O75369, O14795, Q14344, Q92529, Q13554, P01210, P29466, Q9H2L5, Q6PJW1, Q8TCX5, P01730, Q9NQ66, Q92793, Q13315, O75888, P49674, P09382, P38405, P37231, P20309, P63104, P62834, P07948, Q92913, P30101, Q9Y572, Q99996, O75385, Q92783, Q13972, P19174, Q13330, P14923, P04049, Q8N423,…	2855	1161	16792	1.46914	6.70557e-09	1.67639e-10	1.84893e-09
GOTERM_BP_DIRECT	GO:0008285~negative regulation of cell proliferation	125	4.22726	1.10665e-12	P35348, Q99816, P51531, Q14289, Q96EY1, P41240, P49815, P42771, P15976, O14901, P09038, P56545, O75691, Q09028, P25054, O43294, P38936, P49715, Q9C0K0, P06400, Q99828, Q12824, P35354, P40337, Q8IZP0, Q9Y2T1, Q9NTI2, Q13007, O43474, P56199, P17706, O14713, P14416, P46527, Q15678, O43639, Q9P2X7, Q92796, Q9Y4G8, Q02750, P35222, P78563, Q6P1J9, P46531, P35232, P56524, Q00613, O75081, P07948, Q8N6T7,…	2855	396	16792	1.85657	7.92708e-09	1.93343e-10	2.18574e-09
GOTERM_BP_DIRECT	GO:0001666~response to hypoxia	69	2.33345	1.55688e-12	P17655, Q14289, P09601, P49810, P84022, Q03135, P23526, P18146, P35318, P27487, P22557, O43707, P50281, P36544, P05026, Q13153, Q92934, P05771, Q9UBC3, Q92736, P19447, P16220, P23582, Q15109, P37173, Q9GZT9, P10809, P04179, Q8WVM8, P14416, Q13557, P46527, P01210, P29466, P49281, P36776, Q92793, P04040, O60936, Q14643, Q12791, Q13315, O14727, Q13490, P00750, P14625, P29475, P41159, O75081, P07996,…	2855	172	16792	2.35948	1.11518e-08	2.6552e-10	3.07491e-09
GOTERM_BP_DIRECT	GO:0000082~G1/S transition of mitotic cell cycle	49	1.65708	1.73064e-12	P24385, P36896, P42771, P31350, P54687, Q99741, Q04771, Q9UQM7, Q13616, Q9NYY3, P30304, P38936, Q00534, Q13618, Q13619, Q99640, P06400, Q9Y5N6, P24864, P15927, Q13309, Q00526, Q13555, Q13415, P46527, Q13557, O75925, P23443, A8K161, Q96L34, Q9UPP1, P06493, P50613, P49736, P15170, P12004, P27694, Q06203, P78396, Q99708, P24941, P25205, P33993, O00743, P33992, P49427, P33991, Q9H211, P11802, Q9UKT4	2855	102	16792	2.82548	1.23964e-08	2.88288e-10	3.41808e-09
GOTERM_BP_DIRECT	GO:0048013~ephrin receptor signaling pathway	44	1.48799	1.8676e-12	Q8N1W1, O43639, P12931, P60953, Q15811, Q05586, P60709, P49810, Q05193, Q9UKW4, P61160, Q96BI3, Q06124, Q92542, Q9Y2X7, P06241, P04629, Q5JZY3, Q15078, Q15532, P07947, P07948, P15882, Q13153, P52735, Q13464, O00560, Q16288, Q8WW43, P63000, O14950, Q13009, P08253, P61586, P52799, P63261, D6PAV9, O75116, O95782, Q8N5V2, Q13224, P16333, Q9NZ42, P98172, P01112	2855	86	16792	3.0092	1.33777e-08	3.0404e-10	3.68866e-09
GOTERM_BP_DIRECT	GO:0007050~cell cycle arrest	60	2.02908	2.78301e-12	Q99816, P36897, Q9NYL2, P49815, Q9NNW5, P42771, P84022, Q04721, P54619, Q9P2K8, O43741, P25054, Q13616, Q15382, Q9UQ80, Q00534, P38936, Q13618, Q13619, Q9NQB0, P06400, O75460, Q96SB3, P48431, O00213, P00519, Q92870, Q99728, Q92831, P04637, Q92574, Q15911, Q15392, Q13418, P35638, Q9BVC4, P46527, Q6IAA8, Q15831, P27797, Q02750, P12757, P50613, Q13315, P35813, P24522, Q9UNL4, P01106, P42345, P07996,…	2855	141	16792	2.50281	1.99346e-08	4.42991e-10	5.49659e-09
GOTERM_BP_DIRECT	GO:1900034~regulation of cellular response to heat	40	1.35272	4.08302e-12	Q96EE3, P34931, Q02790, A8K161, Q92793, P25685, Q13315, P07900, P11142, P08107, Q92621, Q8TEM1, P49792, O95816, Q9UQM7, P28482, Q8N1F7, Q00613, O95429, P42345, Q99933, Q96EB6, P27694, Q8WUM0, Q09472, P49841, P78406, P27361, P15927, Q6PK50, Q5SRE5, P37198, Q99615, Q13535, P08238, P62258, Q13555, Q8N122, Q9BVC4, Q13554, Q13557, Q92598	2855	75	16792	3.13686	2.9247e-08	6.35805e-10	8.0643e-09
GOTERM_BP_DIRECT	GO:0000209~protein polyubiquitination	71	2.40108	6.29e-12	P51965, P48556, Q9Y4X5, O43242, Q13200, P19474, Q9HAU4, Q8IUQ4, Q99460, P42771, P61077, O00487, Q15819, P49459, P28062, P55786, Q9UK22, Q13616, Q13618, P28066, P10415, Q9UKB1, P68036, P63146, Q5VTR2, Q8N2K1, Q7Z6E9, Q13309, P28070, Q96PU5, P62191, O95155, P51668, P43686, P35998, P25788, P25789, P62837, Q86Y13, P25787, Q9UBN7, Q9Y297, Q13356, P62195, P20618, Q9HCE7, P62979, Q13490, P63208, Q9NRD1,…	2855	184	16792	2.26953	4.5055e-08	9.58618e-10	1.24231e-08
GOTERM_BP_DIRECT	GO:0019083~viral transcription	51	1.72472	7.10591e-12	Q96EE3, P36578, Q07020, P27635, P62899, Q92621, Q8TEM1, P49792, P62424, Q8N1F7, P62266, P62829, P61313, P62263, P23396, P62851, P15880, Q8WUM0, P49207, P62913, P62917, Q02878, P39023, P46778, P46779, P35544, P30050, P63173, P62979, P62906, P62244, P46782, P62701, P46781, P60866, P46783, P05387, P05386, P42766, P05388, P78406, P62081, P83731, Q5SRE5, P37198, P62888, P50914, P26373, Q9Y3U8, P40429,…	2855	112	16792	2.67823	5.08994e-08	1.0604e-09	1.40345e-08
GOTERM_BP_DIRECT	GO:0000184~nuclear-transcribed mRNA catabolic process, nonsense-mediated decay	53	1.79236	7.44515e-12	Q15287, P36578, P30153, Q07020, Q9UPR3, P27635, P62899, P62424, P62266, Q8IYD1, P62829, P61313, P62263, P23396, P62851, P15880, Q9BRP8, P49207, P62495, P62913, P11940, P67775, Q9Y5S9, P62917, Q02878, P39023, P46778, P46779, P35544, P30050, P63173, P62979, P62906, P62244, P15170, Q92900, P46782, P62701, P46781, P60866, P46783, P05387, P05386, P42766, P05388, P62081, P83731, P62888, P50914, Q9Y3U8,…	2855	119	16792	2.61954	5.33296e-08	1.08836e-09	1.47046e-08
GOTERM_BP_DIRECT	GO:0031398~positive regulation of protein ubiquitination	36	1.21745	7.65358e-12	Q9BUN8, O15169, Q96EY1, Q6ZW49, Q8IUC6, Q9UMX0, Q9UDY8, Q03135, Q9NV92, Q96PM5, O15105, Q9HC62, Q9BXM7, P38398, Q5S007, P11021, Q8N668, Q9Y4K3, Q969H0, Q05086, P68036, O43236, Q9H040, Q96JB5, O43353, Q9BT67, Q96EP1, P07550, Q9P0N9, P32121, P98170, P0CG47, P49407, O75832, Q9UNE7, P51668	2855	64	16792	3.30841	5.48223e-08	1.09645e-09	1.51162e-08
GOTERM_BP_DIRECT	GO:0090263~positive regulation of canonical Wnt signaling pathway	53	1.79236	1.09856e-11	Q96QK1, P48556, O43242, Q13200, P12931, Q9HAU4, O15169, Q99460, Q03135, P48730, O00487, P09038, P28062, O43293, Q13526, Q38SD2, P28066, Q8IZT6, P46937, Q9Y2T1, P28070, Q13418, O14641, P98170, O14640, P62191, P43686, P35998, P25788, P25789, P25787, Q9NVX2, P62195, P20618, O00327, P62979, Q5S007, P49674, P17980, P55036, Q16401, P56704, Q9UL46, P14923, P19838, P09544, P0CG48, P62333, P0CG47, P49721,…	2855	120	16792	2.59771	7.86903e-08	1.54295e-09	2.16973e-08
GOTERM_BP_DIRECT	GO:0043524~negative regulation of neuron apoptotic process	56	1.89381	1.85192e-11	P37840, Q14289, Q15811, P49917, P09601, Q15819, Q13286, P61764, O15530, Q13526, Q99497, P10415, P15056, Q9UBK2, Q9H3Z4, Q01105, P21741, P49588, Q13464, P06744, Q6PK50, Q07954, P05412, Q07817, P02649, P08238, P10809, Q07812, P04179, Q13418, Q9C0C7, P49768, P00441, Q05586, O00555, Q13547, P48681, P41743, Q9BXM7, Q9BWQ8, P06241, P04629, P48506, P34130, P05129, O60260, O15392, Q16620, Q06413, O95630,…	2855	132	16792	2.49523	1.32653e-07	2.55102e-09	3.65765e-08
GOTERM_BP_DIRECT	GO:0006914~autophagy	56	1.89381	2.64014e-11	Q8IYT8, Q99816, P62820, Q9Y3E7, O75351, Q66K74, Q9BSB4, Q12778, Q96F24, O75143, Q9Y4P1, O95352, O15321, Q9H0E2, Q96GF1, O95166, Q99497, Q8TDY2, Q12981, P05109, P00519, Q9H0Y0, Q96GC9, Q9BXS4, Q8NEB9, Q15831, Q9Y484, P60520, Q14694, Q96CV9, O14964, Q9H0R8, Q5S007, Q8NEZ2, Q9H1Y0, Q9GZQ8, P42345, P55072, Q5MNZ9, Q9NRR5, Q14457, Q92783, Q13501, Q2TAZ0, Q9Y371, Q96AJ9, Q96RL7, Q9P2Y5, Q96DT6, P42338,…	2855	133	16792	2.47647	1.89113e-07	3.56818e-09	5.21445e-08
GOTERM_BP_DIRECT	GO:0018107~peptidyl-threonine phosphorylation	26	0.87927	2.86126e-11	P36897, P36896, P06493, Q9H422, Q8IWU2, Q9H4A3, O15530, Q04771, P27708, Q5S007, P28482, Q00535, P17612, P42345, Q15078, P25098, P10415, O14757, P49841, Q05655, P37173, Q7KZI7, Q13627, Q13557, P31749, P45983	2855	38	16792	4.02426	2.04953e-07	3.79542e-09	5.65118e-08
GOTERM_BP_DIRECT	GO:0006413~translational initiation	57	1.92763	3.02737e-11	P36578, O15523, Q07020, P27635, P62899, P62424, P62266, P62829, P61313, P62263, P23396, P62851, P15880, O14602, O75822, P49207, O75821, P62913, Q14232, Q13347, P11940, Q8N5A0, Q9BY44, O60841, P62917, Q02878, P56537, P39023, P46778, Q92905, P46779, P35544, P30050, P63173, P62979, O60739, P62906, P49770, P62244, P46782, P62701, P46781, P60866, P46783, P05387, P05386, P42766, P05388, Q14152, P62081,…	2855	137	16792	2.44709	2.1685e-07	3.94273e-09	5.97923e-08
GOTERM_BP_DIRECT	GO:0060071~Wnt signaling pathway, planar cell polarity pathway	44	1.48799	3.26226e-11	P43686, P35998, P48556, P25788, Q13200, O43242, P25789, P60953, Q9HAU4, P25787, Q99460, P62195, Q93074, O00487, P20618, Q9HCE7, P62979, P28062, P17980, P55036, Q00610, P28066, Q16401, Q9UL46, Q9NPB6, Q92997, P63000, Q13009, P0CG48, P28070, P32121, Q9UG07, Q9Y4D1, P61586, O14641, O14640, Q8IW93, O95782, P62333, P49721, P0CG47, P49720, P62191, O00233, O75832	2855	92	16792	2.81294	2.33676e-07	4.17279e-09	6.44318e-08
GOTERM_BP_DIRECT	GO:0006461~protein complex assembly	51	1.72472	3.45188e-11	Q14469, O14745, Q14289, P30153, Q86UR5, Q16625, Q9BSJ2, Q00987, Q02410, O43292, P25054, O95163, Q9Y4W6, Q9UBK2, O14910, Q96S59, Q08495, Q9BWW4, Q03164, Q08752, Q9UGJ1, P04637, P14635, Q15393, O15273, Q13111, Q9UM01, P14868, Q96QZ7, Q92793, P06493, Q9Y5K6, Q8TEW0, Q13492, P11047, O75381, Q9Y4K3, P63027, P78352, P25942, Q13077, P17096, P27361, Q12933, Q01664, Q92558, P07814, Q9Y566, P25445, Q30201,…	2855	116	16792	2.58588	2.47258e-07	4.33787e-09	6.81768e-08
GOTERM_BP_DIRECT	GO:0007265~Ras protein signal transduction	37	1.25127	4.13779e-11	P26358, P42771, Q9UQ13, P09038, P46109, P11233, P11234, P62873, Q16644, P62993, Q13283, Q15759, Q9NYY3, Q92766, P38936, Q969H4, Q99497, P29353, O14593, P06400, P98077, Q9P212, O00560, P24941, P20248, Q9UN86, P04637, Q15047, Q13393, P05412, Q15392, Q92529, A0MZ66, P01116, Q16539, P01111, P01112	2855	70	16792	3.10885	2.9639e-07	5.11017e-09	8.17239e-08
GOTERM_BP_DIRECT	GO:0007067~mitotic nuclear division	85	2.87454	6.49105e-11	O95067, Q66LE6, Q12834, Q9BTV5, Q9BSJ6, Q99741, P53350, Q9HC98, Q9NWV8, P30305, P30304, Q9Y5T5, Q99640, Q9UQE7, Q9Y265, P23396, Q9Y266, P30307, Q9H981, Q9UM13, P21127, Q8IZT6, Q9UQ88, Q08J23, O95619, Q92974, Q9UM11, D3DR37, P00519, P20248, P49454, P53041, O60216, Q00526, P53675, Q8NBT2, Q16181, Q9Y6G9, P54274, O95997, Q14978, Q96L34, O60232, P06493, Q9Y5K6, O14965, O60566, Q8TAP9, Q9NVX0, Q99661,…	2855	248	16792	2.01587	4.64953e-07	7.88056e-09	1.28202e-07
GOTERM_BP_DIRECT	GO:0033209~tumor necrosis factor-mediated signaling pathway	51	1.72472	7.31499e-11	P48556, Q9Y275, O43242, Q13200, P42224, Q14289, Q99558, P08138, P05783, Q99460, Q9ULZ3, O00487, P28062, O95429, P28066, P19438, P48023, P28070, Q15628, P62191, P43686, P35998, O14763, P25788, P25789, P25787, O14920, O14862, P62195, P20618, Q13546, P62979, Q13490, O75888, P17980, P55036, Q13114, Q16401, P26842, Q9UL46, P25942, Q12933, P0CG48, P25445, P62333, P20333, P0CG47, P49721, P49720, O75832,…	2855	118	16792	2.54205	5.23973e-07	8.73288e-09	1.44476e-07
GOTERM_BP_DIRECT	GO:0032355~response to estradiol	43	1.45418	9.1162e-11	P24385, Q9UBB5, P01730, P29279, P27797, P28562, P04040, P51511, P35222, O95243, P41586, P10276, O94788, P41159, P01106, P12004, P04083, P00966, Q9Y618, Q14790, P31645, Q92934, P35354, Q99708, P14921, P30559, P06744, O95983, Q9UBC3, Q14654, Q13635, P01178, P03372, Q15910, P13639, P09211, Q9UIS9, P42574, P55957, P08709, P40763, P46527, P01210	2855	91	16792	2.77922	6.52994e-07	1.07048e-08	1.80051e-07
GOTERM_BP_DIRECT	GO:0006511~ubiquitin-dependent protein catabolic process	68	2.29963	9.65123e-11	Q14999, P51965, P54252, Q9Y6I4, Q9Y4X5, P09936, O43242, P60604, Q9HAU4, Q8TEY7, Q8IUQ4, O75150, Q9Y5A7, P61077, O00487, P49459, Q9NXK8, Q13616, Q9Y5T5, Q9H0E2, Q13618, Q13619, O94782, Q96J02, Q15011, P68036, P63146, Q5VTR2, P54578, Q9Y2K6, Q93009, Q13309, Q13620, Q8TAT6, O00762, P62256, O95155, P51668, P35998, P25788, P25789, P62837, P25787, Q9Y297, Q14694, Q9Y5K5, P15374, Q969P5, P46379, Q9BXM7,…	2855	182	16792	2.19753	6.91317e-07	1.11503e-08	1.90618e-07
GOTERM_BP_DIRECT	GO:0007507~heart development	68	2.29963	1.27269e-10	Q9UBB5, P36897, P49815, P15976, P11586, P35318, Q9HC62, Q04771, P05305, Q99958, P55210, P01127, P29353, P13807, P25098, Q8TDY2, P29992, Q15465, P30626, Q16288, O95983, Q9NPF8, Q02078, P41595, P01178, P37173, P04179, Q9UKV0, O14641, O14640, Q10567, Q9NYJ8, Q8NB12, Q9BPY8, Q02750, Q16602, P78527, P16298, Q93074, Q13315, P46531, P42892, P46109, P17302, Q14686, P04626, P27708, Q06124, P37231, P12004,…	2855	183	16792	2.18552	9.11629e-07	1.44703e-08	2.51364e-07
GOTERM_BP_DIRECT	GO:0048511~rhythmic process	31	1.04836	1.416e-10	P41229, Q9C0C6, P11388, Q9Y297, Q92793, P53779, P23246, P68400, P78527, Q9UGL1, Q08211, Q00653, O43463, Q00535, P37231, Q15078, Q13131, Q9UKB1, Q96ST3, P05129, P17844, Q92831, Q15910, P54646, D3DR86, O75116, P45984, P63244, Q15672, P08047, P21917, P45983	2855	54	16792	3.37648	1.01428e-06	1.58482e-08	2.79669e-07
GOTERM_BP_DIRECT	GO:0045732~positive regulation of protein catabolic process	33	1.116	1.44885e-10	O95996, P04003, O15169, Q12778, P68400, Q92673, P17302, P01282, P25054, Q9Y4P1, O95352, Q9NYY3, Q9NZ52, P49840, P55072, P21580, Q9UM11, Q13190, P49841, P46459, Q9UJY5, O60260, P46934, Q9BT67, P51149, Q99728, O75396, Q969G9, Q13620, Q96PU5, Q9NYF0, Q8NF37, P46527	2855	60	16792	3.23489	1.03781e-06	1.59663e-08	2.86156e-07
GOTERM_BP_DIRECT	GO:0032091~negative regulation of protein binding	32	1.08218	1.45166e-10	Q8TEY7, Q92673, O14965, Q03135, P62136, P48681, P11234, Q9HC62, Q96GD4, Q5S007, Q08379, Q13526, P49674, O75381, P01127, Q99497, P49841, Q13464, P30533, Q05655, O60341, Q8IX07, Q14012, Q07812, Q96FC9, Q9NYF0, Q14934, O14640, O14713, P98082, Q9UNE7, P45983	2855	57	16792	3.30196	1.03982e-06	1.57549e-08	2.86712e-07
GOTERM_BP_DIRECT	GO:0032922~circadian regulation of gene expression	32	1.08218	1.45166e-10	P36873, Q92769, P11387, P08138, Q49AN0, Q8TAR6, P48730, P62136, Q13547, O00327, O15055, Q9Y5V3, P49674, Q9BQG0, P29375, Q00839, P56645, Q16526, Q96EB6, Q9UBK2, P18848, O15294, Q8N365, Q13330, Q03164, O15516, O15534, Q15911, Q01201, Q7Z5J4, P14416, P35462, P29590	2855	57	16792	3.30196	1.03982e-06	1.57549e-08	2.86712e-07
GOTERM_BP_DIRECT	GO:0006457~protein folding	67	2.26581	1.62127e-10	P31689, Q9H2J4, O75916, Q96EY1, Q9Y230, P30405, P11142, Q9UHV9, Q9H3N1, P49792, P50502, O95429, Q13427, P63096, Q9Y266, Q16543, Q9HAV7, P49588, P17987, P78371, Q8NBS9, Q99471, P30533, P49802, O60884, P38646, Q08752, Q6PK50, P08238, P10599, Q5F1R6, Q96JJ7, P19784, P40227, Q02790, P27797, P67870, P25685, P68400, P59768, P04899, Q99832, Q13356, P07900, P62873, P14625, P62879, O95816, P48643, O76031,…	2855	180	16792	2.18927	1.16131e-06	1.7333e-08	3.2021e-07
GOTERM_BP_DIRECT	GO:0007568~aging	63	2.13054	1.81138e-10	P35348, Q9UBB5, Q16236, P37840, P35221, P35318, P09038, P36955, P62993, P02533, P55210, P04844, Q9UBK2, Q96SB3, Q96ST3, P05089, P08779, O95983, Q9NTI2, P16220, Q07954, P05412, P37173, Q04206, D3DR86, O60313, P01210, P23443, P00441, P29279, P36776, P04040, P09622, Q01959, P05164, O43464, O14727, Q16548, Q00653, Q96GD4, P51617, P04629, P01100, P48506, P98177, P19320, P33076, P27695, Q9NTG7, P27824,…	2855	165	16792	2.24571	1.29749e-06	1.90808e-08	3.57759e-07
GOTERM_BP_DIRECT	GO:0016925~protein sumoylation	50	1.6909	1.85602e-10	Q96EE3, P42771, Q9HC52, Q92621, Q00987, Q8TEM1, Q9HC62, P49792, Q8N1F7, Q9UQE7, P61978, Q99496, Q8WUI4, Q02880, Q8WUM0, Q9Y2X3, Q8N2W9, Q14676, Q969R5, P04637, Q9H165, O60216, Q14683, Q02447, P78364, O75925, P55854, P11388, P11387, P35226, P09874, Q96GD4, P38398, P61956, Q8IXK0, P63279, P12004, P27694, P46060, Q8IYW5, P78406, P11161, Q13330, P63165, O15392, Q5SRE5, P37198, P07910, Q9P0U3, P29590	2855	117	16792	2.51351	1.32947e-06	1.92677e-08	3.66576e-07
GOTERM_BP_DIRECT	GO:0043044~ATP-dependent chromatin remodeling	19	0.642543	1.88486e-10	Q9UBB5, Q92769, Q8TAQ2, Q12824, Q14839, P60709, O95983, O96019, O60264, P51532, Q13547, Q09028, P07910, Q969G3, O94776, Q92922, Q8WXI9, Q9H4L7, O14497	2855	23	16792	4.85872	1.35012e-06	1.92875e-08	3.72271e-07
GOTERM_BP_DIRECT	GO:0042752~regulation of circadian rhythm	29	0.980724	2.38119e-10	P36873, P11388, Q9Y297, P53779, P23246, Q49AN0, P78527, P48730, P62136, Q15233, O15055, Q9Y5V3, P49674, P37231, Q16526, Q13131, Q9UBK2, Q05086, P05129, O15534, P16220, Q15910, P54646, O75116, P45984, Q14103, P21917, P29590, P45983	2855	49	16792	3.48095	1.70565e-06	2.40232e-08	4.703e-07
GOTERM_BP_DIRECT	GO:0030168~platelet activation	49	1.65708	3.26235e-10	P06239, Q03113, P12931, P21926, P17252, P48736, P52429, P59768, Q14643, Q02156, P12814, Q9UKW4, P27986, P62873, P29350, P84095, O15530, P16885, P43405, Q06124, P28482, P06241, P61225, P29992, P63104, P07948, Q12866, Q13507, P25942, P00451, P05129, P52735, P50148, P21333, P27361, P05771, Q05655, P08123, P63000, P04049, Q14344, P32121, P15498, P42338, P61586, P52824, P49407, P31749, O15162	2855	115	16792	2.50608	2.33682e-06	3.24559e-08	6.44334e-07
GOTERM_BP_DIRECT	GO:0006364~rRNA processing	74	2.50254	7.96195e-10	P36578, Q9Y2L1, Q07020, P42771, P27635, O15213, Q8IZL8, P48730, Q9NV06, O75691, P62899, P62424, P62266, P62829, Q9UQ80, Q9Y3A5, P61313, P62263, P23396, P62851, Q13895, P15880, P49207, Q9H6R4, Q9Y2X3, Q06265, P62913, Q9BVS4, Q9Y3B9, P62917, Q02878, Q9Y3B2, Q9NRX1, P39023, P46778, P46779, Q14978, Q9ULX3, Q9Y2R4, P35544, Q2NL82, P30050, P63173, P62979, P42285, P55769, O43463, P49674, P62906, P62244,…	2855	214	16792	2.03383	5.70313e-06	7.81253e-08	1.57253e-06
GOTERM_BP_DIRECT	GO:0000187~activation of MAPK activity	46	1.55563	8.62162e-10	Q8N5C8, Q02297, P00441, O00206, Q02750, Q15121, P06493, P53779, P62979, P09038, Q16828, Q16644, P51617, Q06124, Q5S007, Q15759, P28482, Q8WU20, P36507, P07996, Q9Y4K3, Q9Y6K9, P36544, P29353, Q13131, P98077, Q9P212, P60033, Q14833, O43353, P27361, Q16288, Q15750, O43187, Q16584, P63215, P0CG48, P56199, P42338, Q9Y2U5, P20783, Q16539, P21917, P0CG47, Q9NYJ8, P49407	2855	107	16792	2.52854	6.17565e-06	8.34549e-08	1.70282e-06
GOTERM_BP_DIRECT	GO:0032436~positive regulation of proteasomal ubiquitin-dependent protein catabolic process	33	1.116	1.25925e-09	Q9Y4X5, P49768, Q14145, O14965, Q9Y5A7, P48730, Q15819, P53350, Q96PM5, P08107, O15105, Q00987, Q5S007, P49674, P61956, Q9NYY3, O75081, P49715, P55072, P48506, P49841, O60260, P48729, P63165, Q96EP1, P10909, P63244, O14640, P98082, O75925, P31749, O75832, Q9UNE7	2855	64	16792	3.03271	9.01994e-06	1.20266e-07	2.48709e-06
GOTERM_BP_DIRECT	GO:0043547~positive regulation of GTPase activity	153	5.17416	1.27261e-09	Q9NR80, P46940, Q8N1W1, Q9NR81, Q01082, Q99819, Q15283, Q9Y2L1, O60890, O75962, P49815, P13591, P09038, Q9P107, P11274, O15399, Q9UQM7, P01127, P49418, P98077, Q96HS1, Q99569, O43374, Q86VX9, P48059, P49802, Q9Y2T1, P49798, P11277, P52306, Q15910, Q92529, Q9UG07, O14641, Q13555, P63244, Q8IW93, P01589, Q9GZM8, P31150, Q8N5V2, Q13554, P49407, Q13557, Q92888, O43639, Q92902, Q6PJW1, Q9NQ66, P52565,…	2855	565	16792	1.59272	9.11567e-06	1.19944e-07	2.51349e-06
GOTERM_BP_DIRECT	GO:0006974~cellular response to DNA damage stimulus	72	2.4349	1.30986e-09	P24385, P49959, P41182, Q12778, Q13469, P25054, Q9Y5T5, P38936, Q13619, P23396, P10415, O14757, Q99828, P63146, P22314, O00213, P46937, Q96FW1, O43189, P00519, Q96LR5, Q99728, P04637, Q7Z6E9, Q00526, P35638, P98170, Q96FC9, Q9BQ15, O00255, Q15831, P11388, P22681, P49768, Q14694, P09874, Q96AH0, Q13315, Q9NY61, Q9BTA9, Q9UKW4, P38398, Q14686, O43463, Q96PM9, P28482, P01106, Q9Y4K3, Q9Y6K9, P55072,…	2855	208	16792	2.03594	9.38249e-06	1.21851e-07	2.58706e-06
GOTERM_BP_DIRECT	GO:0008284~positive regulation of cell proliferation	131	4.43017	1.80742e-09	Q14469, Q01085, Q14289, Q9Y3Y2, Q12834, P09038, Q00987, P01127, P10415, Q15465, Q99828, Q00577, Q13153, O60884, P46937, O00560, Q16288, Q13950, Q13007, Q07817, Q13009, P55209, Q04206, O15119, O14713, P56539, P46527, P53609, Q8NFU7, P46531, O75888, P84095, P01282, P56524, P30048, P28482, P53602, P01106, P62244, P08151, P07948, P62701, P56704, Q13131, Q12846, O00548, P28223, P14921, P07384, P24941,…	2855	466	16792	1.65341	1.29465e-05	1.65982e-07	3.56977e-06
GOTERM_BP_DIRECT	GO:0034976~response to endoplasmic reticulum stress	36	1.21745	2.29452e-09	O14763, P62714, Q9UMX0, P16615, Q14703, Q96F24, Q8IXB1, P27986, Q9GZZ9, Q99683, P14625, Q9H3N1, O14983, O43889, P57088, P07996, O75460, O75955, O43521, Q15011, P30101, Q14554, P18848, Q8NBS9, O60260, P00519, Q12933, P13639, Q13087, P35638, P07237, P17676, O00459, Q96JJ7, Q9Y4L1, O95155	2855	75	16792	2.82317	1.64355e-05	2.08047e-07	4.53183e-06
GOTERM_BP_DIRECT	GO:0000045~autophagosome assembly	25	0.845451	2.35623e-09	Q6ZNE5, P62820, Q676U5, Q5MNZ9, Q14457, P49768, Q9H492, Q9Y484, Q2TAZ0, P60520, O94817, Q9UMX0, Q9BSB4, Q96DT6, Q9NT62, Q9H0R8, O75143, Q9Y4P1, Q9H1Y0, Q86Y82, Q9Y4P8, Q9GZQ8, Q9BXW4, Q8WYN0, Q8TDY2	2855	41	16792	3.58635	1.68775e-05	2.10971e-07	4.65369e-06
GOTERM_BP_DIRECT	GO:0008630~intrinsic apoptotic signaling pathway in response to DNA damage	27	0.913088	2.71798e-09	P52701, P31947, Q14164, P09601, P78527, O43464, Q13315, P27986, Q16548, P38398, P10415, O43521, Q96EB6, Q01094, Q92934, O96017, P00519, Q07820, Q16611, P19438, Q07817, Q07812, P04179, Q14934, P42575, P20333, P29590	2855	47	16792	3.3788	1.94687e-05	2.40357e-07	5.36819e-06
GOTERM_BP_DIRECT	GO:0070932~histone H3 deacetylation	17	0.574907	4.00773e-09	Q96EB6, Q8WUI4, Q9NTG7, Q92769, Q9UBN7, O15379, P23246, Q9NRC8, O15534, Q13547, Q969S8, O15055, Q9UQL6, Q9BY41, P56524, Q9UKV0, Q9H4L7	2855	21	16792	4.7613	2.87069e-05	3.5009e-07	7.91551e-06
GOTERM_BP_DIRECT	GO:0070301~cellular response to hydrogen peroxide	30	1.01454	4.45968e-09	Q16236, Q92769, Q9UBN7, Q7Z628, Q9HC52, P30405, Q13164, P06493, Q12778, O95831, Q00987, Q99683, Q00613, P23396, P12004, Q99497, Q96EB6, Q13131, P27695, P21580, P04083, P05089, P14921, Q05655, P00519, O43474, P53041, Q15910, Q04206, Q9H8V3	2855	57	16792	3.09558	3.19442e-05	3.84876e-07	8.80815e-06
GOTERM_BP_DIRECT	GO:0001934~positive regulation of protein phosphorylation	50	1.6909	5.16834e-09	Q6ZNE5, P24385, Q13043, O15169, P48730, P11234, Q9HC62, Q13526, O14519, P01024, Q8TDY2, O75955, Q99828, Q13153, Q16288, P00519, Q9Y2T1, Q03405, P63000, P35968, Q9UG07, O14641, O14640, P63244, P98082, P49407, P30279, B4E1C1, O15379, Q96DZ5, Q9UKE5, Q13546, Q9BXM7, P04626, Q5S007, P04629, P42345, P30281, P56704, Q96EB6, P25942, Q13501, O96017, P27361, Q92997, Q16620, O75116, P01116, Q9UER7, P00533,…	2855	127	16792	2.31559	3.70202e-05	4.40724e-07	1.02078e-05
GOTERM_BP_DIRECT	GO:0006367~transcription initiation from RNA polymerase II promoter	56	1.89381	9.15233e-09	Q13573, Q96F24, Q04721, P55055, Q9UBK2, P49848, P61218, P46937, O75469, P19388, Q92831, P19447, P19387, P24863, P24928, Q92731, Q99466, O95718, Q00403, P29279, P49336, Q06330, Q92793, P50750, P62508, P62487, P50613, Q9BTT4, Q9Y2W1, Q93074, Q15406, P10588, P30876, P10275, P46531, P62875, P10276, Q14686, P28702, P15884, P37231, P22736, Q9UM47, P19793, P10828, Q03181, P10827, P11473, P01160, Q14209,…	2855	152	16792	2.16691	6.5556e-05	7.71272e-07	1.80764e-05
GOTERM_BP_DIRECT	GO:0042981~regulation of apoptotic process	71	2.40108	1.03707e-08	P42224, Q9HD15, P08138, O75052, P28562, P41182, Q9UKT9, P18146, O43293, P53355, Q00535, O43707, P23396, P32119, P55212, O15519, Q14790, O43236, Q07820, Q96BR1, P04637, P19438, P13693, Q07817, Q13309, Q13625, P49662, Q07812, O15164, P55957, P29466, O14763, P27797, Q92793, Q15121, O60936, Q9UDY8, P12757, O60238, P35609, Q13315, P12814, O14727, Q13490, Q9Y5V3, P35232, P38398, Q13158, P06241, P09382,…	2855	213	16792	1.96054	7.42823e-05	8.6378e-07	2.04827e-05
GOTERM_BP_DIRECT	GO:0042220~response to cocaine	21	0.710179	1.05804e-08	Q92769, Q14289, P28222, P50570, P30559, Q15029, Q01959, Q9UBC3, Q6PK50, Q16555, P07900, P01178, Q13009, Q00987, P08238, Q9UQL6, P10809, Q9UIS9, P14416, P42345, P35462, Q9HAR2	2855	32	16792	3.85981	7.57847e-05	8.71121e-07	2.0897e-05
GOTERM_BP_DIRECT	GO:0006338~chromatin remodeling	38	1.28509	1.27584e-08	P51531, Q9UM07, Q92769, B4E1C1, P11387, Q9Y230, P51532, Q13547, O00267, Q09028, P56524, Q92922, P01106, Q9Y265, Q9H4L7, Q9H981, Q9BZS1, P06400, Q01826, Q15014, Q8TAQ2, Q12824, Q92830, O60264, O96019, Q92831, O94805, P35659, P03372, Q9UBU8, Q9UQL6, Q9H3D4, Q969G3, P10242, Q9UER7, O14497, Q8NB12, Q9P2R6, O14646	2855	86	16792	2.59885	9.13842e-05	1.0385e-06	2.51986e-05
GOTERM_BP_DIRECT	GO:0071902~positive regulation of protein serine/threonine kinase activity	22	0.743997	1.28811e-08	Q15831, P02788, Q13043, Q99828, P12931, P37840, Q02750, Q13188, Q6PK50, P62158, Q14012, P11234, P08238, Q15910, P67775, P61586, Q6PCB7, Q8N122, Q8N5Y8, Q15078, Q13319, P36507, Q9Y4R8	2855	35	16792	3.69701	9.2263e-05	1.03671e-06	2.54409e-05
GOTERM_BP_DIRECT	GO:0006281~DNA repair	76	2.57017	1.30855e-08	Q16531, Q9Y6I4, Q7Z589, Q9BXW9, P49959, P52701, Q9Y230, P49916, Q8IY92, P48730, P61077, Q15233, Q99459, P49459, P38935, Q9UGP5, Q9UQE7, Q9Y265, P23396, Q9H981, Q9Y4A5, O14757, Q9UM11, Q15014, Q12824, P63146, Q96FW1, Q9Y6F1, P39748, P06748, P19447, Q9UBZ4, P53041, P16455, Q14683, Q96FC9, Q9BQ15, O00255, Q13111, Q96T88, Q92889, Q9Y294, O95997, Q92698, P06493, P50750, P09874, Q96AH0, Q9Y5K5, Q9Y253,…	2855	235	16792	1.90214	9.3727e-05	1.04146e-06	2.58446e-05
GOTERM_BP_DIRECT	GO:0006919~activation of cysteine-type endopeptidase activity involved in apoptotic process	37	1.25127	1.54313e-08	P29466, P49281, O14763, P06239, P37840, P08138, Q96EY1, P42771, Q9ULZ3, P84022, O95831, Q13546, O14727, Q13158, Q9UKL3, P37231, P55072, O43521, Q14790, Q92934, P05109, O75340, Q96P20, Q12933, P48023, Q9NZJ7, P10809, Q07812, Q15628, P25445, P63244, P42574, P42575, P55957, Q9P0U3, P46527, P29590	2855	83	16792	2.62192	0.000110528	1.21466e-06	3.04777e-05
GOTERM_BP_DIRECT	GO:1900740~positive regulation of protein insertion into mitochondrial membrane involved in apoptotic signaling pathway	20	0.676361	1.81263e-08	O43521, Q01094, Q14790, Q92934, P31947, P63167, Q9Y371, P31946, P61981, P04637, P27348, Q13625, P62258, Q9H3D4, Q04917, P55957, P63098, P10415, P63104, P45983	2855	30	16792	3.92107	0.00012983	1.41129e-06	3.58005e-05
GOTERM_BP_DIRECT	GO:0007249~I-kappaB kinase/NF-kappaB signaling	30	1.01454	1.99828e-08	Q8N5C8, Q99558, O14920, O00206, Q8IUC6, Q9H0F6, Q5VVH5, Q06187, O15111, Q13546, P62979, Q13490, Q00653, Q9Y6K9, Q9Y4K3, Q9Y572, Q13464, O43353, P19838, Q15750, Q9P035, Q12933, O43187, P19438, Q01201, P0CG48, D3DR86, O75116, Q15628, Q9NYJ8, P0CG47	2855	60	16792	2.94081	0.000143126	1.5391e-06	3.94672e-05
GOTERM_BP_DIRECT	GO:0016192~vesicle-mediated transport	55	1.85999	2.57767e-08	P62820, O43639, O00203, P35606, P49815, Q9BXS5, Q9Y6Q5, Q96CV9, P61163, Q13492, Q9Y4I1, Q16623, O15498, P41743, Q5T5C0, Q9BV40, P23763, P61266, O14653, Q00610, O75843, Q9NZ52, P51809, P63027, Q9NR31, Q12846, Q96NA8, O60343, Q13190, Q86VX9, P46459, P32856, Q9UJY4, Q9UJY5, O60260, P30533, Q9H254, Q12840, P62491, Q8WVT3, O95487, Q15436, O75396, O14662, Q9UBF2, O60664, Q86Y82, P62330, Q10567, P53675,…	2855	152	16792	2.12821	0.000184622	1.96424e-06	5.09106e-05
GOTERM_BP_DIRECT	GO:0000398~mRNA splicing, via spliceosome	72	2.4349	2.87744e-08	Q15287, P52597, O94913, O60306, Q13573, Q15029, Q9UQ35, P31943, Q9HCG8, P14678, P31942, Q15233, Q15717, Q99459, P11142, Q08211, Q16629, Q13243, P62995, Q13242, P61978, Q00839, O43809, P09651, Q9BUJ2, Q13151, Q10570, P61218, P22626, Q8IYB3, Q96T58, P17844, Q8WYA6, P19388, P24928, P19387, P55795, P11940, P62314, O43143, P35637, P67809, Q9Y5S9, P62318, Q9BZL1, Q15393, Q9Y3B4, Q15366, Q15365, P41223,…	2855	222	16792	1.90755	0.00020609	2.16959e-06	5.68312e-05
GOTERM_BP_DIRECT	GO:0071260~cellular response to mechanical stimulus	33	1.116	3.15061e-08	P29466, O14763, Q99836, Q99558, P52565, O00206, P24522, P50993, P17302, P56524, Q13158, Q9UKL3, P05023, P48506, O14757, Q13233, P25942, Q14790, Q92934, P35354, P27361, P19838, P01160, Q16611, P63000, P19438, P01019, Q9Y2U5, P25445, P42575, P00533, P31749, P45983	2855	71	16792	2.73371	0.000225652	2.35081e-06	6.22264e-05
GOTERM_BP_DIRECT	GO:0042787~protein ubiquitination involved in ubiquitin-dependent protein catabolic process	55	1.85999	3.33187e-08	Q16531, P51965, Q9Y4X5, Q9HAU4, Q8IUQ4, Q12834, Q14145, Q86TM6, O00308, P53350, Q00987, Q13616, Q8TBB1, P30260, Q13618, Q13619, Q96GF1, Q96J02, Q9BS75, Q9UM13, Q9H0M0, Q9UM11, P68036, P46934, Q9UBF6, Q7Z6E9, P14635, Q13620, Q96PU5, O00762, Q68DV7, Q9ULT8, O95155, P51668, Q96T88, Q13257, Q86Y13, O95997, P22681, P06493, O60566, O14965, Q9HCE7, P62979, Q96PM5, Q96GD4, P62877, Q9Y3C5, O43684, O60260,…	2855	153	16792	2.1143	0.000238634	2.46043e-06	6.58065e-05
GOTERM_BP_DIRECT	GO:0016055~Wnt signaling pathway	63	2.13054	4.90413e-08	Q16531, Q96QK1, O14745, O15169, O00571, P48730, Q9HC62, Q04726, Q9BQE9, O60716, P16885, O43294, P25054, Q13616, Q13618, Q9NQB0, Q9UKB1, Q8IY63, P49841, P24864, Q8N2W9, Q9Y2T1, Q9NZC7, Q9UG07, P35638, O14641, Q68DV7, P98170, O14640, P14416, P98082, P78368, P19784, O95996, Q9NPI1, Q9UQB3, Q9Y297, Q96L34, P67870, Q9UKE5, P68400, P35222, O75436, Q6P1J9, P62979, P35813, P23508, P63208, P62877, P49674,…	2855	187	16792	1.98151	0.000351221	3.58451e-06	9.68594e-05
GOTERM_BP_DIRECT	GO:0043525~positive regulation of neuron apoptotic process	24	0.811633	5.25495e-08	O43521, P60953, P18848, P15336, P00519, Q16584, P35222, Q8NBP7, P04637, O95831, Q13315, P48023, P49427, P05412, P56199, P61081, Q07812, P56524, P35638, Q13526, Q00535, P42574, P42575, Q15078	2855	43	16792	3.28276	0.000376341	3.80213e-06	0.000103788
GOTERM_BP_DIRECT	GO:0048538~thymus development	24	0.811633	5.25495e-08	O43521, O95067, P61968, Q15465, Q14469, Q9Y572, P36897, Q9Y6D9, P00441, P49768, Q02750, P27361, P00519, Q92833, P35222, P78527, P04049, P46109, Q13158, P28482, P40424, Q9C0K0, P10415, P15056	2855	43	16792	3.28276	0.000376341	3.80213e-06	0.000103788
GOTERM_BP_DIRECT	GO:0042127~regulation of cell proliferation	62	2.09672	7.85094e-08	P17275, Q9UBB5, P12931, Q14289, P08138, P41240, P41182, Q06187, P25092, O43889, P42566, P15056, Q96SB3, Q15465, O14757, Q8N6I1, Q92974, P04083, Q99828, Q00577, P25963, P00519, Q96BR1, P19438, P05412, P37173, Q15910, O15230, P98170, Q07912, P55957, O75925, P46527, O14763, Q16254, P06239, P26358, P17542, Q9Y4G8, P42680, Q13490, P42684, P46379, P38398, Q9H3Y6, P06241, P07947, Q96EB6, P26842, P25942,…	2855	185	16792	1.97113	0.000562205	5.62361e-06	0.000155061
GOTERM_BP_DIRECT	GO:0000422~mitophagy	21	0.710179	9.0195e-08	Q9UBK2, Q5MNZ9, Q9H492, Q9Y484, O60260, Q13501, Q2TAZ0, P60520, O94817, P42771, Q96DT6, Q9NT62, Q9H0R8, Q9BXM7, Q9Y4P1, Q9H1Y0, Q9Y4P8, Q7KZI7, Q9BXW4, Q8WYN0, Q8TDY2	2855	35	16792	3.52897	0.000645858	6.39668e-06	0.00017814
GOTERM_BP_DIRECT	GO:0007179~transforming growth factor beta receptor signaling pathway	38	1.28509	1.08148e-07	P36894, P36897, P12931, P22681, P12757, P09874, P84022, P09958, Q8TEW0, Q9HCE7, P62979, O15105, Q04771, P61081, P01100, P01127, O15198, Q15843, Q9NPB6, P49354, Q15750, O00507, P08123, P16220, O43541, P05412, Q15796, P0CG48, P37173, Q6ZSZ5, P32121, P49023, Q13485, P61586, P0CG47, P02647, Q05513, P29590	2855	92	16792	2.42936	0.000774362	7.5947e-06	0.000213598
GOTERM_BP_DIRECT	GO:0006521~regulation of cellular amino acid metabolic process	26	0.87927	1.32909e-07	P48556, P43686, P35998, P25788, Q9UL46, O43242, Q13200, P25789, P25787, P11926, Q99460, O00487, P62195, P20618, P28062, P28070, P17980, P55036, P62333, P49721, P49720, P62191, O75832, O00233, P28066, Q16401	2855	51	16792	2.99847	0.000951577	9.24296e-06	0.000262504
GOTERM_BP_DIRECT	GO:0010803~regulation of tumor necrosis factor-mediated signaling pathway	19	0.642543	1.43543e-07	P21580, Q13077, Q14790, O14920, Q9ULZ3, Q96DZ5, Q9H0F6, Q12933, O15111, P19438, Q13546, P62979, Q13490, P0CG48, P43405, Q15628, P63244, P0CG47, Q9Y6K9	2855	30	16792	3.72502	0.00102767	9.8865e-06	0.000283506
GOTERM_BP_DIRECT	GO:0070059~intrinsic apoptotic signaling pathway in response to endoplasmic reticulum stress	20	0.676361	1.61229e-07	O75460, O14763, P18848, P49841, Q14643, Q12933, Q16611, P61086, O95831, O14727, Q8IXB1, Q99683, P46379, P49662, Q07812, O14983, P35638, P17676, P29590, P10415	2855	33	16792	3.56461	0.00115421	1.09988e-05	0.000318436
GOTERM_BP_DIRECT	GO:0048010~vascular endothelial growth factor receptor signaling pathway	32	1.08218	1.85893e-07	O43639, P12931, P60953, Q14289, P60709, Q9UQB8, P07900, P27986, Q9UKW4, Q16644, Q15759, P06241, Q99958, O15264, P98077, P52735, Q13464, Q8IZP0, Q13177, P63000, P35968, P42338, P15498, P49023, P61586, P63261, Q9Y2A7, O75116, O00459, P16333, Q16539, P04792	2855	72	16792	2.61405	0.00133066	1.25617e-05	0.000367149
GOTERM_BP_DIRECT	GO:0070423~nucleotide-binding oligomerization domain containing signaling pathway	17	0.574907	2.01704e-07	Q8N5C8, P21580, Q14790, O14920, O43353, P61088, Q15750, O43187, O15111, P62979, P0CG48, P51617, Q9NYJ8, P0CG47, Q9Y4K3, Q9Y6K9, Q96J02	2855	25	16792	3.9995	0.00144376	1.35028e-05	0.000398377
GOTERM_BP_DIRECT	GO:0051090~regulation of sequence-specific DNA binding transcription factor activity	17	0.574907	2.01704e-07	P49848, Q9BXW9, P15336, P27361, P53779, P09601, Q96BR1, Q93009, O00141, P05412, P43405, Q15759, P28482, P45984, Q16539, P01100, P45983	2855	25	16792	3.9995	0.00144376	1.35028e-05	0.000398377
GOTERM_BP_DIRECT	GO:0006977~DNA damage response, signal transduction by p53 class mediator resulting in cell cycle arrest	29	0.980724	2.14915e-07	Q16254, Q9NZN8, P31947, P06493, O14965, Q13315, P62979, Q00987, P24522, Q96PM9, Q9NYY3, P38936, Q96LI5, P12004, P30307, Q01094, Q08999, Q09472, O96017, P24941, P06748, P04637, P14635, P0CG48, Q07812, P42575, P0CG47, P46527, P29590	2855	62	16792	2.75108	0.00153825	1.42539e-05	0.00042447
GOTERM_BP_DIRECT	GO:0035690~cellular response to drug	31	1.04836	2.24981e-07	Q16236, Q15029, P11172, Q96A00, O14862, P16298, P05305, Q96KQ7, P27708, P01106, P15056, P62834, P61224, P51787, P48547, Q96SB3, Q06203, P28222, O96017, O14974, Q6PK50, P04637, Q06413, P08238, P54646, P27544, P00533, Q12809, P49593, Q13127, P02795, Q8N142	2855	69	16792	2.64246	0.00161024	1.47847e-05	0.000444351
GOTERM_BP_DIRECT	GO:0035666~TRIF-dependent toll-like receptor signaling pathway	18	0.608725	2.52279e-07	P62837, Q14790, O14920, O00206, Q14164, Q8IUC6, P61077, O15111, Q14653, Q13546, P62979, Q13490, P0CG48, Q13158, P0CG47, Q9Y6K9, Q13114, P51668	2855	28	16792	3.78104	0.00180544	1.64278e-05	0.000498264
GOTERM_BP_DIRECT	GO:0006325~chromatin organization	23	0.777815	2.8828e-07	Q96EB6, P48431, Q9UM07, Q9H1E3, Q01826, Q8WUM0, Q12873, Q9NP66, Q14839, O15379, O94805, Q13547, P05114, Q969S8, Q15910, Q9UQL6, Q9BY41, Q9H9B1, O43463, P16401, P26583, Q9UK53, Q9H4L7	2855	43	16792	3.14598	0.00206282	1.8603e-05	0.00056937
GOTERM_BP_DIRECT	GO:0051056~regulation of small GTPase mediated signal transduction	48	1.62327	3.12167e-07	Q9NR80, Q9NR81, Q99819, O60890, Q8IXI1, O75962, Q15811, P49815, Q4VCS5, Q9P107, P11274, P01023, Q15669, Q92974, P15882, P52735, Q07960, P63000, Q13009, P15498, O15068, P61586, Q8N5V2, O00459, P31150, Q9H8V3, Q6PJW1, P60953, P10911, P52565, Q7Z628, P52566, Q9H7P9, Q9NZN5, Q13017, Q9UKW4, P84095, A1A4S6, Q9NRY4, Q7Z6B7, O94827, Q92619, A7KAX9, Q6ZSZ5, Q9UNA1, P52757, D6PAV9, Q12802, O15085, P85298	2855	134	16792	2.10685	0.00223356	1.99646e-05	0.000616548
GOTERM_BP_DIRECT	GO:0006351~transcription, DNA-templated	413	13.9669	3.70675e-07	Q8TAR6, Q8IVH2, Q9UGL1, Q92922, Q01538, O14593, Q9Y4A5, Q8WUI4, Q8N6I1, O75362, Q8NF64, Q53T94, Q96P20, O95983, P19388, P19387, Q02078, Q01201, Q8WXI9, Q9NP66, Q9UBW7, Q8NFU7, Q9BTA9, Q05195, Q9NWA0, Q6PEW1, Q16849, O75081, P37231, Q6PJG2, Q8TAQ2, O15209, Q9H3H9, P27361, Q13330, Q8NFW5, P13056, Q96L73, P26583, P17676, P40763, Q07021, P41182, Q5VVH5, Q8IZL8, Q06187, Q9C005, Q71F23, Q14192, Q04726,…	2855	1955	16792	1.24251	0.00265163	2.34966e-05	0.000732104
GOTERM_BP_DIRECT	GO:0051291~protein heterooligomerization	30	1.01454	4.00485e-07	Q9Y3E7, Q9UHD8, P31153, P35221, P31946, P30793, Q9HCC0, Q13546, Q13490, P62993, Q13158, O95429, Q9Y478, P15056, Q13131, Q9Y572, P69905, Q14790, P48059, Q13501, P14923, Q12933, P14735, Q92574, P53041, Q13418, Q15628, P01112, Q05513, Q16181	2855	67	16792	2.63356	0.00286457	2.51635e-05	0.00079098
GOTERM_BP_DIRECT	GO:0009636~response to toxic substance	35	1.18363	4.08265e-07	P35790, P23443, Q9UBN7, P02686, P06493, Q15858, Q15165, O15111, O95831, P12830, Q00987, P25092, P28482, P38936, Q13242, P01100, P10415, P07948, P25325, P48547, P31645, Q9BX84, Q9UII7, P27361, Q9UBC3, P16455, P27169, Q07812, P09211, O43143, Q8WVM8, P11802, P25445, P14416, Q06609, P01210	2855	85	16792	2.42184	0.00292013	2.54293e-05	0.000806346
GOTERM_BP_DIRECT	GO:0016241~regulation of macroautophagy	23	0.777815	4.84153e-07	O75460, Q96QK1, Q96A65, P09936, P46934, P27449, Q9Y371, P07384, P21283, O75436, Q99437, P21281, Q93050, Q9Y5K8, P61421, P38606, P54646, Q8IYI6, Q00535, P42574, Q15078, P36543, P45983	2855	44	16792	3.07448	0.00346198	2.9896e-05	0.000956227
GOTERM_BP_DIRECT	GO:0034644~cellular response to UV	23	0.777815	4.84153e-07	Q9Y3T9, Q92889, P18848, Q09472, P35354, P46934, Q9Y230, Q92793, P25490, O60341, Q16611, P04637, P27986, Q13535, Q07812, Q96GD4, Q9H3D4, Q9P2K8, Q14934, P30304, P01106, P12004, Q969H0	2855	44	16792	3.07448	0.00346198	2.9896e-05	0.000956227
GOTERM_BP_DIRECT	GO:0031397~negative regulation of protein ubiquitination	22	0.743997	5.24214e-07	P21580, P31689, O15294, P05129, Q9BZE4, Q03135, Q02156, Q99653, O15055, O15105, P08107, Q9HC62, P32121, Q9BY41, Q00535, P06241, P42345, P23396, P48506, P49407, Q99497, Q16526	2855	41	16792	3.15599	0.00374791	3.20931e-05	0.00103535
GOTERM_BP_DIRECT	GO:0035994~response to muscle stretch	13	0.439635	5.26168e-07	P04049, P05412, P05305, P25963, Q04206, O15273, P06744, P19838, Q16539, P01160, P01100, P11532, Q92736	2855	16	16792	4.77881	0.00376185	3.19397e-05	0.00103921
GOTERM_BP_DIRECT	GO:0048208~COPII vesicle coating	28	0.946906	5.80606e-07	P62820, P55735, O43617, O15155, Q9Y296, Q5H9R7, P48730, Q08379, P01009, O14653, P53992, Q13618, Q13190, P46459, P49755, P00451, P0DI81, O95487, P42261, O00743, Q15436, Q92734, O75396, Q8WVM8, Q15363, Q9UL33, Q8NI22, P54920	2855	61	16792	2.69976	0.00415025	3.4948e-05	0.00114673
GOTERM_BP_DIRECT	GO:0007269~neurotransmitter secretion	25	0.845451	6.17071e-07	P63027, O14910, Q9H3Z4, Q14833, O14936, Q86UR5, P60880, O75334, Q8N9I0, O14795, Q9ULB1, P20336, Q16623, P11142, Q00975, O14994, P61764, Q02410, P21579, O95295, P17600, O14640, Q9NUP9, O14810, Q9HAP6	2855	51	16792	2.88314	0.00441033	3.68333e-05	0.00121875
GOTERM_BP_DIRECT	GO:0035019~somatic stem cell population maintenance	29	0.980724	7.12431e-07	Q14469, P49917, Q06330, P62487, P30876, Q99626, P62875, P09038, Q13619, P15056, Q01860, P48431, P61218, P46937, P17947, Q9UJQ4, Q9Y6X8, P19388, P24928, P19387, P04049, O43474, Q15796, Q13485, Q9H9S0, Q9NSC2, Q9Y466, P40424, P40763	2855	65	16792	2.6241	0.00509015	4.21739e-05	0.00140709
GOTERM_BP_DIRECT	GO:0006366~transcription from RNA polymerase II promoter	131	4.43017	7.69981e-07	P17275, P15976, O14901, P18146, Q9UKT9, Q13469, O43294, Q99607, P49716, P61978, Q15714, Q5VTD9, P49715, Q9C0K0, P31260, O75364, P61968, O95905, Q03701, Q01196, Q13950, P19388, P19387, O15516, Q02078, O43474, Q15911, O60216, P67809, D3DR86, O14641, Q04206, O14640, Q13761, P49407, Q00403, Q92905, O15156, O75376, P09874, P62195, P30876, O00267, O60675, O95644, P01106, P01100, Q9UKN5, P43694, P10827,…	2855	513	16792	1.50193	0.00550019	4.5207e-05	0.00152075
GOTERM_BP_DIRECT	GO:0006412~translation	75	2.53635	8.05131e-07	Q9NWS8, P36578, Q96CQ1, P49366, Q07020, Q15029, P27635, P62899, P62424, P62266, Q70HW3, P62829, Q9Y399, Q02978, Q6P1L8, P38935, P61313, P62263, P23396, P62851, P15880, P49207, Q8N442, P62913, Q9UHA3, Q9P2E9, Q15025, Q00325, Q9NSD9, P62917, Q9Y3B7, Q02878, Q9Y450, P49591, Q9UBS0, P49406, P39023, P14868, Q9NX24, P46778, P46779, Q92905, Q9BYD1, P35544, P63173, P30050, P62979, P05141, P55769, P62906,…	2855	253	16792	1.74356	0.00575056	4.68863e-05	0.00159017
GOTERM_BP_DIRECT	GO:0006886~intracellular protein transport	71	2.40108	9.0058e-07	Q96QK1, P55735, Q9Y3P9, O00203, P08138, Q9BXS5, Q9Y6Q5, Q86UR5, P53621, Q16623, O75558, Q02410, Q15036, Q00535, Q9NZ52, Q07866, Q9P2W9, P10619, Q96NA8, Q96CN4, Q92974, O60343, Q92973, Q13190, P32856, Q9UJY4, P49755, P46459, Q9UJY5, Q8TEX9, P06748, Q9UBF2, O95295, Q86Y82, Q15363, Q10567, O95782, P53675, Q9Y2W7, P54922, Q9UNK0, P54920, O00410, Q9UM54, Q14974, O15400, Q9UBN7, P35606, O75436, O14964,…	2855	236	16792	1.76947	0.0064301	5.20217e-05	0.00177869
GOTERM_BP_DIRECT	GO:0006260~DNA replication	52	1.75854	9.51526e-07	P49959, Q13829, P49917, Q16576, P49916, P31350, Q8IY92, Q99741, Q09028, P30304, Q9UGP5, P38935, P30307, Q9Y5N6, Q8WZ19, O14757, Q01105, Q96ST3, Q96S55, P39748, P15927, Q99728, Q7Z6E9, Q04837, P55209, Q13415, Q13111, P11387, P06493, Q9Y253, Q13315, P29558, Q9Y248, Q9UNL4, P38398, Q14686, P49736, Q92900, P12004, Q96EB6, P27694, Q99708, P24941, Q92993, P25205, P33993, Q9UNA4, P33992, P33991, Q13535,…	2855	155	16792	1.97319	0.00679261	5.45248e-05	0.0018793
GOTERM_BP_DIRECT	GO:1902042~negative regulation of extrinsic apoptotic signaling pathway via death domain receptors	19	0.642543	1.02362e-06	O14763, P21580, O15519, Q92974, Q14790, Q15121, P09601, Q12933, P48023, P04049, Q13546, P38398, P29474, P05121, P53355, Q13158, P26583, Q15628, P25445	2855	33	16792	3.38638	0.00730539	5.81904e-05	0.0020217
GOTERM_BP_DIRECT	GO:0071407~cellular response to organic cyclic compound	27	0.913088	1.03885e-06	Q9UBB5, P42224, P23443, Q9Y297, O15169, P52565, P51610, P05186, P09382, P49715, O15198, P61224, Q14790, P25963, P78406, Q13177, Q9Y2T1, Q6PK50, P14635, P16455, P08238, P53985, P17676, P42574, Q13887, P46527, P31749, P40763	2855	59	16792	2.69158	0.00741369	5.85912e-05	0.00205178
GOTERM_BP_DIRECT	GO:0032869~cellular response to insulin stimulus	32	1.08218	1.10844e-06	P42224, P12931, P17174, P07741, P35568, P09874, Q12778, P61981, P78527, Q8NBP7, Q9Y4I1, P27986, P41743, O15530, Q13243, P01106, P37231, P48506, P49840, Q86YS7, P63027, O60343, Q06203, Q13153, Q92831, P14672, P09211, Q9UQL6, Q9UKV0, O00459, P08047, P31749	2855	77	16792	2.44431	0.00790834	6.20276e-05	0.00218922
GOTERM_BP_DIRECT	GO:0033138~positive regulation of peptidyl-serine phosphorylation	30	1.01454	1.21237e-06	Q13043, P60953, P37840, O15169, Q96N67, P14174, P10398, Q03135, Q9BXM7, O00165, O95429, Q99497, P10415, P15056, P56704, Q99996, Q13153, P49841, P23634, O43353, Q16288, P04049, Q14012, Q16620, P32121, P10599, P20783, Q8N122, P49407, P31749	2855	70	16792	2.52069	0.00864658	6.7317e-05	0.00239447
GOTERM_BP_DIRECT	GO:0035023~regulation of Rho protein signal transduction	33	1.116	1.22945e-06	Q9NR80, Q8N1W1, Q9NR81, Q92888, P10911, O75962, Q7Z628, Q15811, P52565, Q12774, P52566, Q86VW2, Q9H7P9, Q9NZN5, Q9UKW4, P11274, O75955, O94827, Q92974, D3DTR7, Q13972, P52735, Q9NZM3, P04049, O94989, Q13009, Q6ZSZ5, P15498, O15068, D6PAV9, Q8IW93, Q12802, Q8N5V2, Q9H8V3, O15085	2855	81	16792	2.39621	0.00876789	6.77404e-05	0.00242821
GOTERM_BP_DIRECT	GO:0007173~epidermal growth factor receptor signaling pathway	26	0.87927	1.24286e-06	P46940, O43639, Q9P212, P12931, Q14289, P22681, P41240, P19174, P00519, Q96RT1, Q13480, P27986, P62993, O15530, O00443, P49023, Q92529, Q06124, O75582, P01116, P00533, P29353, P49069, P01111, P42566, P01112	2855	56	16792	2.73075	0.00886313	6.79568e-05	0.00245471
GOTERM_BP_DIRECT	GO:0002479~antigen processing and presentation of exogenous peptide antigen via MHC class I, TAP-dependent	28	0.946906	1.26646e-06	P35998, P43686, P48556, P25788, Q13200, O43242, P25789, P30480, P25787, P01892, P30504, P30443, Q99460, P62195, O00487, P20618, P28062, P17980, P55036, Q16401, P28066, Q9UL46, P04439, P01889, P28070, P62333, P49721, P62191, P49720, O00233, O75832	2855	63	16792	2.61405	0.00903064	6.87223e-05	0.00250131
GOTERM_BP_DIRECT	GO:0006357~regulation of transcription from RNA polymerase II promoter	115	3.88908	1.32307e-06	P17275, Q9NWS9, Q01085, P51531, P04198, Q13573, P84022, Q8IVH2, P51532, Q9UKT9, Q92922, P38935, P61978, Q9UJ78, O14593, P06400, Q5SVZ6, Q00577, Q86X95, P23634, Q12824, P12980, Q9Y242, P17844, Q13950, Q8WYA1, O15516, Q01201, O60216, D3DR86, O15119, Q16539, Q13761, Q13557, O14646, Q9NZN8, P41223, Q9UBW7, P10644, O00267, Q9Y5V3, O60675, Q9NWA0, P28749, Q6PJG2, P01100, Q8TAQ2, P10827, Q14839, Q99708,…	2855	441	16792	1.53375	0.00943242	7.12545e-05	0.00261312
GOTERM_BP_DIRECT	GO:0043433~negative regulation of sequence-specific DNA binding transcription factor activity	27	0.913088	1.53822e-06	Q92769, Q9Y297, Q14145, P09601, O00308, O15105, P56524, O75381, Q9BZS1, Q9NQB0, Q99496, Q99623, P06400, Q96EB6, P21333, O60341, Q6FHW4, Q9NVW2, Q13635, P63165, P03372, Q15910, Q9GZT9, P35638, Q15672, O00255, P40424, P11309	2855	60	16792	2.64673	0.0109578	8.22226e-05	0.00303804
GOTERM_BP_DIRECT	GO:1901215~negative regulation of neuron death	21	0.710179	1.60362e-06	Q96EB6, Q9UBK2, P37840, O60260, Q12933, P35222, Q92673, P16220, O43464, P36955, P53041, P02649, Q6GTS8, Q5S007, Q00613, Q00535, Q9Y6K9, P62191, P31749, P40763, Q99497	2855	40	16792	3.08785	0.011421	8.50834e-05	0.0031672
GOTERM_BP_DIRECT	GO:0006464~cellular protein modification process	39	1.3189	1.71073e-06	Q99816, Q9UM07, Q9Y274, P62837, P41226, Q16769, P51511, P10398, P78527, P61077, O00308, P00750, Q9NT62, P42684, P61081, Q9Y6X1, Q9UK22, O95352, P04843, P20309, P07947, P63279, P04844, Q8N841, Q15843, Q02809, Q9Y572, P68036, P22314, P61088, P00519, O60725, P49427, Q9Y234, Q9BZL1, P53611, Q9UNI6, P54922, P31749	2855	105	16792	2.1846	0.0121792	9.00988e-05	0.00337875
GOTERM_BP_DIRECT	GO:0097190~apoptotic signaling pathway	30	1.01454	1.71867e-06	P17252, P08138, O00206, Q8IUC6, Q06187, Q03135, P08133, Q13546, O14727, Q99683, O43293, P53355, Q13158, Q96IZ0, Q9UKL3, Q15465, Q9Y572, P25942, Q14790, Q03181, O75340, Q92851, Q16611, P48023, Q07812, P25445, P42574, P42575, P20333, Q9P0U3	2855	71	16792	2.48519	0.0122354	8.98564e-05	0.00339443
GOTERM_BP_DIRECT	GO:0010506~regulation of autophagy	24	0.811633	1.73664e-06	Q8IYT8, P10636, P29466, O75385, Q09472, Q8TEY7, Q9UBN7, O60260, Q14694, Q9ULZ3, P00519, Q14643, Q96GC9, Q9H7Z6, Q96F24, Q13315, P42684, O43293, Q5S007, P53355, P09429, O00459, P04792, P07602	2855	50	16792	2.82317	0.0123625	9.01376e-05	0.00342991
GOTERM_BP_DIRECT	GO:0001975~response to amphetamine	18	0.608725	1.85585e-06	Q96SB3, P09172, Q92769, P00441, Q05586, P30559, Q12879, P62158, Q16555, Q13547, P01178, Q9UD71, P49792, Q9UKV0, P14416, P21917, P35462, P21728	2855	31	16792	3.41513	0.0132055	9.5632e-05	0.00366536
GOTERM_BP_DIRECT	GO:0032092~positive regulation of protein binding	27	0.913088	2.24959e-06	Q9BUN8, Q13043, Q8TEY7, Q9Y4G8, Q8IUC6, P11171, Q13188, Q03135, Q99932, P11234, Q5S007, Q9NYY3, Q00535, Q9NQB0, P56704, O75955, Q15011, O00522, Q09472, P49841, O60260, Q6FHW4, Q6PK50, Q13009, P08238, Q9NYF0, O00255, Q30201, P49407	2855	61	16792	2.60334	0.0159847	0.000115092	0.00444299
GOTERM_BP_DIRECT	GO:0061025~membrane fusion	22	0.743997	2.32478e-06	Q9P2W9, P63027, Q12846, Q9UL45, Q13190, P50570, Q86UR5, Q05193, Q99653, Q16623, Q9UNZ2, O14662, O75558, O95352, P61266, Q86Y82, O00429, O14653, O95721, P20073, P54920, Q13277	2855	44	16792	2.94081	0.0165145	0.000118095	0.00459148
GOTERM_BP_DIRECT	GO:0030521~androgen receptor signaling pathway	21	0.710179	2.63163e-06	P06400, Q9UBK2, Q05086, P31689, B4E1C1, Q02790, P24864, Q92993, P50613, P35222, Q9Y6Q9, Q9Y2W1, Q93074, P10275, Q14192, Q9Y4C1, P38398, O43294, Q9UER7, O14497, O75925, Q15648	2855	41	16792	3.01253	0.0186738	0.00013274	0.0051975
GOTERM_BP_DIRECT	GO:0006897~endocytosis	47	1.58945	2.66313e-06	Q9UM54, P62820, Q9UJ41, P60953, Q8TEY7, Q5VWJ9, P49815, P48736, O15357, P48730, Q16555, Q13492, P08247, Q05193, P51693, Q7LC44, O00443, Q5S007, P49674, O00429, Q14114, Q96B97, P36544, P51809, P49418, Q15465, P98164, Q14457, P50570, O95219, P05067, Q9NNX6, O00499, P51149, Q9Y2K6, Q9NZM3, Q99523, Q13432, Q07817, Q8NFT8, Q07912, O95782, Q9H2X3, P56539, A0FGR8, P78368, P01112	2855	139	16792	1.98875	0.0188952	0.00013339	0.0052597
GOTERM_BP_DIRECT	GO:0070373~negative regulation of ERK1 and ERK2 cascade	26	0.87927	2.74097e-06	O14745, P41240, O00206, P28562, P35232, Q16828, P15311, Q13526, P57105, P07948, Q9NTG7, Q96S59, P18847, Q14152, P00519, P18031, O43474, Q15025, P09211, Q13485, P32455, O14713, P17706, P11532, P49407, Q12959	2855	58	16792	2.63658	0.0194421	0.000136335	0.00541344
GOTERM_BP_DIRECT	GO:0048278~vesicle docking	15	0.507271	2.85776e-06	Q12846, Q96NA8, O15400, Q13190, P32856, O43752, O00471, Q16623, O14662, O75558, P21579, P61266, Q86Y82, Q9UNK0, Q13277	2855	23	16792	3.83583	0.0202621	0.000141164	0.0056441
GOTERM_BP_DIRECT	GO:0038128~ERBB2 signaling pathway	20	0.676361	2.92259e-06	Q02297, Q16543, P12931, Q96RT1, Q13480, P62979, P07900, P27986, P0CG48, P62993, P04626, P21860, P01116, P00533, P0CG47, P31749, P29353, P01111, P01112, Q9UNE7	2855	38	16792	3.09558	0.0207169	0.000143377	0.00577213
GOTERM_BP_DIRECT	GO:0008625~extrinsic apoptotic signaling pathway via death domain receptors	20	0.676361	2.92259e-06	P26842, O14763, Q92934, B4E1C1, O00571, Q92851, Q99523, P48023, P19438, P27986, Q07812, Q9H0S4, P53355, Q13158, Q15628, P25445, P55957, Q9UER7, Q9UKL3, O95166, P10415	2855	38	16792	3.09558	0.0207169	0.000143377	0.00577213
GOTERM_BP_DIRECT	GO:0007219~Notch signaling pathway	41	1.38654	2.92924e-06	Q14469, P49768, Q13573, P17174, Q7Z3S9, Q06330, Q92793, P49810, Q9NVX2, P21549, P46531, P62979, Q04721, Q96BI3, Q92542, Q00534, P01106, Q99958, Q9UM47, P49715, Q96J02, O43623, Q12860, P21741, Q09472, O00548, Q96T58, P05067, Q8WW43, Q92831, P37173, P0CG48, Q8NFT8, Q9H3D4, Q99466, O14713, P15259, P01589, Q9NZ42, P0CG47, P46527	2855	115	16792	2.09692	0.0207636	0.000142726	0.00578528
GOTERM_BP_DIRECT	GO:0007010~cytoskeleton organization	52	1.75854	3.35796e-06	Q9NYB9, P04350, Q01082, O60610, P04259, Q71U36, Q9NYL2, P60709, Q9Y2H9, P23528, P68371, O75147, Q96PY5, Q7LC44, P68366, P13647, P13646, Q9BQE3, Q96B97, Q9BUF5, P78357, Q9BS75, O95619, Q08495, P26038, P08779, P11277, O94805, Q01546, P02649, O15230, Q15323, P47756, Q9ULQ0, Q9UKE5, Q9Y5K6, Q9UBW7, Q16555, P41743, P40123, A1A4S6, Q9Y614, Q9Y615, Q13509, Q9P212, Q9P0L2, Q14511, Q9Y2M5, Q13748, Q9BVA1,…	2855	161	16792	1.89965	0.0237662	0.000162508	0.00663197
GOTERM_BP_DIRECT	GO:0001662~behavioral fear response	17	0.574907	3.36604e-06	Q14831, P18509, P21741, P23443, P21796, P08908, O75398, P27487, Q13387, P51608, Q96IG2, Q9Y466, P21917, P21728, P28335, P01210, P10415	2855	29	16792	3.44784	0.0238227	0.000161806	0.00664793
GOTERM_BP_DIRECT	GO:0006302~double-strand break repair	28	0.946906	3.74472e-06	P49959, P49917, P49916, P09874, O95551, P78527, P46736, Q9NWV8, P38398, P55072, P16104, Q9NXR7, Q99828, Q9UIG0, O00213, Q8IYW5, P13010, Q9Y6F1, Q13330, O96017, Q92993, O60264, P39748, Q92499, O60216, Q56NI9, Q15645, P51587	2855	66	16792	2.49523	0.0264669	0.000178807	0.00739578
GOTERM_BP_DIRECT	GO:0036498~IRE1-mediated unfolded protein response	26	0.87927	3.99252e-06	Q14999, Q9Y5M8, Q86TM6, Q9Y6X1, P51858, O14653, O95070, P11021, P49840, P29353, O75460, Q5MNZ9, Q14554, Q9Y490, P43307, P18031, P61619, P02545, O43731, P61421, P60468, Q14203, Q96FC9, Q9Y4L1, Q8N6T3, Q9P0U4	2855	59	16792	2.5919	0.0281934	0.000189376	0.00788518
GOTERM_BP_DIRECT	GO:0043406~positive regulation of MAP kinase activity	26	0.87927	3.99252e-06	P46940, P12931, P49768, P11362, P48736, P41240, P14174, P09038, P08246, Q9Y5V3, P05305, P51617, P04626, Q5S007, Q16890, P01127, P25942, P28223, Q15750, P41595, Q06413, Q15910, Q13418, P01116, P00533, P01112	2855	59	16792	2.5919	0.0281934	0.000189376	0.00788518
GOTERM_BP_DIRECT	GO:0010976~positive regulation of neuron projection development	34	1.14981	4.39855e-06	Q16236, Q14289, P11362, Q9Y4G8, Q15819, P41743, P36955, P22392, P42684, P06241, P04629, Q9NRY4, Q8IU85, Q92562, P62834, P07948, P18509, P18846, Q12860, O00213, Q07699, Q9ULH0, O60341, Q9NTI2, Q93045, Q9NY93, Q16620, Q14012, Q9H165, Q7KZI7, O14640, Q13554, P16333, P11532	2855	89	16792	2.24691	0.0310157	0.000207261	0.00868705
GOTERM_BP_DIRECT	GO:0006303~double-strand break repair via nonhomologous end joining	27	0.913088	4.64593e-06	Q16695, Q9NXR7, P49959, Q9NP66, P12956, P49917, Q8IYW5, Q6ZW49, P13010, P61088, Q14676, Q8N2W9, Q92993, O96028, Q99728, P63165, P78527, O00487, Q15819, Q13315, P46736, Q9NWV8, P38398, Q5UIP0, Q9UGP5, P16104, P62805	2855	63	16792	2.52069	0.0327312	0.000217485	0.0091756
GOTERM_BP_DIRECT	GO:0016569~covalent chromatin modification	40	1.35272	4.80763e-06	Q8TBE0, Q7Z589, Q9NP66, P26358, Q9Y294, B4E1C1, O75177, O75376, P35226, P51532, O95931, Q8NFU7, P46379, Q9NWV8, O43293, Q8N9N5, Q92922, P28749, Q13422, Q5VTD9, Q9P0M6, P06400, Q08999, Q9NXR7, O75367, Q12824, Q8TAQ2, Q9H160, Q969R5, O43189, O60264, Q92833, O94805, P35659, P04150, Q969G3, Q9Y6J0, Q9UER7, Q9UK53, O14497, O14646	2855	113	16792	2.08199	0.033851	0.000223593	0.00949494
GOTERM_BP_DIRECT	GO:0015031~protein transport	103	3.48326	4.92864e-06	Q99816, Q96EE3, Q9Y3E7, Q9Y2D4, Q96KP1, O75351, Q3ZCQ8, O15498, O60494, P61764, Q9BV40, O95070, O43707, O15126, O14910, Q8TEX9, O00562, Q9H0Y0, Q9P2E9, P98082, O14713, P31150, Q96MW5, Q9P2E2, Q9NZ43, P49407, Q9H9E3, Q96A65, O95249, O15155, Q8TAG9, P61020, Q86UP2, O00471, P14625, Q8NEZ2, O14828, P62834, Q9HD26, Q9UPQ3, Q9Y2M5, Q96DT6, Q13432, Q8IYI6, P30988, Q14764, Q8N6T3, Q8WYN0, Q9BXS5, Q9HC62,…	2855	395	16792	1.53369	0.034688	0.000227741	0.00973392
GOTERM_BP_DIRECT	GO:0032868~response to insulin	28	0.946906	5.26308e-06	P23443, P04040, P22466, O15357, P35568, Q49AN0, P18146, P35318, P27708, P41159, Q16849, P42345, O15240, P07948, Q16526, Q96EB6, O15294, Q96BW1, P11161, P01160, Q99523, Q92574, Q08170, P40939, Q04206, Q6PCB7, P14618, P56537	2855	67	16792	2.45799	0.0369978	0.000241635	0.0103944
GOTERM_BP_DIRECT	GO:0008543~fibroblast growth factor receptor signaling pathway	32	1.08218	5.33339e-06	P46940, Q01085, P52597, O43559, P22681, P11362, P29279, Q9UQ13, P31943, P62487, P30876, P62875, P09038, P62979, P31483, P62993, Q06124, Q86XR8, P28482, Q8WU20, Q7Z698, P09651, P52272, P61218, P27361, P19388, P24928, P19387, P0CG48, O43427, P0CG47, P61328	2855	82	16792	2.29526	0.0374827	0.000243303	0.0105333
GOTERM_BP_DIRECT	GO:0048661~positive regulation of smooth muscle cell proliferation	26	0.87927	5.74559e-06	Q99836, P42224, P23443, P09601, Q16602, P09038, P08246, P05305, P51617, P56524, P01106, P42345, P07996, Q9UM47, P01127, Q9Y4K3, Q9UBK2, P35354, Q13309, P05412, P37173, P21980, P21453, P00533, Q13557, P31749	2855	60	16792	2.5487	0.0403204	0.000260446	0.0113473
GOTERM_BP_DIRECT	GO:0002931~response to ischemia	18	0.608725	5.78498e-06	Q9UBK2, P09936, Q99828, A8K161, P30405, O60936, Q14654, Q03135, P18146, O95831, O15055, Q06413, Q99683, P13639, P10809, Q9BWQ8, Q9UQM7, Q9Y4L1, P10415	2855	33	16792	3.20815	0.0405911	0.000260582	0.0114251
GOTERM_BP_DIRECT	GO:2001244~positive regulation of intrinsic apoptotic signaling pathway	18	0.608725	5.78498e-06	O43521, Q9Y572, O14745, P06239, O43236, Q92934, Q9NYF8, Q8IUQ4, P05109, Q03135, P04637, Q07817, Q07812, P10909, O00429, P63244, P55957, P10415	2855	33	16792	3.20815	0.0405911	0.000260582	0.0114251
GOTERM_BP_DIRECT	GO:0032088~negative regulation of NF-kappaB transcription factor activity	29	0.980724	5.82945e-06	P19474, Q96EY1, P42771, Q9ULZ3, P04040, O14862, O94972, Q99684, P51617, O15304, Q8N668, Q13114, Q96J02, Q9BZS1, Q96EB6, P21580, Q9HCU9, P25963, Q96JB5, Q8N2W9, Q96P20, Q96RT1, O43187, Q93009, Q99653, O43474, P32121, P49407, O75832	2855	71	16792	2.40235	0.0408967	0.000260944	0.0115129
GOTERM_BP_DIRECT	GO:0045727~positive regulation of translation	24	0.811633	5.93545e-06	Q569H4, Q9BRP8, P23443, Q14289, P47897, O00571, Q8N442, P27361, P06748, Q15717, Q96RG2, P11940, Q9BXM7, P13639, P04626, Q9Y6X1, P11802, Q15633, P28482, P42345, Q14103, P07996, P56537, P62701	2855	53	16792	2.66337	0.0416246	0.000264038	0.0117222
GOTERM_BP_DIRECT	GO:0007420~brain development	58	1.96145	6.12477e-06	P24752, Q01581, P21926, Q66K74, P47897, P41240, O95936, O43175, P11274, Q96SN8, O60716, Q15078, Q9HCK4, O43521, O43236, Q96JB5, O00562, O95983, P37173, Q15911, P32121, P21579, O43426, O00255, P55957, P54920, Q05932, P12956, Q9NQ66, Q9UPP1, Q9H0F6, P78527, Q16555, Q13315, P48681, P46379, Q14686, Q06124, P42345, Q9P0M6, P26842, Q05086, P13010, P11161, P20020, Q96SZ6, Q16611, Q13635, Q8NFW5, Q14722,…	2855	190	16792	1.79544	0.0429234	0.000270777	0.0120961
GOTERM_BP_DIRECT	GO:0007623~circadian rhythm	30	1.01454	6.33465e-06	O75376, P11387, O15379, Q49AN0, Q9Y2W1, Q15233, O00327, O15055, P05121, P41159, Q8IWU9, P04629, Q9UBK2, Q09472, P49841, P31645, Q16288, Q8WYA1, O15516, O15534, P16220, P05412, Q16620, P50416, P11802, P25445, Q13627, Q10586, P00533, P08709	2855	75	16792	2.35264	0.0443612	0.000278337	0.0125106
GOTERM_BP_DIRECT	GO:0006950~response to stress	26	0.87927	8.17337e-06	Q14289, Q9NYL2, P31948, P07900, Q9BXM7, P24522, P14625, Q16644, Q9Y6X1, Q15759, P28482, O95433, P42345, O15264, Q8N4C8, O95257, Q13501, P06748, Q96BR1, Q12931, Q6PK50, O00141, P08238, P54646, P45984, P00533, P45983	2855	61	16792	2.50692	0.0568653	0.000356925	0.0161417
GOTERM_BP_DIRECT	GO:0048813~dendrite morphogenesis	19	0.642543	8.73736e-06	P49281, P26378, P98155, Q8N4C8, A8K161, P11137, Q8IZP0, Q9ULH0, O00555, P63000, Q96JE9, Q13492, Q02078, Q13387, Q9UQM7, O14640, Q00535, P06241, O43602, Q9P2R6	2855	37	16792	3.02029	0.0606677	0.000379237	0.0172554
GOTERM_BP_DIRECT	GO:0030220~platelet formation	13	0.439635	8.77429e-06	P12814, Q06413, Q99828, P29350, Q09472, P17542, Q06124, Q96PM9, O75083, P42574, P15976, P35579, Q8IX07	2855	19	16792	4.02426	0.0609162	0.000378546	0.0173283
GOTERM_BP_DIRECT	GO:0071456~cellular response to hypoxia	35	1.18363	1.01424e-05	Q16236, P12931, P09601, Q9UMX0, O60238, Q02156, P62873, Q9BXM7, P05305, Q00987, P51617, P55786, O43463, P42345, Q6EMK4, P10415, Q96EB6, Q13131, Q01094, Q9UBK2, Q92934, Q03181, P35354, Q16665, P20248, P04637, P14635, P02545, P14672, P07237, Q15672, Q92597, P63211, Q9Y4L1, P31749	2855	96	16792	2.14434	0.070074	0.000434937	0.0200299
GOTERM_BP_DIRECT	GO:0042176~regulation of protein catabolic process	11	0.371999	1.01934e-05	O43242, P60953, Q00987, Q96PU5, Q9UNN5, O14980, P11926, O96017, Q99460, O14964, P09958	2855	14	16792	4.62127	0.070414	0.000434524	0.0201307
GOTERM_BP_DIRECT	GO:0010629~negative regulation of gene expression	45	1.52181	1.03899e-05	Q15554, P36896, Q9Y2B0, P60953, P04198, P29279, Q02750, P14174, O15357, Q13492, Q13547, O00308, Q9NV92, P36955, Q9BXM7, P17302, P06241, P28749, P38936, P36507, P01127, Q99497, P06400, Q96EB6, Q01860, Q08999, Q14254, Q9UMY4, O60260, P19838, P25490, Q9BT67, Q16611, P16220, O43474, P14635, P03372, Q15796, Q06413, P01019, P63244, P20073, P31749, Q13127, P01112	2855	137	16792	1.93192	0.071721	0.000440276	0.0205186
GOTERM_BP_DIRECT	GO:0032481~positive regulation of type I interferon production	23	0.777815	1.06e-05	Q99836, Q9BT43, P49959, Q09472, P61218, P12956, P13010, Q92793, P19838, P35222, P78527, P19388, Q14653, P62875, Q9Y535, Q9Y2S0, Q08211, Q00653, P51617, P16885, P43405, D3DR86, Q04206, O15160	2855	51	16792	2.65249	0.0731175	0.000446539	0.0209337
GOTERM_BP_DIRECT	GO:0007569~cell aging	15	0.507271	1.10855e-05	Q96EB6, P48059, P00441, Q96EY1, P14174, P06493, P06748, P04637, P37198, Q13418, Q53EL6, O15119, P51587, P42345, P10415	2855	25	16792	3.52897	0.0763352	0.000464255	0.0218923
GOTERM_BP_DIRECT	GO:2000145~regulation of cell motility	16	0.541089	1.1087e-05	Q02297, O60610, P60033, Q13464, P00519, P04049, P42684, P04626, O43293, P61586, O75116, P21860, Q00534, Q16512, Q16513, P00533	2855	28	16792	3.36092	0.076345	0.000461618	0.0218952
GOTERM_BP_DIRECT	GO:0014047~glutamate secretion	16	0.541089	1.1087e-05	P63027, O14908, P43003, Q86UR5, P43004, P60880, O75334, O14795, Q16623, P20336, Q16620, P61764, Q02410, P21579, Q14416, O14810	2855	28	16792	3.36092	0.076345	0.000461618	0.0218952
GOTERM_BP_DIRECT	GO:0051881~regulation of mitochondrial membrane potential	16	0.541089	1.1087e-05	Q7Z2X4, P00441, Q96CQ1, O60260, Q16611, Q8N0X7, Q07817, Q9Y255, Q9BXM7, Q07812, P04179, P30048, P32322, P0CG47, Q99497, P10415	2855	28	16792	3.36092	0.076345	0.000461618	0.0218952
GOTERM_BP_DIRECT	GO:0007005~mitochondrion organization	30	1.01454	1.15635e-05	Q96TA2, Q96CQ1, Q96EY1, P36776, Q9H0F6, P49916, P09874, P51610, O43464, P35232, Q9BXM7, P29474, Q5S007, P30048, O00429, O00165, P49715, Q99497, Q99623, Q9UBK2, Q9NTG7, O60260, Q86YN6, Q04656, P20336, Q04837, P06576, Q15390, O60313, P13196	2855	77	16792	2.29154	0.0794925	0.000478672	0.0228362
GOTERM_BP_DIRECT	GO:0030163~protein catabolic process	20	0.676361	1.20364e-05	P43686, P35998, Q9Y297, Q8IUQ4, P36776, Q12933, P15374, P62195, Q9Y5Z0, P08246, Q13286, P17980, P07339, O15164, P62333, P42345, P56817, Q9NZ43, P62191, P31749	2855	41	16792	2.86908	0.0826053	0.00049538	0.02377
GOTERM_BP_DIRECT	GO:0016477~cell migration	53	1.79236	1.2081e-05	P62820, Q9NYB9, Q14469, Q8TEY7, P19022, Q13829, P41240, Q13469, Q7LC44, O15530, P25054, Q96B97, Q13618, Q8TDY4, Q8WZ19, Q96SB3, P21741, P49841, P52735, P00519, Q13009, O15230, P61586, Q07912, Q9GZM8, O14713, Q9ULQ0, O95996, O43639, P23443, P11362, Q14160, P29279, P06493, P41743, P42684, O43157, Q9H3Y6, P06241, P11047, Q9NRY4, Q96LR2, P07996, P19174, P14923, O00507, Q99755, P42338, Q16658, P21453,…	2855	172	16792	1.81236	0.0828982	0.000494374	0.023858
GOTERM_BP_DIRECT	GO:0010467~gene expression	22	0.743997	1.28598e-05	Q13151, P52597, P52272, P61218, P22626, Q9NZI8, P31943, P62487, P19388, P19387, P24928, P30876, P62875, P55795, P07910, P25445, Q14103, Q00839, P61978, Q15366, P09651, Q15365	2855	48	16792	2.69574	0.0879998	0.000523244	0.0253958
GOTERM_BP_DIRECT	GO:2001237~negative regulation of extrinsic apoptotic signaling pathway	19	0.642543	1.39706e-05	P36897, O15519, P12931, P23443, P17931, P46937, O60936, Q6FHW4, P10275, Q13546, P02545, Q04771, P09211, P42858, Q04206, P07996, P48506, Q99497, Q8TDY2, Q9NQB0	2855	38	16792	2.94081	0.0952281	0.000565221	0.0275893
GOTERM_BP_DIRECT	GO:0001889~liver development	29	0.980724	1.47049e-05	P24752, Q01581, Q05932, Q14469, P84022, Q8NBP7, P46531, P10276, O94788, P27708, P49715, Q8TDY2, P25325, P00966, P05089, Q68CZ1, Q92833, P52945, P05412, P04179, Q04206, P62330, Q02447, P14618, P01116, Q14103, Q10586, Q14865, Q15648	2855	74	16792	2.30496	0.0999746	0.00059158	0.0290392
GOTERM_BP_DIRECT	GO:1902041~regulation of extrinsic apoptotic signaling pathway via death domain receptors	12	0.405817	1.51786e-05	P48023, Q12846, Q13546, O15519, O14763, Q14790, Q13158, Q15628, P25445, Q9UK73, P17931, Q12933	2855	17	16792	4.15173	0.103023	0.000607217	0.0299743
GOTERM_BP_DIRECT	GO:0008286~insulin receptor signaling pathway	30	1.01454	1.54431e-05	O14492, Q9UQB8, Q12778, P35568, Q99437, Q9UKG1, Q93050, P27986, Q9Y5K8, O00443, P62993, P38606, O14654, Q92922, Q99958, P36543, P49840, P98177, P29353, P27449, P21283, P14735, P18031, P21281, Q13480, P61421, P17706, O00459, P31749, Q05513	2855	78	16792	2.26216	0.104721	0.000614366	0.0304967
GOTERM_BP_DIRECT	GO:0008542~visual learning	21	0.710179	1.54884e-05	Q9C0D5, P09172, Q05586, Q16665, Q9NZ94, P05067, Q03164, Q12879, P16220, O75398, Q9UD71, P50993, P51608, Q00535, P14416, P42345, P01116, P21728, P35462, O75925, P15056	2855	45	16792	2.74475	0.105011	0.000612763	0.0305861
GOTERM_BP_DIRECT	GO:0098779~mitophagy in response to mitochondrial depolarization	10	0.338181	1.56953e-05	Q9HCE7, Q9C0C7, Q6ZNE5, Q16543, O75143, Q9BXM7, Q9UBN7, Q14457, O60260, Q13501	2855	12	16792	4.90134	0.106337	0.000617538	0.0309947
GOTERM_BP_DIRECT	GO:0070911~global genome nucleotide-excision repair	17	0.574907	1.78175e-05	Q16531, Q92889, P55854, P61088, P09874, P63165, P19447, Q15819, P54727, P62979, P0CG48, Q13620, P62877, P61956, Q13619, P0CG47, P63279	2855	32	16792	3.12461	0.119819	0.000697176	0.0351847
GOTERM_BP_DIRECT	GO:0032212~positive regulation of telomere maintenance via telomerase	17	0.574907	1.78175e-05	P40227, P78371, P17987, P27361, P35222, Q99832, Q13315, P49368, Q13535, Q96GD4, Q9NUX5, P48643, P28482, P50990, P50991, Q9C010, P09651	2855	32	16792	3.12461	0.119819	0.000697176	0.0351847
GOTERM_BP_DIRECT	GO:0031663~lipopolysaccharide-mediated signaling pathway	17	0.574907	1.78175e-05	Q99836, P25963, O43353, O00206, P27361, Q8IUC6, Q86UE4, O43187, Q02156, Q8WTV0, Q14653, P51617, P29474, P28482, Q16539, P31749, P07948	2855	32	16792	3.12461	0.119819	0.000697176	0.0351847
GOTERM_BP_DIRECT	GO:0006099~tricarboxylic acid cycle	16	0.541089	1.93595e-05	P40926, P53597, P10515, O43837, Q02218, P09622, P31040, P11177, O75874, Q96I99, P50213, P07954, Q99798, P36957, Q9P2R7, Q13423	2855	29	16792	3.24503	0.129488	0.000753375	0.0382292
GOTERM_BP_DIRECT	GO:0043278~response to morphine	14	0.473453	2.01264e-05	P05129, Q05586, P06744, Q15121, Q02156, P53041, Q00987, P09471, Q04206, P14416, P42345, P35462, P53539, P01210	2855	23	16792	3.58011	0.134257	0.000778978	0.0397434
GOTERM_BP_DIRECT	GO:0030512~negative regulation of transforming growth factor beta receptor signaling pathway	26	0.87927	2.20595e-05	Q96EB6, Q8N6I1, P36897, Q9HAU4, Q9BPW5, P50570, P12757, P84022, Q03135, O43541, Q9HCE7, P62979, P35813, Q15796, P08107, P0CG48, O15105, P37173, O15530, Q86TG7, O43294, Q13526, P11021, P0CG47, Q6EMK4, Q9UNE7	2855	64	16792	2.3894	0.146162	0.000849175	0.0435598
GOTERM_BP_DIRECT	GO:0006476~protein deacetylation	9	0.304363	2.24258e-05	Q96EB6, Q13547, Q969S8, Q9NTG7, Q96ST3, Q9UQL6, Q9UBN7, O15379, Q9NXA8	2855	10	16792	5.29345	0.148399	0.000858656	0.044283
GOTERM_BP_DIRECT	GO:0000186~activation of MAPKK activity	21	0.710179	2.30456e-05	P41279, P36897, Q13233, P49768, Q99558, Q9NYL2, P19174, Q9ULH0, P04899, P09038, P04049, P46109, Q99683, Q9Y2U5, Q5S007, P04629, Q8WU20, P00533, Q99759, P62834, P15056	2855	46	16792	2.68508	0.152172	0.000877685	0.0455065
GOTERM_BP_DIRECT	GO:1904874~positive regulation of telomerase RNA localization to Cajal body	11	0.371999	2.58978e-05	P49368, P40227, Q9NX24, P78371, P17987, P48643, P50990, P50991, Q9Y230, Q9Y265, Q99832	2855	15	16792	4.31318	0.169318	0.000981043	0.0511372
GOTERM_BP_DIRECT	GO:0007169~transmembrane receptor protein tyrosine kinase signaling pathway	34	1.14981	2.75921e-05	Q02297, P06239, P01730, P08581, P41240, Q06187, Q9P104, P42680, P42684, P04626, P43405, Q9H3Y6, P06241, P04629, Q969H4, O43312, P07947, P07948, P98077, Q9UQC2, P34130, P51813, Q8IZP0, Q16288, Q8WV28, P30411, Q16620, P35968, P42338, Q92529, P20783, Q07912, P21860, P00533	2855	96	16792	2.08307	0.179339	0.00103969	0.0544819
GOTERM_BP_DIRECT	GO:1904871~positive regulation of protein localization to Cajal body	8	0.270544	2.77412e-05	P49368, P40227, P78371, P17987, P48643, P50990, P50991, Q99832	2855	8	16792	5.88161	0.180215	0.00103984	0.0547762
GOTERM_BP_DIRECT	GO:0031623~receptor internalization	20	0.676361	2.7874e-05	Q5SW96, P21926, P60033, P37840, P50570, P46934, P25024, Q16602, Q03135, P42261, Q13492, P35318, Q05193, P15311, P32121, P62993, P43405, P30988, Q00610, P25098	2855	43	16792	2.73563	0.180994	0.00103938	0.0550385
GOTERM_BP_DIRECT	GO:0014823~response to activity	20	0.676361	2.7874e-05	Q13131, Q03181, P22681, P04040, P06493, Q9UBC3, P78527, P16220, P01178, Q9UKX2, P05305, Q9UQL6, P10809, P04179, P41159, P55809, Q8IWU9, Q00613, P04629, P48506	2855	43	16792	2.73563	0.180994	0.00103938	0.0550385
GOTERM_BP_DIRECT	GO:0045429~positive regulation of nitric oxide biosynthetic process	20	0.676361	2.7874e-05	P00966, Q14289, P35354, P50570, O00206, O75052, Q8IUC6, P84022, Q6PK50, O95865, O43474, P03372, P07900, P08238, P05305, P01019, P04179, P10909, P42345, P00533, P31749	2855	43	16792	2.73563	0.180994	0.00103938	0.0550385
GOTERM_BP_DIRECT	GO:0071364~cellular response to epidermal growth factor stimulus	17	0.574907	2.91422e-05	P46940, P68104, Q96SB3, O43623, Q14457, O75312, P19174, P33993, O15530, P09211, P04626, P27708, P01106, O95429, P00533, P31749, Q15648	2855	33	16792	3.02992	0.188401	0.00108101	0.0575418
GOTERM_BP_DIRECT	GO:0051402~neuron apoptotic process	17	0.574907	2.91422e-05	P06400, P54259, P49768, Q8IUQ4, P49917, P05067, Q13315, O95831, O14727, Q07817, Q07812, Q9H3D4, Q00535, P21860, P55957, P55210, P10415	2855	33	16792	3.02992	0.188401	0.00108101	0.0575418
GOTERM_BP_DIRECT	GO:1903146~regulation of mitophagy	17	0.574907	2.91422e-05	P19784, P26368, Q9UBN7, P46779, Q92830, O96019, O60238, P21796, O43464, Q9BXM7, O95352, O00429, Q9GZQ8, O00165, Q9Y265, P49840, Q969H0	2855	33	16792	3.02992	0.188401	0.00108101	0.0575418
GOTERM_BP_DIRECT	GO:0006888~ER to Golgi vesicle-mediated transport	49	1.65708	3.20225e-05	P62820, Q01082, O43617, P53621, O15498, O95070, O14653, Q13618, Q13190, P46459, P49755, P00451, P11277, P42261, Q12955, Q9UBF2, P00740, Q15363, Q9UL33, Q96MW5, Q9NZ43, Q8NI22, P54920, Q9H9E3, O95249, O15155, Q9Y296, P35606, Q08379, O14576, P01009, P53992, P55072, P51809, Q9HD26, P63167, P0DI81, Q9H254, Q96AJ9, O95487, Q15436, O75396, Q14204, Q14203, Q9P003, Q8N6T3, Q9Y4L1, P08709, P53618	2855	160	16792	1.80124	0.204974	0.00118168	0.0632274
GOTERM_BP_DIRECT	GO:0045739~positive regulation of DNA repair	16	0.541089	3.26442e-05	Q96EB6, P27695, Q9NXR7, O00213, Q8IYW5, P61088, Q9HC52, Q15819, P16455, P46736, Q9NWV8, P38398, P00533, P23396, P12004, P16104	2855	30	16792	3.13686	0.208507	0.00119843	0.0644546
GOTERM_BP_DIRECT	GO:0097193~intrinsic apoptotic signaling pathway	16	0.541089	3.26442e-05	P52701, Q92934, O00571, O60936, P04637, O14727, P49662, Q07812, P10909, Q13616, O15304, P38936, Q13618, Q13619, P49593, P01112	2855	30	16792	3.13686	0.208507	0.00119843	0.0644546
GOTERM_BP_DIRECT	GO:0035066~positive regulation of histone acetylation	12	0.405817	3.30168e-05	Q9UBK2, O43623, Q9NPI1, P38398, P29475, Q92830, Q6ZW49, P27361, Q9Y230, O75582, P49407, Q9BZS1	2855	18	16792	3.92107	0.210617	0.00120592	0.0651901
GOTERM_BP_DIRECT	GO:0006418~tRNA aminoacylation for protein translation	19	0.642543	3.34223e-05	Q9Y285, Q5T160, P49588, P14868, Q96I59, P47897, P26639, P41252, P41250, Q15181, P26640, Q15046, O43776, P07814, O95363, P12081, Q9P2J5, Q9NSD9, P49591	2855	40	16792	2.79377	0.212906	0.00121453	0.0659905
GOTERM_BP_DIRECT	GO:0070936~protein K48-linked ubiquitination	21	0.710179	3.37418e-05	P51965, Q05086, P21580, P62837, P60604, P63146, O60260, Q969T4, Q96LR5, P61077, P61086, Q86TM6, P49427, P49459, Q96PU5, O00762, Q712K3, Q9Y4L5, P62256, Q96J02, P51668	2855	47	16792	2.62795	0.214706	0.00121995	0.0666211
GOTERM_BP_DIRECT	GO:0001701~in utero embryonic development	55	1.85999	3.47884e-05	O95067, P36894, P36897, P36896, P16989, P49917, P15976, Q14145, P84022, Q4VCS5, P49459, P05305, Q04771, Q02410, Q13619, Q15468, Q9Y496, O43521, Q96ST3, P63146, Q92830, Q68CZ1, P06744, O95983, O60341, P35579, Q7Z6E9, P35580, P14635, Q14344, Q07817, P37173, P67809, Q15672, O15119, Q03113, Q8WW38, P11362, P35222, P10275, P46531, Q99767, P17302, P29474, P01106, P56704, P19793, P19174, Q15750, O96018,…	2855	187	16792	1.72989	0.220571	0.00125144	0.0686867
GOTERM_BP_DIRECT	GO:0051403~stress-activated MAPK cascade	13	0.439635	3.65453e-05	P41279, Q9UKB1, P62979, P0CG48, P01019, Q9Y297, P63208, O14920, Q13616, P19838, P0CG47, Q9Y6K9, O15111	2855	21	16792	3.641	0.230319	0.00130804	0.0721545
GOTERM_BP_DIRECT	GO:0030099~myeloid cell differentiation	14	0.473453	3.70773e-05	Q02556, O00625, Q92794, Q99684, Q14686, P30048, Q01196, Q6N021, Q05516, P41182, P51817, P49715, Q9H7Z6, P29590	2855	24	16792	3.43094	0.233246	0.00132047	0.0732044
GOTERM_BP_DIRECT	GO:0042542~response to hydrogen peroxide	22	0.743997	3.92008e-05	Q96EB6, O00629, P69905, P42224, P62714, P12931, Q92934, P00441, Q14289, P00338, P28562, P04040, P09601, Q16611, P05412, P13639, P10809, P04179, P09471, P30048, P42574, P10415	2855	51	16792	2.53717	0.244821	0.00138914	0.0773954
GOTERM_BP_DIRECT	GO:0097296~activation of cysteine-type endopeptidase activity involved in apoptotic signaling pathway	10	0.338181	4.32699e-05	P48023, Q13546, O14763, Q14790, Q07812, Q13158, Q15628, P25445, Q12933, P84022	2855	13	16792	4.52432	0.266516	0.00152568	0.085426
GOTERM_BP_DIRECT	GO:0043518~negative regulation of DNA damage response, signal transduction by p53 class mediator	10	0.338181	4.32699e-05	Q96EB6, O43623, Q00987, Q9HC62, O95863, Q15672, Q13627, P14174, O60341, O75832	2855	13	16792	4.52432	0.266516	0.00152568	0.085426
GOTERM_BP_DIRECT	GO:0031295~T cell costimulation	29	0.980724	4.51875e-05	Q9Y275, P06239, P60953, P12931, Q99558, P01730, P41240, Q03135, P27986, P29350, P27487, O15530, P62993, Q06124, P09382, P06241, P42345, P07947, P07948, P41279, Q13153, P04229, Q13177, P63000, P15498, P52799, Q9BVC4, P31749, P98172	2855	78	16792	2.18675	0.276522	0.00158544	0.0892103
GOTERM_BP_DIRECT	GO:0045859~regulation of protein kinase activity	17	0.574907	4.63882e-05	Q9P212, O14745, P60953, Q9H9T3, P00441, P24864, P67870, Q9ULH0, Q96RR4, Q92574, Q9UNN5, P11802, O43741, O95163, Q9H8V3, P42345, Q9Y478	2855	34	16792	2.94081	0.282718	0.0016196	0.0915798
GOTERM_BP_DIRECT	GO:0048812~neuron projection morphogenesis	21	0.710179	4.86575e-05	Q13153, P34130, Q66K74, P50570, Q96Q89, O00141, Q9BY11, Q04656, P56199, P17302, P20783, Q9Y2J2, Q13418, O43157, Q5S007, A0MZ66, P0CG47, P00533, P11532, P30291, P78357	2855	48	16792	2.5732	0.294284	0.00169052	0.0960578
GOTERM_BP_DIRECT	GO:0070527~platelet aggregation	19	0.642543	5.01591e-05	P56704, P18206, Q9Y490, P60709, P48736, P21333, P08514, P15976, P35579, O14950, P12814, P29350, P61764, P42338, Q13418, O43427, P63261, P61225, P04792	2855	41	16792	2.72562	0.301834	0.00173424	0.0990208
GOTERM_BP_DIRECT	GO:1990090~cellular response to nerve growth factor stimulus	16	0.541089	5.33343e-05	Q01094, Q99828, P22681, Q92830, Q9Y4G8, Q9ULH0, P05067, P48730, Q93045, P16220, Q99459, P62917, P49674, P04629, P31749, P62834	2855	31	16792	3.03567	0.317535	0.00183506	0.105286
GOTERM_BP_DIRECT	GO:0010332~response to gamma radiation	16	0.541089	5.33343e-05	Q13131, Q9BXW9, P49917, O96017, P09874, Q16611, P78527, P04637, Q07812, Q9H3D4, P04179, O00255, P01106, P51587, P29590, P10415	2855	31	16792	3.03567	0.317535	0.00183506	0.105286
GOTERM_BP_DIRECT	GO:0007268~chemical synaptic transmission	66	2.23199	5.38255e-05	P54252, O14490, P02686, O14908, Q01970, P42262, Q12879, Q9Y4I1, O15399, O00305, Q02410, Q9UKL4, Q00535, O95166, P49418, Q8N4C8, Q02641, Q9Y691, Q9Y4J8, Q07699, P54578, O00560, P60880, O14795, Q9ULB1, P42261, P41595, P41594, P21579, P17600, O95741, P28335, O14810, P01210, Q12959, Q92796, Q05586, P35222, Q99767, P48058, P28482, P54284, Q14831, P78352, Q14832, Q99996, Q14254, P31645, P09172, P28223,…	2855	240	16792	1.61744	0.319932	0.0018431	0.106255
GOTERM_BP_DIRECT	GO:0007062~sister chromatid cohesion	35	1.18363	5.42468e-05	Q96EE3, Q13257, P55735, P49959, P36873, Q12834, O95229, O60566, Q71F23, Q99661, P53350, P49792, Q96GD4, Q9UQE7, Q9Y266, Q969H0, Q99623, Q9HBM1, O43684, Q8WUM0, Q9Y6D9, P46060, P49454, Q5FWF5, Q03188, O15392, O60216, Q9BY41, O14980, Q14683, Q96FC9, Q15691, Q9GZM8, Q8NBT2, Q5FBB7	2855	103	16792	1.99861	0.321981	0.00184867	0.107086
GOTERM_BP_DIRECT	GO:0000226~microtubule cytoskeleton organization	27	0.913088	5.6589e-05	Q14999, P54252, Q66K74, Q96N67, O75312, Q96L34, P11137, P06493, Q96JE9, O75147, Q96SN8, Q15532, O95166, Q14194, P10636, Q9H0W5, Q9P0L2, P23258, P68363, Q504X9, P27448, O15392, P12036, Q9NRI5, Q7KZI7, P30291, Q05513	2855	71	16792	2.23667	0.333262	0.00191928	0.111707
GOTERM_BP_DIRECT	GO:0031396~regulation of protein ubiquitination	11	0.371999	5.85032e-05	Q15011, P36897, B4E1C1, O60260, Q9UMX0, A8K0Z3, Q6PK50, P07900, P08107, Q9BXM7, P08238, Q9UK22, Q9UER7	2855	16	16792	4.04361	0.342342	0.00197479	0.115484
GOTERM_BP_DIRECT	GO:0048488~synaptic vesicle endocytosis	11	0.371999	5.85032e-05	P27824, O60890, P37840, P21579, Q14160, Q15811, D6PAV9, O43426, Q00535, O60331, Q8N9I0, Q9BY11	2855	16	16792	4.04361	0.342342	0.00197479	0.115484
GOTERM_BP_DIRECT	GO:0044804~nucleophagy	11	0.371999	5.85032e-05	Q96DT6, Q9NT62, Q5MNZ9, Q14457, Q9Y484, Q9Y4P1, Q9H1Y0, Q9Y4P8, Q2TAZ0, O94817, Q8WYN0	2855	16	16792	4.04361	0.342342	0.00197479	0.115484
GOTERM_BP_DIRECT	GO:0045931~positive regulation of mitotic cell cycle	15	0.507271	5.99178e-05	P54274, P23443, P17252, P17542, P05067, P06493, P00519, O15392, P14635, Q00987, Q9Y2S7, Q06124, P30305, P51587, Q16513	2855	28	16792	3.15086	0.348973	0.00201301	0.118275
GOTERM_BP_DIRECT	GO:0007616~long-term memory	15	0.507271	5.99178e-05	P23443, P34130, Q13972, Q05586, Q16566, O00141, P42261, O43164, Q96KQ7, P51608, Q9P2K8, Q9Y566, P14416, P42345, Q05513	2855	28	16792	3.15086	0.348973	0.00201301	0.118275
GOTERM_BP_DIRECT	GO:0007528~neuromuscular junction development	15	0.507271	5.99178e-05	Q9Y4W6, Q02641, P46934, Q96EY1, P46939, O14795, Q9Y698, Q16620, Q12955, O00305, P04626, Q5S007, O14640, P54284, Q08289	2855	28	16792	3.15086	0.348973	0.00201301	0.118275
GOTERM_BP_DIRECT	GO:0030433~ER-associated ubiquitin-dependent protein catabolic process	24	0.811633	6.58207e-05	Q8TCJ2, Q9BUN8, P43686, P35998, Q96CS3, P60604, O94905, Q9UMX0, Q8N2K1, P62195, Q86TM6, Q8IXB1, Q8TAT6, P14625, P60468, Q9UK22, Q9NRD1, P17980, P11021, P62333, Q96GF1, P55072, P62191, O95155	2855	60	16792	2.35264	0.375928	0.0022008	0.12992
GOTERM_BP_DIRECT	GO:0043393~regulation of protein binding	12	0.405817	6.63503e-05	Q5SW96, Q9BPY8, Q14012, P36897, P53350, P12931, Q9UQL6, P49768, P56524, O95295, P17612, P05067	2855	19	16792	3.7147	0.378291	0.00220818	0.130964
GOTERM_BP_DIRECT	GO:0070987~error-free translesion synthesis	12	0.405817	6.63503e-05	P27694, P62979, Q8TAT6, P0CG48, Q96PM5, Q9H040, Q92890, P0CG47, P12004, P55072, P15927, Q9Y253	2855	19	16792	3.7147	0.378291	0.00220818	0.130964
GOTERM_BP_DIRECT	GO:0008637~apoptotic mitochondrial changes	12	0.405817	6.63503e-05	Q07817, P62714, P10809, Q07812, O14983, P42771, P30405, Q07820, P55957, P48506, P31749, P12235	2855	19	16792	3.7147	0.378291	0.00220818	0.130964
GOTERM_BP_DIRECT	GO:0051443~positive regulation of ubiquitin-protein transferase activity	13	0.439635	6.79607e-05	Q6PH85, P68036, O15169, P61088, P35226, Q8NCT1, Q96GG9, P53350, Q9BXM7, Q13526, Q96B67, Q969H0, Q9UNE7	2855	22	16792	3.4755	0.385422	0.00225125	0.134141
GOTERM_BP_DIRECT	GO:2001243~negative regulation of intrinsic apoptotic signaling pathway	13	0.439635	6.79607e-05	Q15011, Q9Y3T9, Q07817, P12931, O75489, Q9NRZ9, P45880, O00571, P30405, Q07820, Q9UQF2, Q03405, P10415	2855	22	16792	3.4755	0.385422	0.00225125	0.134141
GOTERM_BP_DIRECT	GO:0007254~JNK cascade	21	0.710179	6.91671e-05	Q8N5C8, Q99836, Q8N4C8, O43353, P53779, Q15750, O43187, Q16584, P62979, P46109, P0CG48, Q99683, Q13387, P51617, P45984, Q9NYJ8, P0CG47, Q9Y6K9, Q9Y4K3, P61328, P45983	2855	49	16792	2.52069	0.39071	0.00228063	0.136521
GOTERM_BP_DIRECT	GO:0034599~cellular response to oxidative stress	25	0.845451	6.96137e-05	Q9UBK2, P49281, Q9BXW9, Q16236, O95793, P37840, P36776, P00519, Q12778, P09874, P16615, Q13547, O43464, P16455, P22392, P08107, Q9BXM7, Q5S007, P11413, P30048, P32322, P32119, P01210, Q99497, Q99757	2855	64	16792	2.2975	0.392656	0.00228482	0.137402
GOTERM_BP_DIRECT	GO:0042417~dopamine metabolic process	9	0.304363	6.98885e-05	Q04656, P16066, Q9Y6H5, O60260, P14416, P21728, P35462, P21917, Q12879	2855	11	16792	4.81223	0.393851	0.00228337	0.137944
GOTERM_BP_DIRECT	GO:0007016~cytoskeletal anchoring at plasma membrane	9	0.304363	6.98885e-05	P15311, Q12955, Q9Y490, Q9Y2J2, Q9Y566, P14923, Q9H254, O75369, Q14118	2855	11	16792	4.81223	0.393851	0.00228337	0.137944
GOTERM_BP_DIRECT	GO:0031648~protein destabilization	17	0.574907	7.20232e-05	Q96EB6, Q9UKB1, Q9BUN8, Q8N6T7, P19474, P12931, P37840, Q9Y297, Q8IUQ4, O60260, P42771, P78527, Q96EP1, Q6P1J9, P53350, Q00987, Q9HC62	2855	35	16792	2.85678	0.403049	0.00234235	0.142154
GOTERM_BP_DIRECT	GO:0006986~response to unfolded protein	19	0.642543	7.39104e-05	Q8TCJ2, Q9BUN8, Q15011, P34932, Q96CS3, P31689, P34931, P25685, P50454, Q8N2K1, Q6PK50, P11142, P07900, P08238, P10809, Q9NRD1, P35638, P07996, P04792, Q92598	2855	42	16792	2.66073	0.411065	0.00239279	0.145877
GOTERM_BP_DIRECT	GO:0090002~establishment of protein localization to plasma membrane	19	0.642543	7.39104e-05	O75955, O14745, Q14254, Q9UII7, P19022, O14920, Q13464, P14923, Q9H254, P35609, O14976, Q9BY11, P19438, P12830, P15311, P35241, O15230, O75116, P56539, Q08289	2855	42	16792	2.66073	0.411065	0.00239279	0.145877
GOTERM_BP_DIRECT	GO:0071222~cellular response to lipopolysaccharide	37	1.25127	7.69969e-05	Q02556, P12931, O00206, Q9ULZ3, Q8IUC6, Q6P1J9, P10276, Q99684, Q9GZX7, P05121, Q00613, Q6P2Q9, Q9Y4K3, Q92900, Q9UBK2, Q9BWU1, P21580, P00966, P25942, Q15653, Q03181, P05089, P19838, P00519, Q96P20, Q13007, Q06413, Q8N423, P09211, Q9UQL6, P21731, P26583, Q04206, P17676, Q16539, P20333, P45983	2855	113	16792	1.92584	0.423944	0.00248138	0.151964
GOTERM_BP_DIRECT	GO:0042177~negative regulation of protein catabolic process	16	0.541089	8.46727e-05	Q02297, Q13257, Q9UMY4, P05129, P21333, P84022, Q96P63, Q12879, P35232, Q13526, Q04206, P06241, Q8N9N5, Q15393, P00533, Q99497	2855	32	16792	2.94081	0.454764	0.0027162	0.167101
GOTERM_BP_DIRECT	GO:0048167~regulation of synaptic plasticity	16	0.541089	8.46727e-05	P49768, Q14978, Q13972, O14908, Q9UQB8, P13591, Q9Y4G8, P61981, P16298, P10276, Q06413, Q14934, Q9NYY3, Q04917, Q00535, O15240	2855	32	16792	2.94081	0.454764	0.0027162	0.167101
GOTERM_BP_DIRECT	GO:0008104~protein localization	24	0.811633	8.88118e-05	Q15843, Q96J92, O75385, P60033, Q13501, P49815, Q12840, O60282, Q96RL7, Q9Y3M2, Q12879, P06748, Q03135, P19447, P04637, Q9BV73, Q15392, P51608, P14416, Q2KJY2, P63211, P56539, Q7Z6J2, Q9NQY0	2855	61	16792	2.31408	0.470693	0.00283609	0.175263
GOTERM_BP_DIRECT	GO:0001933~negative regulation of protein phosphorylation	24	0.811633	8.88118e-05	Q9UBK2, Q6ZNE5, Q7Z2X4, Q99828, Q9UJ41, P37840, Q9NPB6, Q9ULV4, O60260, Q96JB5, Q16288, P78527, O94813, Q99653, Q8IXB1, P14635, P53041, P32121, Q8TDR0, Q5S007, O00255, P42345, Q99497, P07948	2855	61	16792	2.31408	0.470693	0.00283609	0.175263
GOTERM_BP_DIRECT	GO:0000079~regulation of cyclin-dependent protein serine/threonine kinase activity	18	0.608725	9.02484e-05	Q16543, P31947, O75909, Q96JB5, P20248, Q9BZE4, Q96SZ6, P50613, Q99741, P24522, P30304, P51959, P38936, Q99640, Q15078, Q13319, P30307, P46527	2855	39	16792	2.71459	0.476113	0.00286911	0.178095
GOTERM_BP_DIRECT	GO:0043154~negative regulation of cysteine-type endopeptidase activity involved in apoptotic process	26	0.87927	9.545e-05	P12931, P37840, P08138, P31947, Q96EY1, O00571, P68400, P16435, Q00987, P30048, P22736, P07996, P26842, Q15011, P51812, P06744, O15392, Q15418, P04049, O43474, P32121, Q15392, P62258, P98170, P49407, P31749	2855	69	16792	2.21626	0.495275	0.00302083	0.188351
GOTERM_BP_DIRECT	GO:0007266~Rho protein signal transduction	21	0.710179	9.69958e-05	Q9NR81, Q92888, Q03113, Q99819, Q9BST9, P52565, Q13464, P41182, Q9P035, Q07960, P23528, P08123, O15111, Q13017, Q14344, P84095, P61586, O75116, Q969H4, P57105, O15085	2855	50	16792	2.47028	0.500833	0.00305618	0.191399
GOTERM_BP_DIRECT	GO:0048146~positive regulation of fibroblast proliferation	22	0.743997	0.000106019	P02751, Q8N6T7, Q01094, P49917, P35226, P14174, P00519, P20248, P78527, P14635, P09544, P05412, P03372, Q99741, P01019, P11802, P01106, Q00534, P38936, P00533, P01127, P29590	2855	54	16792	2.39621	0.532077	0.00332539	0.209185
GOTERM_BP_DIRECT	GO:0060020~Bergmann glial cell differentiation	8	0.270544	0.000106358	Q15465, P08670, P14136, Q06124, P28482, P27361, Q02750, P00519	2855	9	16792	5.2281	0.533214	0.00332148	0.209855
GOTERM_BP_DIRECT	GO:0035067~negative regulation of histone acetylation	8	0.270544	0.000106358	Q9Y3T9, Q13363, Q01105, P38398, P37840, P51608, Q15672, Q9BZS1	2855	9	16792	5.2281	0.533214	0.00332148	0.209855
GOTERM_BP_DIRECT	GO:0070933~histone H4 deacetylation	8	0.270544	0.000106358	Q13547, Q92769, P56524, Q9UKV0, Q9UKL0, Q9H4L7, Q9NRC8, Q13127	2855	9	16792	5.2281	0.533214	0.00332148	0.209855
GOTERM_BP_DIRECT	GO:0045899~positive regulation of RNA polymerase II transcriptional preinitiation complex assembly	8	0.270544	0.000106358	P35998, P43686, P17980, P62333, P62191, Q86VP6, P16220, P62195	2855	9	16792	5.2281	0.533214	0.00332148	0.209855
GOTERM_BP_DIRECT	GO:0042059~negative regulation of epidermal growth factor receptor signaling pathway	17	0.574907	0.000109287	Q99816, P60953, P22681, Q92783, O14964, P62979, P37198, P0CG48, P62993, P56199, Q9Y4L5, Q96B97, O95782, P17706, P00533, P0CG47, P42566	2855	36	16792	2.77743	0.542904	0.00339797	0.215627
GOTERM_BP_DIRECT	GO:0051259~protein oligomerization	23	0.777815	0.000113236	Q15274, P21580, Q14596, P31645, P32856, P49755, Q9Y371, Q96P20, O60936, Q9UDY8, P06748, P17858, P10275, Q99653, P22392, P17302, Q07812, P08237, P51617, O14641, O00429, Q13555, Q13557	2855	58	16792	2.33236	0.555656	0.00350534	0.223411
GOTERM_BP_DIRECT	GO:0001836~release of cytochrome c from mitochondria	13	0.439635	0.000120143	P05412, Q07817, Q16548, Q92934, Q07812, P04179, Q3ZCQ8, P10909, O00429, P31947, P55957, Q16611, P10415	2855	23	16792	3.32439	0.577108	0.00370278	0.237024
GOTERM_BP_DIRECT	GO:0000083~regulation of transcription involved in G1/S transition of mitotic cell cycle	13	0.439635	0.000120143	P06400, Q99741, Q9H211, Q16254, Q99684, P24864, P78396, Q13415, P06493, Q9UKT4, P31350, P12004, O14901	2855	23	16792	3.32439	0.577108	0.00370278	0.237024
GOTERM_BP_DIRECT	GO:0030033~microvillus assembly	11	0.371999	0.000120395	O95819, O14745, P15311, P35241, Q8N4C8, Q9Y4G8, Q13887, P61225, Q9UKE5, P62834, P61224	2855	17	16792	3.80575	0.577871	0.00369464	0.23752
GOTERM_BP_DIRECT	GO:1901216~positive regulation of neuron death	11	0.371999	0.000120395	Q13492, P02649, Q99683, Q13625, Q92934, P49841, B4E1C1, P10909, Q9UER7, P00519, P42345, P09874	2855	17	16792	3.80575	0.577871	0.00369464	0.23752
GOTERM_BP_DIRECT	GO:0050731~positive regulation of peptidyl-tyrosine phosphorylation	29	0.980724	0.000124143	Q15831, Q02297, P12931, Q14289, P01730, P14174, P15976, P42680, P43405, Q38SD2, Q14114, O00165, P42345, P07947, P01127, Q92974, Q12860, P60033, Q9NZC2, P28223, O43353, P00519, Q13177, P04637, P32121, P01019, P20783, Q07912, Q9BVC4	2855	82	16792	2.08008	0.589055	0.00379319	0.244906
GOTERM_BP_DIRECT	GO:0045664~regulation of neuron differentiation	12	0.405817	0.000124793	Q15911, Q96SN8, P34130, P20783, Q96JB5, Q04917, Q15078, O95936, O00499, Q96SZ6, P61981, Q9C0K0	2855	20	16792	3.52897	0.590963	0.00379682	0.246186
GOTERM_BP_DIRECT	GO:1902895~positive regulation of pri-miRNA transcription from RNA polymerase II promoter	12	0.405817	0.000124793	P36894, P05412, P08138, Q16665, Q04206, P17947, P84022, P01100, P01127, P51532, P40763, O43541	2855	20	16792	3.52897	0.590963	0.00379682	0.246186
GOTERM_BP_DIRECT	GO:0010718~positive regulation of epithelial to mesenchymal transition	16	0.541089	0.000130948	P36897, Q92769, O00560, Q9Y2T1, P84022, P35222, P46531, Q15796, P37173, Q15910, Q13485, O95863, O43294, Q9H4G4, Q15672, P98082	2855	33	16792	2.85169	0.608607	0.00396687	0.258313
GOTERM_BP_DIRECT	GO:0010508~positive regulation of autophagy	18	0.608725	0.00013225	Q13131, Q15831, Q6ZNE5, P19474, O75385, Q92934, Q14457, Q9Y371, Q8IUC6, Q86UE4, Q12778, Q9P2Y5, P42338, P54646, Q9BXS4, O95352, Q5S007, Q9NYY3	2855	40	16792	2.64673	0.612241	0.00398937	0.260879
GOTERM_BP_DIRECT	GO:0043124~negative regulation of I-kappaB kinase/NF-kappaB signaling	18	0.608725	0.00013225	Q96EB6, Q15669, P21580, P42224, Q14790, Q96EY1, Q6GQQ9, Q9ULZ3, Q14694, P00519, Q96CV9, O15534, Q13546, P35813, P03372, Q15025, P09211, O75688	2855	40	16792	2.64673	0.612241	0.00398937	0.260879
GOTERM_BP_DIRECT	GO:0043280~positive regulation of cysteine-type endopeptidase activity involved in apoptotic process	18	0.608725	0.00013225	O43521, P56704, Q96EB6, Q92934, P29279, O00571, Q9ULZ3, O75340, Q96P20, O43464, Q99683, P53355, Q00613, P01106, P09429, P49407, P49593, Q13127	2855	40	16792	2.64673	0.612241	0.00398937	0.260879
GOTERM_BP_DIRECT	GO:0075733~intracellular transport of virus	21	0.710179	0.000134283	Q99816, O15131, O00629, Q96EE3, P52294, Q14974, Q8WUM0, P78406, Q9NNX6, Q5SRE5, P62979, P37198, P0CG48, Q92621, Q8TEM1, P49792, O14980, Q8NEZ2, Q8N1F7, Q9H2X3, P0CG47	2855	51	16792	2.42184	0.617847	0.00403358	0.264883
GOTERM_BP_DIRECT	GO:0010977~negative regulation of neuron projection development	19	0.642543	0.000152593	P56704, Q99828, Q92769, P49841, Q02790, P08138, Q9NQX7, O14976, Q93045, Q07954, Q9H165, Q00987, Q99684, P08670, P14136, O95295, P61266, P09382, Q14194	2855	44	16792	2.53979	0.664827	0.00456323	0.30095
GOTERM_BP_DIRECT	GO:0032508~DNA duplex unwinding	19	0.642543	0.000152593	P04083, P49959, Q12873, P12956, Q14839, O00571, P13010, Q9Y230, P25205, P33992, Q92499, Q08211, Q9Y248, Q13283, Q9NUX5, Q96FC9, P38935, Q9Y265, O14646	2855	44	16792	2.53979	0.664827	0.00456323	0.30095
GOTERM_BP_DIRECT	GO:0090004~positive regulation of establishment of protein localization to plasma membrane	15	0.507271	0.000154759	Q96SB3, Q12846, Q99828, Q96DZ5, Q9ULB1, P33176, P41743, P27986, P15311, P84095, O15530, P62330, Q9BYP7, P31749, Q12959	2855	30	16792	2.94081	0.669988	0.00460863	0.305216
GOTERM_BP_DIRECT	GO:0072659~protein localization to plasma membrane	24	0.811633	0.000157159	Q92913, Q9UII7, Q8IYP9, P54709, Q6PIL6, P21333, Q9Y4G8, P62491, Q9UKE5, Q13356, P63000, Q9Y4I1, P12830, Q12955, P61764, Q9Y2J2, P30988, Q9Y2W7, O95429, P54284, P56539, Q86YS7, P05026, Q05513, Q12959	2855	63	16792	2.24061	0.675613	0.00466055	0.309941
GOTERM_BP_DIRECT	GO:0030308~negative regulation of cell growth	38	1.28509	0.000159809	P51531, Q15831, P36896, P50150, Q13642, P06733, P30153, O00571, Q16576, P42771, P41182, P84022, P51532, O94813, P16066, P35232, P17302, P38936, P37231, Q9Y2B4, Q96B18, P10415, Q96EB6, Q96SB3, O75489, Q03181, O00213, P01160, Q92870, P04637, Q92731, P01019, Q13485, P67775, P63244, Q9UK53, P46527, P29590	2855	121	16792	1.84712	0.681714	0.00471943	0.31516
GOTERM_BP_DIRECT	GO:0032467~positive regulation of cytokinesis	17	0.574907	0.000162347	P60953, Q99569, Q9UQB9, Q53TM5, O14908, Q96Q89, Q02156, Q99741, O15066, Q4W5T8, Q96GD4, P61586, P30305, P14416, Q13618, Q9H8V3, Q16513, P35462, O14578	2855	37	16792	2.70236	0.687449	0.00477452	0.320158
GOTERM_BP_DIRECT	GO:0035176~social behavior	20	0.676361	0.00016979	P78352, P31645, Q05586, P30559, Q9NZ94, Q96RL7, P16298, Q9ULB1, P01178, Q13387, P51608, Q9Y566, Q9Y466, O14640, P42345, P01116, P21917, P35462, P20073, P01112	2855	48	16792	2.45067	0.703679	0.00497248	0.334813
GOTERM_BP_DIRECT	GO:0010939~regulation of necrotic cell death	9	0.304363	0.000178275	P62979, Q13546, Q13490, P0CG48, Q14790, Q15628, P30405, Q12933, P0CG47	2855	12	16792	4.41121	0.721154	0.00519907	0.351516
GOTERM_BP_DIRECT	GO:0002031~G-protein coupled receptor internalization	9	0.304363	0.000178275	P35318, Q05193, P41595, P32121, P28222, P50570, P14416, P35462, P49407	2855	12	16792	4.41121	0.721154	0.00519907	0.351516
GOTERM_BP_DIRECT	GO:0031629~synaptic vesicle fusion to presynaptic active zone membrane	9	0.304363	0.000178275	Q16623, Q12846, O75558, P32856, O95295, P61266, O95721, P60880, Q13277	2855	12	16792	4.41121	0.721154	0.00519907	0.351516
GOTERM_BP_DIRECT	GO:0050900~leukocyte migration	38	1.28509	0.00019234	P02751, P06239, P12931, Q9UM01, P14174, Q13356, Q03135, P78380, P27986, P29350, P62993, P08195, Q06124, P06241, P16109, P07947, P29353, P05026, P07948, Q12866, P09172, P26038, P35613, Q13464, P54709, P19174, P08123, P35579, P62937, Q92835, P42338, P53985, P01116, O00459, Q08722, P01111, P01112, P13612	2855	122	16792	1.83198	0.747884	0.00558542	0.379199
GOTERM_BP_DIRECT	GO:0097192~extrinsic apoptotic signaling pathway in absence of ligand	16	0.541089	0.000197706	O43521, Q92934, P49841, Q07820, Q16611, Q9UKG1, Q07817, Q16548, Q07812, Q13158, P25445, P21860, P42574, P42575, P49840, P10415	2855	34	16792	2.76782	0.757392	0.00571763	0.389758
GOTERM_BP_DIRECT	GO:0045787~positive regulation of cell cycle	16	0.541089	0.000197706	O43521, P24385, P15923, P19474, P53609, P31645, P11362, P27797, P51610, P10276, P11802, Q9Y466, O15119, P01106, P62244, P46527	2855	34	16792	2.76782	0.757392	0.00571763	0.389758
GOTERM_BP_DIRECT	GO:0006921~cellular component disassembly involved in execution phase of apoptosis	12	0.405817	0.000221866	Q13490, Q01826, Q14790, P51813, P25054, Q13464, O00429, P49354, P42574, Q05655, P55210, P55212	2855	21	16792	3.36092	0.795952	0.00638839	0.437289
GOTERM_BP_DIRECT	GO:2000378~negative regulation of reactive oxygen species metabolic process	12	0.405817	0.000221866	Q9NY61, Q9NTG7, Q9BXM7, P38398, Q14457, P04198, P11413, Q16665, O60260, Q9NXA8, P21796, P10415	2855	21	16792	3.36092	0.795952	0.00638839	0.437289
GOTERM_BP_DIRECT	GO:0071480~cellular response to gamma radiation	12	0.405817	0.000221866	Q13315, Q07817, Q13535, P12956, P13010, P38936, O96017, P46937, Q06609, O60341, P16104, P18146	2855	21	16792	3.36092	0.795952	0.00638839	0.437289
GOTERM_BP_DIRECT	GO:0050772~positive regulation of axonogenesis	12	0.405817	0.000221866	Q15831, Q16620, Q13009, P61586, P52565, O43157, P08138, Q02750, P12757, Q9HCK4, O94813, P15056	2855	21	16792	3.36092	0.795952	0.00638839	0.437289
GOTERM_BP_DIRECT	GO:0031293~membrane protein intracellular domain proteolysis	11	0.371999	0.000229619	Q96BI3, Q92542, P08138, Q04206, Q8TCT9, P19838, P49810, Q8WW43, Q9NZ42, Q9Y4K3, Q14703	2855	18	16792	3.59432	0.806977	0.00658444	0.452536
GOTERM_BP_DIRECT	GO:0048169~regulation of long-term neuronal synaptic plasticity	11	0.371999	0.000229619	P08247, P78352, P01019, P41594, P37840, Q05586, P14416, P01116, Q13554, P62491, P01112	2855	18	16792	3.59432	0.806977	0.00658444	0.452536
GOTERM_BP_DIRECT	GO:0070266~necroptotic process	11	0.371999	0.000229619	P48023, Q13546, Q13490, Q9Y572, Q96HS1, O00429, O00206, Q96QT4, P30405, Q8IUC6, P06737	2855	18	16792	3.59432	0.806977	0.00658444	0.452536
GOTERM_BP_DIRECT	GO:0010039~response to iron ion	11	0.371999	0.000229619	P49281, P24385, P36551, Q00987, O00213, P02745, P14416, Q30201, Q53TN4, Q01959, P10415	2855	18	16792	3.59432	0.806977	0.00658444	0.452536
GOTERM_BP_DIRECT	GO:0060291~long-term synaptic potentiation	17	0.574907	0.00023647	P63027, Q12846, P37840, Q14289, Q9NZ94, P60880, Q12879, Q16620, P51608, P14136, Q9Y466, Q9NYY3, P28482, P21728, Q05513, Q13277, P15056	2855	38	16792	2.63125	0.816224	0.00675324	0.466009
GOTERM_BP_DIRECT	GO:0043200~response to amino acid	15	0.507271	0.000238286	Q9UBM1, Q92934, P49588, P05089, P29279, P43004, O15111, P48637, P05305, P09211, Q04206, P42574, P42345, P46527, P07948	2855	31	16792	2.84594	0.818599	0.0067779	0.469579
GOTERM_BP_DIRECT	GO:0001843~neural tube closure	27	0.913088	0.000261778	Q14160, P49815, P11586, Q93074, P35318, O14727, P11233, P10276, Q96AJ1, Q9NRY4, P17612, Q15468, P22694, Q9Y4K3, P61968, Q92830, P62081, Q9UJQ4, Q96Q89, Q13635, O95487, Q92574, O75398, O14641, Q15363, Q15672, O14497	2855	77	16792	2.06238	0.8467	0.00741429	0.51576
GOTERM_BP_DIRECT	GO:0097191~extrinsic apoptotic signaling pathway	18	0.608725	0.00026961	P26842, P36896, Q99828, Q14790, Q92934, P05783, P84022, Q9NZC7, P48023, Q13546, O15530, Q07812, Q13158, Q15628, P25445, O15304, P20333, P29590	2855	42	16792	2.52069	0.855066	0.00760522	0.531152
GOTERM_BP_DIRECT	GO:0006513~protein monoubiquitination	14	0.473453	0.000283287	Q99816, P19474, Q96PU5, P63146, Q712K3, P62877, Q13616, O60260, P46934, Q9NW38, Q13618, Q7Z6Z7, O95155, P61077	2855	28	16792	2.94081	0.868595	0.00795822	0.558026
GOTERM_BP_DIRECT	GO:0061418~regulation of transcription from RNA polymerase II promoter in response to hypoxia	14	0.473453	0.000283287	P62837, Q09472, Q9NWT6, Q16665, P40337, Q92793, P61077, P18146, P62979, P0CG48, Q9GZT9, P62877, P0CG47, P51668	2855	28	16792	2.94081	0.868595	0.00795822	0.558026
GOTERM_BP_DIRECT	GO:0051591~response to cAMP	19	0.642543	0.000296526	P17275, P42224, Q14289, P35613, P00338, P28562, Q86YN6, Q01959, O15534, P21549, Q13490, P05412, P01178, Q16849, Q04206, P53539, P01100, O15240, P15056	2855	46	16792	2.42936	0.880487	0.00829611	0.584032
GOTERM_BP_DIRECT	GO:0006268~DNA unwinding involved in DNA replication	8	0.270544	0.000302201	P33993, Q02880, P33991, Q00577, P11388, P49736, P17096, Q06609	2855	10	16792	4.70529	0.885249	0.00842133	0.595177
GOTERM_BP_DIRECT	GO:0045793~positive regulation of cell size	8	0.270544	0.000302201	Q569H4, P07900, P05305, P08238, P11802, O60341, Q6PK50, Q4VCS5, Q8TDY2	2855	10	16792	4.70529	0.885249	0.00842133	0.595177
GOTERM_BP_DIRECT	GO:0006928~movement of cell or subcellular component	29	0.980724	0.000309064	Q9NYB9, P07437, P18206, P21926, P52565, P52566, P60709, Q02750, P68371, P61160, P08670, O43312, Q9Y490, P26038, P35354, Q8IZP0, Q03405, P63000, Q14344, Q92558, Q9Y664, P47756, P10599, P63261, P62330, Q16539, P04792, O15085, P40763	2855	86	16792	1.98333	0.890755	0.00857843	0.608654
GOTERM_BP_DIRECT	GO:0051865~protein autoubiquitination	20	0.676361	0.000317194	Q96T88, Q05086, P19474, P62837, P63146, O60260, Q12933, P61077, O00308, Q96PM5, P49459, O94972, Q00987, P38398, Q9Y4L5, Q96GF1, Q9Y4K3, Q9Y3C5, O95155, Q9UNE7	2855	50	16792	2.35264	0.896938	0.00876915	0.624618
GOTERM_BP_DIRECT	GO:0006397~mRNA processing	50	1.6909	0.000321854	P26378, O75312, Q07021, Q15029, P23246, Q16630, Q69YN4, Q15233, Q9GZX7, Q16629, Q13243, Q13242, P17612, Q8N6W0, Q58A45, P09651, O43809, Q9UBK2, Q13151, Q86X95, O95905, P22626, Q8IYB3, Q9P2N5, Q7Z6E9, Q16637, O43143, Q9Y5S9, Q15393, O15116, P17931, Q9Y2W1, P78563, Q9NYV4, O00422, Q14498, Q9H0G5, O95758, Q92945, Q96LI5, Q6P2Q9, P26368, Q99590, Q12972, Q08170, Q8WXA9, Q9H0S4, Q05519, P08621, Q01130	2855	179	16792	1.64291	0.900322	0.00886324	0.633767
GOTERM_BP_DIRECT	GO:0097352~autophagosome maturation	13	0.439635	0.000330571	Q99816, Q9Y3E7, Q13286, Q92622, Q9BV40, O95295, Q9Y4P8, O95721, Q9UMX0, Q7Z6L1, P55072, Q9P2Y5, P51809	2855	25	16792	3.05844	0.906358	0.00906738	0.650878
GOTERM_BP_DIRECT	GO:0051899~membrane depolarization	13	0.439635	0.000330571	Q14524, Q07699, O00555, Q03164, Q03135, Q9Y698, P05412, Q00975, P05305, O00305, P54284, Q99497, Q05513	2855	25	16792	3.05844	0.906358	0.00906738	0.650878
GOTERM_BP_DIRECT	GO:0006283~transcription-coupled nucleotide-excision repair	26	0.87927	0.000337938	Q16531, Q92889, O60306, Q92905, P49916, P50613, P62487, P30876, P62875, P62979, P62877, Q13619, P12004, P27694, Q09472, P61218, P15927, Q93009, P19388, P24928, P19447, P19387, P05114, Q13620, P0CG48, P0CG47	2855	74	16792	2.06651	0.911173	0.00923321	0.665338
GOTERM_BP_DIRECT	GO:0008277~regulation of G-protein coupled receptor protein signaling pathway	17	0.574907	0.00033819	Q9NVN3, P18509, P49758, O94810, Q9P212, O75916, P50150, Q8TEY7, Q13371, Q9NQ66, Q9Y2X7, Q9NSB8, O14924, P49798, Q9Y2K6, O60262, P41220	2855	39	16792	2.56378	0.911333	0.00920494	0.665832
GOTERM_BP_DIRECT	GO:0000302~response to reactive oxygen species	17	0.574907	0.00033819	Q9UBK2, P00441, P04040, O14618, P30041, Q96SL4, P02649, P09211, P04179, P10599, P30048, P07237, Q16849, P62995, P32119, Q06830, Q99757	2855	39	16792	2.56378	0.911333	0.00920494	0.665832
GOTERM_BP_DIRECT	GO:0006661~phosphatidylinositol biosynthetic process	22	0.743997	0.000341322	P48736, O15357, Q9Y217, P09038, Q99755, Q92835, P27986, Q9Y2I7, O00443, P42338, P16885, Q8NEB9, O75747, Q08AM6, Q6PCB7, O43426, O00459, O60331, P84077, Q92562, O14735, Q99570	2855	58	16792	2.23096	0.9133	0.00925466	0.671979
GOTERM_BP_DIRECT	GO:0046034~ATP metabolic process	15	0.507271	0.000357763	O75356, P18509, Q92934, P12883, Q9NTK5, P21281, P11142, P06576, P54819, P08107, P50993, P38606, Q01433, P55072, P05026	2855	32	16792	2.75701	0.922936	0.00966179	0.704238
GOTERM_BP_DIRECT	GO:0007093~mitotic cell cycle checkpoint	15	0.507271	0.000357763	P06400, O14757, Q13257, Q9Y6D9, P83731, O95229, Q96AH0, O60566, Q96EP1, Q07817, Q14683, Q9NYY3, Q9BQ15, Q12959, P01112	2855	32	16792	2.75701	0.922936	0.00966179	0.704238
GOTERM_BP_DIRECT	GO:0060045~positive regulation of cardiac muscle cell proliferation	12	0.405817	0.000375771	P36894, P14635, P09038, P46531, Q02297, P09544, Q06413, Q8WW38, P11362, Q06330, P06493, Q16539	2855	22	16792	3.20815	0.932265	0.0101076	0.739562
GOTERM_BP_DIRECT	GO:0045736~negative regulation of cyclin-dependent protein serine/threonine kinase activity	12	0.405817	0.000375771	P53350, P21580, Q96MH2, P25054, P42771, O00255, P38936, Q01664, Q96SZ6, P49715, P46527, Q92831	2855	22	16792	3.20815	0.932265	0.0101076	0.739562
GOTERM_BP_DIRECT	GO:0051000~positive regulation of nitric-oxide synthase activity	12	0.405817	0.000375771	P41595, P03372, P02649, Q15554, Q14289, Q16665, O75052, P01116, P31749, Q8WTV0, P62158, P30793	2855	22	16792	3.20815	0.932265	0.0101076	0.739562
GOTERM_BP_DIRECT	GO:0016079~synaptic vesicle exocytosis	12	0.405817	0.000375771	P63027, P20336, Q9H3Z4, O95295, Q9C026, Q00535, Q86UR5, O60331, P60880, Q6PUV4, O14810, O14795	2855	22	16792	3.20815	0.932265	0.0101076	0.739562
GOTERM_BP_DIRECT	GO:0034260~negative regulation of GTPase activity	18	0.608725	0.000375894	P46940, Q15669, P18509, O43374, Q9BST9, Q9Y6D6, Q4VCS5, O94813, Q9P107, P35241, P32121, Q5S007, Q15363, Q07912, O43924, P49407, O00410, P01112	2855	43	16792	2.46207	0.932325	0.0100731	0.739804
GOTERM_BP_DIRECT	GO:0001649~osteoblast differentiation	33	1.116	0.000380038	P17275, P51659, P35998, Q9Y294, P04040, Q9BZE4, Q14192, P35232, Q08211, P05186, P17302, Q9BQG0, Q00610, P08151, Q00839, P56704, P48431, Q9NR30, O43623, O75643, O75165, P41252, P49327, Q13950, Q9NZC7, P06576, Q06413, P07910, Q9P2E9, O95863, Q15672, P01210, P31749	2855	104	16792	1.86628	0.934305	0.0101457	0.747931
GOTERM_BP_DIRECT	GO:0045197~establishment or maintenance of epithelial cell apical/basal polarity	9	0.304363	0.000394283	Q99626, P78352, P41743, Q92796, Q13418, Q7KZI7, Q15700, Q96RT1, Q12959	2855	13	16792	4.07188	0.94068	0.010485	0.77586
GOTERM_BP_DIRECT	GO:0097284~hepatocyte apoptotic process	9	0.304363	0.000394283	P06400, Q07817, Q13043, P05783, P48736, P62330, P25445, P55957, Q13188	2855	13	16792	4.07188	0.94068	0.010485	0.77586
GOTERM_BP_DIRECT	GO:0006995~cellular response to nitrogen starvation	9	0.304363	0.000394283	Q9H0R8, Q14457, Q9H492, O95352, Q9H1Y0, Q9GZQ8, P60520, Q9BXW4, Q8TDY2	2855	13	16792	4.07188	0.94068	0.010485	0.77586
GOTERM_BP_DIRECT	GO:0071285~cellular response to lithium ion	9	0.304363	0.000394283	Q15465, P12830, Q9UII7, P27797, Q8IWU9, P49917, Q14934, P25445, P49715, P46527	2855	13	16792	4.07188	0.94068	0.010485	0.77586
GOTERM_BP_DIRECT	GO:0031175~neuron projection development	32	1.08218	0.000402802	Q14289, Q96N67, P13591, P11137, Q9Y4G8, O43175, P12830, Q00536, Q00535, Q15078, P07948, P06400, P78537, P18509, Q96SB3, O75385, Q9UL45, Q12860, Q9UII7, Q13972, P46934, Q9Y6D6, P05067, P62491, Q15109, Q13620, P47756, P09471, O95295, P09429, Q9BUP0, O95155, Q13277	2855	100	16792	1.88212	0.944193	0.0106707	0.792562
GOTERM_BP_DIRECT	GO:0031100~organ regeneration	19	0.642543	0.000404951	Q05932, Q06203, P06493, P31939, P20248, Q16611, P35318, P52945, P46531, P37173, P09211, P27708, P11802, P14618, P38936, P37231, P02647, P08709, Q15648	2855	47	16792	2.37767	0.945046	0.0106878	0.796773
GOTERM_BP_DIRECT	GO:0043536~positive regulation of blood vessel endothelial cell migration	11	0.371999	0.000411028	Q8IY63, P09038, Q16236, P17252, P19174, Q16539, P07996, P01127, P04792, Q4VCS5, P31749	2855	19	16792	3.40514	0.947387	0.0108076	0.808685
GOTERM_BP_DIRECT	GO:0006892~post-Golgi vesicle-mediated transport	11	0.371999	0.000411028	Q9Y4I1, P63027, O00471, Q12846, Q9BV40, Q8WVM8, O14828, P84077, Q92673, P51809, O15126	2855	19	16792	3.40514	0.947387	0.0108076	0.808685
GOTERM_BP_DIRECT	GO:0010507~negative regulation of autophagy	16	0.541089	0.000422454	Q8N5C8, P43694, P08581, Q9NNW5, Q07820, A8K0Z3, P41595, Q07817, Q92622, Q08379, P41159, P48357, P42345, Q9NYJ8, P31749, P10415	2855	36	16792	2.61405	0.951524	0.0110658	0.831077
GOTERM_BP_DIRECT	GO:0007017~microtubule-based process	16	0.541089	0.000422454	Q13509, P04350, P07437, Q71U36, Q3ZCM7, P63167, P68363, Q16584, P68371, Q13748, P68366, Q9BVA1, P61758, Q9BQE3, Q13885, Q9BUF5	2855	36	16792	2.61405	0.951524	0.0110658	0.831077
GOTERM_BP_DIRECT	GO:0042769~DNA damage response, detection of DNA damage	16	0.541089	0.000422454	Q16531, P27694, P31689, P63146, P09874, P82673, P15927, P62979, P0CG48, Q13620, P62877, Q13619, P0CG47, O94782, P23396, P12004	2855	36	16792	2.61405	0.951524	0.0110658	0.831077
GOTERM_BP_DIRECT	GO:0009409~response to cold	16	0.541089	0.000422454	Q9UBK2, P06858, Q14790, P10827, P16989, P20020, P08588, P35318, P07900, P07550, P10809, P04179, Q6PCB7, P37231, O15240, P01100	2855	36	16792	2.61405	0.951524	0.0110658	0.831077
GOTERM_BP_DIRECT	GO:1901998~toxin transport	16	0.541089	0.000422454	P29466, P31689, P17987, P78371, Q9UJY5, P35606, Q99832, Q93050, Q05193, P49368, Q8WVM8, P48643, P50990, P11021, P50991, O14497	2855	36	16792	2.61405	0.951524	0.0110658	0.831077
GOTERM_BP_DIRECT	GO:0007220~Notch receptor processing	10	0.338181	0.000423461	Q96BI3, Q8NFT8, O00548, P49768, Q92542, Q99466, P49810, Q8WW43, Q9NZ42, Q9UM47	2855	16	16792	3.67601	0.951872	0.0110516	0.833049
GOTERM_BP_DIRECT	GO:0097421~liver regeneration	14	0.473453	0.000434018	P24385, P25963, P09601, O14965, Q15910, Q13243, P17676, P01106, Q30201, P08151, P00533, P12004, P62847, P62834	2855	29	16792	2.8394	0.955379	0.0112846	0.853733
GOTERM_BP_DIRECT	GO:0006906~vesicle fusion	22	0.743997	0.00044603	P08754, P63027, Q96NA8, O15400, Q13190, O95249, Q8N9I0, Q86SS6, O43752, O15498, Q9UKW4, O14662, Q9BV40, P21579, P23763, Q9BQG1, Q86Y82, Q9Y2J0, Q86YS7, Q9UNK0, P51809, Q13277	2855	59	16792	2.19314	0.959059	0.0115532	0.877263
GOTERM_BP_DIRECT	GO:0051091~positive regulation of sequence-specific DNA binding transcription factor activity	33	1.116	0.000458849	P19474, Q12774, Q9ULZ3, Q13188, P35222, P51532, O94972, Q9BXM7, P05305, P56524, P37231, Q9Y4K3, Q99497, Q99623, P56704, Q9UBK2, P15923, Q09472, Q12824, P15336, P14923, Q86YN6, Q12933, O60341, P09544, P03372, Q92731, Q9UQL6, O95786, O14641, Q9C035, Q14865, P31749	2855	105	16792	1.84851	0.962652	0.0118405	0.902367
GOTERM_BP_DIRECT	GO:0038083~peptidyl-tyrosine autophosphorylation	17	0.574907	0.000475483	P06239, P12931, Q14289, P51813, P41240, P27361, P00519, Q06187, P42680, P35968, P42684, P43405, Q9H3Y6, P06241, Q07912, P07947, P07948	2855	40	16792	2.49968	0.966849	0.0122232	0.934932
GOTERM_BP_DIRECT	GO:0042593~glucose homeostasis	32	1.08218	0.000487952	Q15831, P35368, P08138, P49366, P35568, P06737, Q49AN0, Q06124, P41159, P37231, P48357, O15240, P49715, Q9NQB0, Q16526, Q13131, Q8N6T7, P09172, Q92934, Q16665, P06744, Q6FHW4, Q13635, P52945, Q14721, P14672, P08237, P54646, P53985, P17706, P56539, P40763, P31749	2855	101	16792	1.86348	0.969683	0.012497	0.959339
GOTERM_BP_DIRECT	GO:0071550~death-inducing signaling complex assembly	7	0.236726	0.000491052	P19438, P04049, Q13546, Q14790, Q13158, Q15628, Q12933	2855	8	16792	5.14641	0.970349	0.0125311	0.965406
GOTERM_BP_DIRECT	GO:0042987~amyloid precursor protein catabolic process	7	0.236726	0.000491052	Q13286, Q96BI3, Q15392, P49768, Q92542, P49810, Q9NZ42	2855	8	16792	5.14641	0.970349	0.0125311	0.965406
GOTERM_BP_DIRECT	GO:2000641~regulation of early endosome to late endosome transport	7	0.236726	0.000491052	Q9Y3E7, P12931, O75165, P28482, P27361, Q02750, P36507	2855	8	16792	5.14641	0.970349	0.0125311	0.965406
GOTERM_BP_DIRECT	GO:0032872~regulation of stress-activated MAPK cascade	7	0.236726	0.000491052	Q14596, P09211, P28482, P27361, Q02750, P36507, Q06830	2855	8	16792	5.14641	0.970349	0.0125311	0.965406
GOTERM_BP_DIRECT	GO:0007411~axon guidance	45	1.52181	0.000491807	Q01082, O60890, Q8TEY7, Q8IUQ4, P08138, P13591, O94813, Q16555, P33176, P15311, P62993, P28482, P06241, P04629, Q9NRY4, Q15078, Q14194, Q9HCK4, P56704, Q13509, Q15465, Q96S59, P27361, Q07699, Q9H254, Q12840, O60282, Q92870, P11277, P16220, P63000, Q9ULB1, P35580, Q12955, Q96MS0, Q13485, P52799, O14640, Q2KJY2, O75582, P01116, P98172, P01111, P01112, P23560	2855	159	16792	1.66461	0.970509	0.0125057	0.966882
GOTERM_BP_DIRECT	GO:0007077~mitotic nuclear envelope disassembly	18	0.608725	0.000516492	O95067, Q96EE3, Q8WUM0, O75531, P17252, P78406, P05771, P06493, Q5SRE5, P14635, P02545, P53350, P37198, Q9HC98, Q92621, Q8TEM1, P49792, Q8N1F7	2855	44	16792	2.40611	0.975291	0.013083	1.01518
GOTERM_BP_DIRECT	GO:0043434~response to peptide hormone	18	0.608725	0.000516492	P04083, P42224, P35613, P29279, O75150, P30559, P35568, P16615, P04899, Q14232, P01178, P17302, P49770, O15164, P63096, Q14118, P46527, P15056	2855	44	16792	2.40611	0.975291	0.013083	1.01518
GOTERM_BP_DIRECT	GO:0045070~positive regulation of viral genome replication	13	0.439635	0.000519452	Q16531, O95793, P11388, O00571, Q9P035, Q08752, P78563, P46531, P62937, P11940, P54725, Q15633, Q16513	2855	26	16792	2.94081	0.97581	0.0131112	1.02097
GOTERM_BP_DIRECT	GO:0032496~response to lipopolysaccharide	46	1.55563	0.000522136	P17275, P29466, O14763, P37840, P23443, Q92769, P08138, O00206, P34995, O15111, P30793, P05164, Q13547, P35318, P46531, P08246, P11274, Q00653, P05186, P05305, Q16644, P51617, P16885, P30048, P16109, P01100, P26842, P19320, Q13151, P25942, Q14790, P51812, P35354, P05109, Q13330, Q96RT1, P48023, P19438, P08311, P05412, P10809, P04179, P26583, D3DR86, P25445, P42574, P01210	2855	164	16792	1.64972	0.976271	0.0131322	1.02622
GOTERM_BP_DIRECT	GO:0002755~MyD88-dependent toll-like receptor signaling pathway	15	0.507271	0.000524889	Q8N5C8, Q99836, Q13233, O00206, Q15750, Q06187, O43187, P62979, P0CG48, P10809, Q15025, P51617, Q9NYJ8, P0CG47, Q9Y4K3	2855	33	16792	2.67346	0.976734	0.0131549	1.0316
GOTERM_BP_DIRECT	GO:0030324~lung development	26	0.87927	0.000533836	P36894, Q14469, Q8WW38, P04198, P29279, P62136, P09038, P46531, P46379, P29474, O94788, P08151, P50281, P49715, Q15465, Q09472, P05089, Q15750, P20336, Q15796, P09544, O15230, P38571, Q02447, P09429, P00533	2855	76	16792	2.01213	0.978179	0.013331	1.0491
GOTERM_BP_DIRECT	GO:0000910~cytokinesis	19	0.642543	0.000546047	Q14457, Q9UQB9, P62491, P35579, O15392, P53350, P11233, Q07817, Q9HC98, P11234, O43293, Q8NEB9, O75116, P51587, Q9H8V3, Q9NQY0, O15085, O14578, Q16181	2855	48	16792	2.32814	0.980008	0.0135866	1.07297
GOTERM_BP_DIRECT	GO:0048015~phosphatidylinositol-mediated signaling	33	1.116	0.000551763	Q02297, P06239, P23443, P11362, P48736, Q9HCE1, P35568, P09038, P27986, P15311, P62993, O00443, O15530, P04626, O75747, Q06124, P06241, P04629, Q8WU20, P42345, P01127, Q9UQC2, O15294, Q13480, P42338, P15498, Q8NEB9, P61586, Q9BVC4, P21860, O00459, P00533, P31749	2855	106	16792	1.83107	0.98081	0.0136804	1.08415
GOTERM_BP_DIRECT	GO:0034097~response to cytokine	20	0.676361	0.000565216	P17275, P53609, P42224, P30559, Q07820, P12757, P16298, P52945, P05412, Q07817, P10276, Q01201, Q00653, Q16644, O94788, P09471, D3DR86, O43426, P01100, P29590, P10415	2855	52	16792	2.26216	0.982574	0.0139633	1.11044
GOTERM_BP_DIRECT	GO:0051289~protein homotetramerization	22	0.743997	0.000577616	P19793, P51649, Q06203, P49366, P34896, Q9Y3Z3, P04075, P12268, Q14500, P04040, Q9NWX6, P35609, P14735, P17858, Q13085, Q9H3D4, P04179, Q08379, O00429, Q8TCT9, Q9Y5T5, P32929	2855	60	16792	2.15659	0.984056	0.0142186	1.13467
GOTERM_BP_DIRECT	GO:0070534~protein K63-linked ubiquitination	16	0.541089	0.0005998	P63146, O60260, Q8IYW5, P46934, P61088, P42771, Q969T4, Q12933, Q96LR5, Q15819, O00308, Q9Y4L5, Q9C035, Q9Y4K3, Q96J02, Q9UNE7	2855	37	16792	2.5434	0.9864	0.0147102	1.178
GOTERM_BP_DIRECT	GO:0051439~regulation of ubiquitin-protein ligase activity involved in mitotic cell cycle	12	0.405817	0.000610097	P51965, P14635, Q9UM13, P53350, Q9UM11, O00762, Q12834, P30260, P06493, P24941, Q9UKT4, P51668	2855	23	16792	3.06867	0.987367	0.0149099	1.19811
GOTERM_BP_DIRECT	GO:0016239~positive regulation of macroautophagy	12	0.405817	0.000610097	Q96EB6, Q9BTA9, O00267, P35968, O75385, Q9BXM7, P54646, O95352, Q16665, Q13501, P09601, O60238	2855	23	16792	3.06867	0.987367	0.0149099	1.19811
GOTERM_BP_DIRECT	GO:0051966~regulation of synaptic transmission, glutamatergic	12	0.405817	0.000610097	Q14831, Q14832, Q06413, P50993, Q13387, O60890, P41594, P21579, P49768, Q14833, Q5S007, Q14416	2855	23	16792	3.06867	0.987367	0.0149099	1.19811
GOTERM_BP_DIRECT	GO:0090398~cellular senescence	12	0.405817	0.000610097	Q15554, Q92794, P27797, O15119, P42771, P38936, Q02750, Q05655, O60313, P16104, P29590, P01112	2855	23	16792	3.06867	0.987367	0.0149099	1.19811
GOTERM_BP_DIRECT	GO:2000379~positive regulation of reactive oxygen species metabolic process	14	0.473453	0.000647569	Q9Y572, Q7Z2X4, Q16236, P04637, Q13546, P37173, P24522, P62993, P01019, P41159, P38936, Q16539, P07996, P01127	2855	30	16792	2.74475	0.990343	0.015765	1.27125
GOTERM_BP_DIRECT	GO:2000463~positive regulation of excitatory postsynaptic potential	11	0.371999	0.000697263	P78352, Q16623, Q14289, P61266, Q05586, Q9Y566, O14640, Q86UR5, Q9NZ94, Q9ULB1, Q05513	2855	20	16792	3.23489	0.993237	0.0169074	1.36817
GOTERM_BP_DIRECT	GO:0071375~cellular response to peptide hormone stimulus	11	0.371999	0.000697263	P27695, P12931, P05305, Q00987, Q04206, P06241, P41240, O00255, P19838, Q03135, P16435	2855	20	16792	3.23489	0.993237	0.0169074	1.36817
GOTERM_BP_DIRECT	GO:0071363~cellular response to growth factor stimulus	18	0.608725	0.000700004	Q99828, P23443, P04040, Q13164, P35222, O43464, O43474, Q13546, Q00987, P04626, P29475, Q15672, P63244, Q14114, P07996, P20333, P01127, P29353	2855	45	16792	2.35264	0.993368	0.0169161	1.37352
GOTERM_BP_DIRECT	GO:0002576~platelet degranulation	32	1.08218	0.000707053	P02751, P18206, P21926, P00441, P04075, P01011, P35609, P62158, P12814, P61764, P68366, P05121, O75083, P01009, P16109, O43707, P07996, P01127, P01023, P07948, Q9Y490, P02768, P00451, P21333, P08514, P05067, Q06481, P10909, Q08380, Q96JJ7, P02647, P07602	2855	103	16792	1.8273	0.993695	0.0170276	1.38725
GOTERM_BP_DIRECT	GO:2000773~negative regulation of cellular senescence	8	0.270544	0.000708747	Q96EB6, Q15554, Q9H3D4, Q15672, Q00534, P41182, P00519, P78527	2855	11	16792	4.27754	0.993771	0.0170109	1.39056
GOTERM_BP_DIRECT	GO:0098911~regulation of ventricular cardiac muscle cell action potential	8	0.270544	0.000708747	P15924, Q9UI47, Q14126, Q13936, P14923, Q03135, Q92736, Q12959	2855	11	16792	4.27754	0.993771	0.0170109	1.39056
GOTERM_BP_DIRECT	GO:0033197~response to vitamin E	8	0.270544	0.000708747	Q01581, P24385, Q06413, P05089, Q14457, P41159, P04040, Q01130	2855	11	16792	4.27754	0.993771	0.0170109	1.39056
GOTERM_BP_DIRECT	GO:0036092~phosphatidylinositol-3-phosphate biosynthetic process	19	0.642543	0.000727515	P11362, P48736, P35568, Q13315, P09038, Q13480, P27986, Q9Y2I7, O00443, P62993, P42338, Q8NEB9, Q06124, O75747, O43426, Q8WU20, O00459, Q92562, Q99570	2855	49	16792	2.28062	0.994555	0.0173993	1.42713
GOTERM_BP_DIRECT	GO:0071560~cellular response to transforming growth factor beta stimulus	19	0.642543	0.000727515	Q9UBK2, P36897, P48059, Q92769, P05089, P00519, Q13164, Q9NZC7, Q03135, P35813, O14727, P09544, O15105, Q06413, P05305, P06241, P08621, P07947, P01210	2855	49	16792	2.28062	0.994555	0.0173993	1.42713
GOTERM_BP_DIRECT	GO:0021762~substantia nigra development	19	0.642543	0.000727515	P09936, P00367, P60953, O75489, P02686, Q5TCY1, P00338, P63167, P60709, P62158, P09038, P27348, Q9H7L9, P62258, P61586, P11413, Q04917, P18859, P11021	2855	49	16792	2.28062	0.994555	0.0173993	1.42713
GOTERM_BP_DIRECT	GO:2001171~positive regulation of ATP biosynthetic process	6	0.202908	0.000728486	Q9UBK2, Q7Z2X4, Q9BXM7, P01106, P55072, P40763	2855	6	16792	5.88161	0.994593	0.0173644	1.42902
GOTERM_BP_DIRECT	GO:2000323~negative regulation of glucocorticoid receptor signaling pathway	6	0.202908	0.000728486	O00327, P35232, Q49AN0, O15534, O15516, Q16526	2855	6	16792	5.88161	0.994593	0.0173644	1.42902
GOTERM_BP_DIRECT	GO:0090201~negative regulation of release of cytochrome c from mitochondria	10	0.338181	0.00076441	Q9Y255, Q07817, P02545, P32121, O60260, P30405, O60936, O60313, O75832, P31749	2855	17	16792	3.45977	0.99582	0.0181528	1.49898
GOTERM_BP_DIRECT	GO:0060307~regulation of ventricular cardiac muscle cell membrane repolarization	10	0.338181	0.00076441	P51787, Q99996, P17302, Q14524, O75083, Q07699, O75052, P56539, Q12809, Q13424	2855	17	16792	3.45977	0.99582	0.0181528	1.49898
GOTERM_BP_DIRECT	GO:0051571~positive regulation of histone H3-K4 methylation	10	0.338181	0.00076441	O15294, P26358, P38398, Q13485, Q13573, Q6ZW49, P10242, Q03164, Q9UBC3, P35222	2855	17	16792	3.45977	0.99582	0.0181528	1.49898
GOTERM_BP_DIRECT	GO:0048148~behavioral response to cocaine	9	0.304363	0.000782916	Q96KQ7, P37840, P28223, Q9NSB8, Q00535, P14416, P21728, P35462, P21917	2855	14	16792	3.78104	0.99634	0.018527	1.53501
GOTERM_BP_DIRECT	GO:0043923~positive regulation by host of viral transcription	9	0.304363	0.000782916	P05412, Q9H1E3, Q09472, Q12824, Q13573, Q01664, P08047, P51532, O14646	2855	14	16792	3.78104	0.99634	0.018527	1.53501
GOTERM_BP_DIRECT	GO:0030970~retrograde protein transport, ER to cytosol	9	0.304363	0.000782916	Q9BUN8, Q86TM6, Q15011, Q96CS3, Q8TAT6, P14625, P60468, Q92890, P55072	2855	14	16792	3.78104	0.99634	0.018527	1.53501
GOTERM_BP_DIRECT	GO:0006890~retrograde vesicle-mediated transport, Golgi to ER	27	0.913088	0.000784226	P62820, Q9H9E3, Q9H0B6, P35606, Q99661, P53621, P42858, Q9Y496, Q9NRW1, Q07866, Q12981, Q9P2W9, P46459, P49755, Q12840, Q9P2Y5, O75396, O43731, O15066, Q9UBF2, Q8WVM8, Q15363, P84085, Q8N6T3, Q9NZ43, P54920, P53618	2855	82	16792	1.93663	0.996374	0.0184966	1.53756
GOTERM_BP_DIRECT	GO:0048678~response to axon injury	13	0.439635	0.00079135	P05089, P00441, P46060, Q16288, P06493, P09038, Q07812, P04179, P09382, P04629, P14416, P07948, Q99757	2855	27	16792	2.83189	0.996555	0.0186019	1.55142
GOTERM_BP_DIRECT	GO:0031647~regulation of protein stability	24	0.811633	0.000892119	Q96QK1, P48556, P10619, Q9Y6I4, P60953, P60033, Q9UBN7, O60260, O15379, Q92830, O14908, Q9Y371, Q9ULZ3, P42771, O14965, P63165, P11142, Q9BY41, Q9NYF0, P28482, O15164, P01116, P10415, Q9UNE7	2855	70	16792	2.01655	0.998327	0.0208783	1.74733
GOTERM_BP_DIRECT	GO:0071300~cellular response to retinoic acid	24	0.811633	0.000892119	P56704, O15294, Q92769, P31645, Q14289, Q13573, Q9NR63, P46937, Q16288, O43464, O43474, P09544, P36955, P10276, Q06413, P42684, O94788, P13646, P41159, P01106, P08621, P37231, P07947, P07948	2855	70	16792	2.01655	0.998327	0.0208783	1.74733
GOTERM_BP_DIRECT	GO:0007595~lactation	17	0.574907	0.000896907	P24385, Q06203, Q9Y618, P11473, P05388, Q16665, P35670, P30559, P07741, Q96BW1, P11172, Q01959, Q03135, P16220, Q04656, P27708, Q15648	2855	42	16792	2.38065	0.998383	0.0209209	1.75663
GOTERM_BP_DIRECT	GO:0030900~forebrain development	18	0.608725	0.000936526	Q01094, Q15465, Q9UBK2, Q02880, P98164, P48431, P12931, P05067, O43464, P46531, O14727, P09471, P06241, Q8WU20, Q9NRY4, Q15468, Q9UM47, O14497	2855	46	16792	2.3015	0.998783	0.0217645	1.83354
GOTERM_BP_DIRECT	GO:0030100~regulation of endocytosis	14	0.473453	0.000943162	O60890, Q9UMY4, P49815, P00519, O00499, P61020, P18031, Q9BY11, Q13492, P20338, P42684, Q15036, Q8N6T3, P57105	2855	31	16792	2.65621	0.99884	0.0218463	1.84642
GOTERM_BP_DIRECT	GO:0043552~positive regulation of phosphatidylinositol 3-kinase activity	14	0.473453	0.000943162	Q9C0C7, Q6ZNE5, P60953, P12931, Q14289, P52735, Q9Y371, P35568, P63000, P09038, Q9UKW4, P01127, Q99570, P07948	2855	31	16792	2.65621	0.99884	0.0218463	1.84642
GOTERM_BP_DIRECT	GO:0043967~histone H4 acetylation	14	0.473453	0.000943162	O95619, Q09472, Q9H9T3, Q15014, O00213, Q9Y230, O14929, O96019, O15534, Q9UBU8, Q8TDI0, P51587, Q9Y265, Q9Y4A5	2855	31	16792	2.65621	0.99884	0.0218463	1.84642
GOTERM_BP_DIRECT	GO:0031667~response to nutrient levels	14	0.473453	0.000943162	Q8N6T7, Q9UBB5, P12931, P00441, Q92830, O95983, P48637, P27169, Q96KQ7, Q8IWU9, Q9UIS9, P04629, Q9NXA8, P98177	2855	31	16792	2.65621	0.99884	0.0218463	1.84642
GOTERM_BP_DIRECT	GO:0035235~ionotropic glutamate receptor signaling pathway	12	0.405817	0.000954386	P42261, Q13286, P48058, O15399, Q14289, Q05586, O43424, Q13224, P05067, Q15078, P42262, Q12879	2855	24	16792	2.94081	0.998929	0.0220323	1.8682
GOTERM_BP_DIRECT	GO:0071353~cellular response to interleukin-4	12	0.405817	0.000954386	Q13007, P08238, P05089, P05388, P49327, P68363, P12268, P49736, P11021, Q14145, Q6PK50, P29590, P39023	2855	24	16792	2.94081	0.998929	0.0220323	1.8682
GOTERM_BP_DIRECT	GO:0001764~neuron migration	32	1.08218	0.00100807	Q9H9T3, P11362, P49768, Q9Y4G8, P35222, P07900, P17302, P06241, Q00535, P50542, Q15078, Q13319, P10636, Q92913, Q02880, Q9P0L2, Q8IZT6, Q16288, Q92870, P35580, Q16620, Q06413, Q8NFT8, P62258, Q07812, Q9BVA1, Q15672, Q9NRI5, Q7KZI7, Q9GZM8, Q9HAR2, O43602	2855	105	16792	1.79249	0.999271	0.0231831	1.9723
GOTERM_BP_DIRECT	GO:0002028~regulation of sodium ion transport	11	0.371999	0.00112944	P07550, Q9H4A3, P29474, P29475, Q04917, P14416, Q9H254, P05023, Q13557, Q09013, O15534	2855	21	16792	3.08084	0.999695	0.0258565	2.20725
GOTERM_BP_DIRECT	GO:1900182~positive regulation of protein localization to nucleus	11	0.371999	0.00112944	Q15831, P53350, P12931, Q96JB5, P08138, P06241, P42771, P06493, Q9Y5K6, Q99497, P31749	2855	21	16792	3.08084	0.999695	0.0258565	2.20725
GOTERM_BP_DIRECT	GO:0048025~negative regulation of mRNA splicing, via spliceosome	11	0.371999	0.00112944	Q15287, O00422, Q08170, P26368, P22626, Q16629, Q07021, Q13627, P62995, Q13242, P61978	2855	21	16792	3.08084	0.999695	0.0258565	2.20725
GOTERM_BP_DIRECT	GO:0006605~protein targeting	16	0.541089	0.00114836	Q16543, O14908, P62913, Q9Y6Q5, P31946, Q96RT1, P61981, Q92673, P27348, P62258, P57105, O95166, Q58A45, Q9NYG2, P29590, P63104	2855	39	16792	2.41297	0.999734	0.0262004	2.24382
GOTERM_BP_DIRECT	GO:0019228~neuronal action potential	13	0.439635	0.0011724	Q9GZN0, Q12955, Q7Z406, P16389, Q14524, Q9Y691, Q9UQD0, Q15858, P21728, Q99250, P35498, Q9Y5Y9, Q9NY46	2855	28	16792	2.73075	0.999776	0.0266569	2.29028
GOTERM_BP_DIRECT	GO:0021983~pituitary gland development	13	0.439635	0.0011724	P18509, P36894, P48431, Q9UII7, P14921, Q06330, O60341, P16220, P12830, O94788, Q9NSC2, O95343, P78337, P08151	2855	28	16792	2.73075	0.999776	0.0266569	2.29028
GOTERM_BP_DIRECT	GO:0009611~response to wounding	22	0.743997	0.00119268	Q01860, P02751, P48431, P21741, P23443, P29279, P43003, P43004, O14965, Q12879, P63000, P41597, P35318, P52945, Q15109, P14136, Q13243, Q9HAN9, Q00535, P01106, P08151, P01127	2855	63	16792	2.0539	0.999806	0.0270264	2.32947
GOTERM_BP_DIRECT	GO:0006874~cellular calcium ion homeostasis	29	0.980724	0.00124327	Q96TC7, P27797, Q05586, P16615, Q09013, Q03135, P08246, P36544, P05026, P98194, P25942, P23634, P28223, P11473, P05771, P20020, Q9HD20, Q92736, P41597, P13693, P41595, P02649, P42338, P14416, P28335, Q9H7F0, P21917, P35462, P20073	2855	93	16792	1.83405	0.999865	0.0280685	2.42712
GOTERM_BP_DIRECT	GO:1904851~positive regulation of establishment of protein localization to telomere	7	0.236726	0.00126044	P40227, P78371, P17987, P48643, P50990, P50991, Q99832	2855	9	16792	4.57459	0.999881	0.0283615	2.46025
GOTERM_BP_DIRECT	GO:0042754~negative regulation of circadian rhythm	7	0.236726	0.00126044	Q9C0C6, O15055, Q96ST3, O43463, P23246, Q49AN0, Q16526	2855	9	16792	4.57459	0.999881	0.0283615	2.46025
GOTERM_BP_DIRECT	GO:0006414~translational elongation	10	0.338181	0.0012992	Q05639, P68104, P26641, P05387, P13639, P49411, P05386, Q9Y450, O00178, P24534	2855	18	16792	3.26756	0.99991	0.0291299	2.53498
GOTERM_BP_DIRECT	GO:0048384~retinoic acid receptor signaling pathway	10	0.338181	0.0012992	P19793, P10276, O94788, P28702, Q13573, Q9NR63, O43707, P62508, P55055, P29590	2855	18	16792	3.26756	0.99991	0.0291299	2.53498
GOTERM_BP_DIRECT	GO:0071901~negative regulation of protein serine/threonine kinase activity	10	0.338181	0.0012992	O75367, Q99828, Q9H4A3, Q9UD71, Q96JB5, P31947, Q9ULZ3, P00519, P04792, P61981	2855	18	16792	3.26756	0.99991	0.0291299	2.53498
GOTERM_BP_DIRECT	GO:0030705~cytoskeleton-dependent intracellular transport	10	0.338181	0.0012992	P07437, P33176, Q71U36, Q9HD67, Q9BQE3, O60333, P68363, Q2KJY2, Q12840, O60282	2855	18	16792	3.26756	0.99991	0.0291299	2.53498
GOTERM_BP_DIRECT	GO:1903861~positive regulation of dendrite extension	10	0.338181	0.0012992	Q9HCE7, Q96PU5, P21579, O95294, Q9BQG1, O60260, Q86UR5, O95741, Q8N9I0, Q9NZM3	2855	18	16792	3.26756	0.99991	0.0291299	2.53498
GOTERM_BP_DIRECT	GO:0061024~membrane organization	14	0.473453	0.0013437	Q99653, P41743, P11233, Q13286, P27348, O60343, P62258, Q15392, P02686, P31947, Q04917, P31946, P61981, P63104	2855	32	16792	2.5732	0.999934	0.0300193	2.62072
GOTERM_BP_DIRECT	GO:0045595~regulation of cell differentiation	14	0.473453	0.0013437	Q9Y6B2, P04049, O43474, O95996, Q13490, O95758, P11362, P67775, Q9H9S0, P25054, P26583, P30153, Q13950, Q13761	2855	32	16792	2.5732	0.999934	0.0300193	2.62072
GOTERM_BP_DIRECT	GO:1900026~positive regulation of substrate adhesion-dependent cell spreading	14	0.473453	0.0013437	Q99828, P60953, P48059, Q08495, Q7Z628, P27797, P50570, Q07021, P21333, P63000, P46109, Q92766, P02647, P15056	2855	32	16792	2.5732	0.999934	0.0300193	2.62072
GOTERM_BP_DIRECT	GO:0007213~G-protein coupled acetylcholine receptor signaling pathway	9	0.304363	0.00142834	P62873, Q9NQ66, P08173, P50148, Q15078, P20309, P04899, P25098, P29992	2855	15	16792	3.52897	0.999964	0.0317821	2.78359
GOTERM_BP_DIRECT	GO:0000729~DNA double-strand break processing	9	0.304363	0.00142834	Q13315, P49959, P38398, Q99708, P61088, Q92993, Q9H4L7, Q99728, Q15819	2855	15	16792	3.52897	0.999964	0.0317821	2.78359
GOTERM_BP_DIRECT	GO:2000310~regulation of N-methyl-D-aspartate selective glutamate receptor activity	9	0.304363	0.00142834	P78352, Q9UBK2, Q06413, Q13387, Q14289, P53355, Q13972, Q9NZ94, Q9ULB1	2855	15	16792	3.52897	0.999964	0.0317821	2.78359
GOTERM_BP_DIRECT	GO:0032469~endoplasmic reticulum calcium ion homeostasis	9	0.304363	0.00142834	Q15011, Q07812, P49768, Q14643, P16615, Q16611, Q13557, P29590, P10415	2855	15	16792	3.52897	0.999964	0.0317821	2.78359
GOTERM_BP_DIRECT	GO:0007059~chromosome segregation	23	0.777815	0.00143677	Q96T76, Q9Y448, Q9HBM1, P11388, P11387, O00571, P30153, O15523, P49454, Q9P2Y5, O76071, Q03188, P05141, Q15435, Q9HC98, Q96SN8, P04150, P38398, Q56NI9, Q9GZM8, P23396, P63279, Q5FBB7	2855	68	16792	1.98937	0.999966	0.031868	2.79982
GOTERM_BP_DIRECT	GO:0006306~DNA methylation	12	0.405817	0.00144453	P16455, P26358, Q15910, Q96KQ7, Q9NRZ9, Q9H9B1, O94776, Q86YP4, Q8WXI9, Q03164, P01100, Q9UBC3	2855	25	16792	2.82317	0.999968	0.0319385	2.81472
GOTERM_BP_DIRECT	GO:0032801~receptor catabolic process	8	0.270544	0.00145141	Q9HCE7, Q14457, P46934, Q00535, Q9Y371, P07384, Q9P2Y5, Q99570	2855	12	16792	3.92107	0.99997	0.0319896	2.82795
GOTERM_BP_DIRECT	GO:0090399~replicative senescence	8	0.270544	0.00145141	P04637, Q13315, O14757, P08473, Q13535, P42771, P38936, O96017	2855	12	16792	3.92107	0.99997	0.0319896	2.82795
GOTERM_BP_DIRECT	GO:0006346~methylation-dependent chromatin silencing	8	0.270544	0.00145141	Q96EB6, Q13547, Q8WWY6, Q9UBB5, Q9NRZ9, Q9UIS9, O95983, Q8NHZ7	2855	12	16792	3.92107	0.99997	0.0319896	2.82795
GOTERM_BP_DIRECT	GO:0032434~regulation of proteasomal ubiquitin-dependent protein catabolic process	8	0.270544	0.00145141	P54727, Q9NRR5, Q03113, P54725, P10398, Q8N668, Q9BW61, P61086	2855	12	16792	3.92107	0.99997	0.0319896	2.82795
GOTERM_BP_DIRECT	GO:0019430~removal of superoxide radicals	8	0.270544	0.00145141	P05164, Q04656, P00441, P04179, P29474, O14618, P32119, Q06830	2855	12	16792	3.92107	0.99997	0.0319896	2.82795
GOTERM_BP_DIRECT	GO:0007611~learning or memory	15	0.507271	0.00146879	Q14722, P49281, Q06413, P10827, Q92529, Q96PM9, P05129, P04629, P42574, P11161, P06744, Q13224, P00533, P35462, Q12879	2855	36	16792	2.45067	0.999973	0.0322676	2.86136
GOTERM_BP_DIRECT	GO:0090307~mitotic spindle assembly	15	0.507271	0.00146879	Q14974, P21333, O96017, Q9ULW0, P62491, Q9UGJ1, O15392, Q13490, Q9BSJ2, O15066, Q08379, P61586, P98170, P10244, Q00610	2855	36	16792	2.45067	0.999973	0.0322676	2.86136
GOTERM_BP_DIRECT	GO:0030036~actin cytoskeleton organization	37	1.25127	0.00150368	P54252, O14745, P60953, O60610, O14492, O60890, Q9ULV4, Q12774, P41182, P11171, P23528, Q4VCS5, P11274, O15530, P42684, P84095, O75161, O43312, Q01518, Q08495, P63167, Q13464, O00560, P00519, O75369, P63000, Q9NSV4, Q92558, Q9UNA1, Q6ZSZ5, P47756, Q16658, Q9Y4D1, P61586, P01116, O60331, O15085	2855	130	16792	1.674	0.999979	0.032921	2.92836
GOTERM_BP_DIRECT	GO:0043085~positive regulation of catalytic activity	26	0.87927	0.00150621	Q12846, P10619, O15519, Q99828, O15294, P00441, P49768, P51512, P48736, P31946, P51511, Q8WW43, P49810, Q9Y263, Q9ULZ9, Q03135, Q8IY92, P06748, Q04656, Q9UKN8, Q96BI3, Q92542, Q9NZ42, P84077, P07602, P10415	2855	81	16792	1.88792	0.99998	0.032875	2.93322
GOTERM_BP_DIRECT	GO:0045184~establishment of protein localization	16	0.541089	0.00155208	Q9BUN8, P78352, Q53EZ4, Q14974, P48059, Q9ULV4, P21333, D3DR37, P00519, Q9ULB1, Q969T9, P53350, P35241, Q12955, Q00987, P23508, P55072	2855	40	16792	2.35264	0.999985	0.0337572	3.02126
GOTERM_BP_DIRECT	GO:0007346~regulation of mitotic cell cycle	16	0.541089	0.00155208	Q96EB6, P06400, Q5VTR2, P61024, O75150, P50750, O00560, Q13635, O15392, Q9NY61, P53350, Q9HC98, O43293, P01106, P38936, Q9UKT4	2855	40	16792	2.35264	0.999985	0.0337572	3.02126
GOTERM_BP_DIRECT	GO:0021987~cerebral cortex development	20	0.676361	0.0015854	Q96SB3, Q8IZT6, P21741, Q92934, P19022, Q9NQ66, O15409, Q05586, Q16665, P31939, O60341, Q92574, Q07954, Q16548, Q16620, P22102, Q07812, P62258, Q14114, P16104	2855	56	16792	2.10058	0.999988	0.0343656	3.08516
GOTERM_BP_DIRECT	GO:0045454~cell redox homeostasis	25	0.845451	0.00159704	Q16236, P09622, O95831, P30041, Q8IXB1, Q9H3N1, P29474, P29475, P30048, P32119, P48506, Q06830, Q13423, P27695, P30101, P02788, Q14554, O00522, Q8NBS9, Q13087, P10599, P35638, P07237, Q96JJ7, Q99757	2855	77	16792	1.90961	0.999989	0.0345093	3.10746
GOTERM_BP_DIRECT	GO:0010501~RNA secondary structure unwinding	17	0.574907	0.00159946	Q9NR30, P26196, Q8TDD1, Q9UHI6, O00571, O15523, P17844, Q9UMR2, Q9NUU7, Q9Y2R4, Q92841, Q9NY93, Q92499, Q86TM3, Q9H0S4, Q9GZR7, Q9NVP1	2855	44	16792	2.27244	0.99999	0.034457	3.11211
GOTERM_BP_DIRECT	GO:0030178~negative regulation of Wnt signaling pathway	19	0.642543	0.00161068	O95996, P24385, O15169, P49815, Q9NZC7, Q9Y3M2, Q93074, Q07954, Q9HBU1, O95644, Q99750, P25054, P49674, Q9NYF0, Q14934, Q68DV7, P63244, O95343, Q96B18	2855	52	16792	2.14905	0.99999	0.0345906	3.13361
GOTERM_BP_DIRECT	GO:0016567~protein ubiquitination	84	2.84072	0.00161412	Q14999, P51965, Q9Y4X5, P19474, Q16236, Q13829, Q14145, Q9Y5A7, P61077, Q15819, Q9Y314, Q9NV06, Q86TM6, O00308, P53350, Q00987, P61081, Q9UK22, O95352, Q8WV44, Q9NXK8, Q13616, Q13618, Q96J02, Q9BS75, Q9UKB1, Q8WZ19, P21580, Q9H0M0, Q8WVZ9, P68036, P63146, P22314, P40337, Q9BSL1, P46934, Q99728, P32121, Q96PU5, O00762, P98170, Q68DV7, O15164, Q9UK73, P49407, O14543, P62837, Q9UJ41, Q9H469, P60953,…	2855	359	16792	1.3762	0.999991	0.0345597	3.14019
GOTERM_BP_DIRECT	GO:0042149~cellular response to glucose starvation	13	0.439635	0.00169361	Q13131, Q6ZNE5, Q16236, P18848, Q14457, Q9Y371, P04637, P54646, Q8NEB9, Q9BQG0, P11021, Q99570, P10415	2855	29	16792	2.63658	0.999995	0.0361241	3.29239
GOTERM_BP_DIRECT	GO:0006294~nucleotide-excision repair, preincision complex assembly	13	0.439635	0.00169361	Q16531, P27694, P09874, P50613, P15927, P19447, P54727, P62979, P0CG48, Q13620, P62877, Q13619, P0CG47	2855	29	16792	2.63658	0.999995	0.0361241	3.29239
GOTERM_BP_DIRECT	GO:0046627~negative regulation of insulin receptor signaling pathway	13	0.439635	0.00169361	Q7Z2X4, P23443, P49815, P05771, Q05655, P35568, P18031, Q92574, Q04206, P17706, P49840, O14543, Q05513	2855	29	16792	2.63658	0.999995	0.0361241	3.29239
GOTERM_BP_DIRECT	GO:1904886~beta-catenin destruction complex disassembly	11	0.371999	0.0017575	P56704, P49841, O15169, Q9UG07, P25054, O14641, O14640, P48729, P35222, Q03135, Q92997, P62136	2855	22	16792	2.94081	0.999997	0.0373512	3.41457
GOTERM_BP_DIRECT	GO:0032435~negative regulation of proteasomal ubiquitin-dependent protein catabolic process	11	0.371999	0.0017575	Q15465, Q9BTA9, P46379, P08238, Q92922, O14908, O00560, Q30201, P49789, Q99497, Q6PK50, Q9P0U3	2855	22	16792	2.94081	0.999997	0.0373512	3.41457
GOTERM_BP_DIRECT	GO:0046330~positive regulation of JNK cascade	22	0.743997	0.00186043	P26842, Q99836, P60953, O95257, Q8N4C8, Q14289, O15169, Q9NQ66, P29279, O43353, O00206, Q9ULZ3, O00560, Q13188, Q16584, Q13546, Q99683, P24522, P09429, Q16890, Q8TDY2, P01112	2855	65	16792	1.9907	0.999998	0.0393803	3.61107
GOTERM_BP_DIRECT	GO:0043627~response to estrogen	22	0.743997	0.00186043	P24385, O75916, Q09472, P00338, P35221, P22466, P09601, Q03135, O43541, P07900, P03372, P37173, P38398, P10809, P53805, P28482, Q16849, Q8IWU9, P37231, P50281, P02647, P08709	2855	65	16792	1.9907	0.999998	0.0393803	3.61107
GOTERM_BP_DIRECT	GO:0070555~response to interleukin-1	14	0.473453	0.00187592	Q99836, P04083, P12931, P37840, P17252, P14921, O43353, O43187, P41743, P51617, P56524, Q04206, Q9Y4K3, P48506	2855	33	16792	2.49523	0.999999	0.0395852	3.64062
GOTERM_BP_DIRECT	GO:0014066~regulation of phosphatidylinositol 3-kinase signaling	25	0.845451	0.00194128	O75356, Q12923, Q02297, P06239, P11362, P35568, P09038, P27986, P62993, P04626, Q06124, P28482, P06241, Q8WU20, P01127, P27361, Q99755, Q13480, P42338, P15498, P21860, O60331, O00459, P00533, P31749	2855	78	16792	1.88513	0.999999	0.0408169	3.76515
GOTERM_BP_DIRECT	GO:0007612~learning	20	0.676361	0.0020049	Q92913, P78352, Q96SB3, P26378, P35354, O60260, Q9NZ94, P16298, P21796, Q9ULB1, P05412, Q16620, Q7LC44, P41594, Q9P2K8, P06241, O43426, P35462, P21728, Q8NBU5	2855	57	16792	2.06372	0.999999	0.0420044	3.88625
GOTERM_BP_DIRECT	GO:0040008~regulation of growth	19	0.642543	0.00205726	O95619, Q8N2F6, Q15014, O00548, P30153, Q9H160, Q9Y230, Q969T4, Q92993, Q13177, Q14511, Q5PSV4, O96019, P37173, Q9UBU8, P67775, Q9Y265, P29353, O14543	2855	53	16792	2.1085	1	0.042953	3.98579
GOTERM_BP_DIRECT	GO:0000724~double-strand break repair via homologous recombination	24	0.811633	0.0020613	P27694, Q9H1E3, P49959, Q92889, Q99708, P61088, Q92698, P25490, P49916, P23246, P09874, Q96AH0, P39748, Q8N6L0, P15927, Q8IY92, O00487, Q13315, Q9UBU8, P38398, Q9BQ15, P51587, Q06609, P16104	2855	74	16792	1.90755	1	0.0429107	3.99347
GOTERM_BP_DIRECT	GO:0007584~response to nutrient	24	0.811633	0.0020613	P19320, Q6P1M0, P00966, P42224, O15294, P31645, P23443, P00338, O14929, P23526, P04899, P16435, O14727, P37173, P21731, P55809, Q00613, P14618, P42345, P37231, P02647, P48506, O43768, Q99757	2855	74	16792	1.90755	1	0.0429107	3.99347
GOTERM_BP_DIRECT	GO:0032147~activation of protein kinase activity	17	0.574907	0.00209572	Q92913, Q15831, Q9Y572, P05386, O15169, Q05655, Q9ULW0, P37173, Q9H4A3, Q7KZI7, Q8N122, P14416, Q9H8V3, P09429, P01127, Q9Y4K3, Q12959	2855	45	16792	2.22194	1	0.0434858	4.05884
GOTERM_BP_DIRECT	GO:0006883~cellular sodium ion homeostasis	10	0.338181	0.00209856	P50993, P01019, Q96PU5, P54707, P54709, P05023, Q96BR1, O00141, P05026, Q9HBY8	2855	19	16792	3.09558	1	0.0434179	4.06423
GOTERM_BP_DIRECT	GO:1902236~negative regulation of endoplasmic reticulum stress-induced intrinsic apoptotic signaling pathway	10	0.338181	0.00209856	Q86TM6, P52945, Q15011, P08107, O43889, Q5S007, O60260, O60313, P18031, Q99497	2855	19	16792	3.09558	1	0.0434179	4.06423
GOTERM_BP_DIRECT	GO:0051968~positive regulation of synaptic transmission, glutamatergic	10	0.338181	0.00209856	P18509, Q14289, P15104, P35354, P04629, P30559, Q9NZ94, P21728, P00533, Q9ULB1	2855	19	16792	3.09558	1	0.0434179	4.06423
GOTERM_BP_DIRECT	GO:0010765~positive regulation of sodium ion transport	10	0.338181	0.00209856	Q12955, Q12860, Q14524, Q07699, Q9BYP7, P61328, Q96BR1, P31749, O00141, Q9HBY8	2855	19	16792	3.09558	1	0.0434179	4.06423
GOTERM_BP_DIRECT	GO:0061098~positive regulation of protein tyrosine kinase activity	12	0.405817	0.00212291	P56704, Q13432, P01019, Q9C0H9, O14641, Q8IZP0, Q14114, P21860, Q13177, P01127, P18031, Q92598	2855	26	16792	2.71459	1	0.0437848	4.11047
GOTERM_BP_DIRECT	GO:0050999~regulation of nitric-oxide synthase activity	12	0.405817	0.00212291	O95865, P07900, P29474, P50570, P41159, O75052, P00533, Q03135, P31749, Q9Y314, P62158, P30793	2855	26	16792	2.71459	1	0.0437848	4.11047
GOTERM_BP_DIRECT	GO:2001238~positive regulation of extrinsic apoptotic signaling pathway	12	0.405817	0.00212291	P30101, Q13546, P01019, Q13158, Q9ULZ3, P55957, Q13177, Q12933, Q9NQX7, Q9NZC7, Q03135, P29590	2855	26	16792	2.71459	1	0.0437848	4.11047
GOTERM_BP_DIRECT	GO:0032148~activation of protein kinase B activity	12	0.405817	0.00212291	Q02297, P12931, O15530, Q9BZF1, Q9BXM7, P10599, P20783, O14713, Q16288, P01127, Q99497, Q05513	2855	26	16792	2.71459	1	0.0437848	4.11047
GOTERM_BP_DIRECT	GO:0071455~cellular response to hyperoxia	6	0.202908	0.00219078	O95352, P25445, P37231, Q12778, Q9UBC3, Q03135	2855	7	16792	5.04138	1	0.0450246	4.23919
GOTERM_BP_DIRECT	GO:1901385~regulation of voltage-gated calcium channel activity	6	0.202908	0.00219078	Q99469, O00305, Q02641, P54284, P11532, Q08289	2855	7	16792	5.04138	1	0.0450246	4.23919
GOTERM_BP_DIRECT	GO:1903608~protein localization to cytoplasmic stress granule	6	0.202908	0.00219078	Q92499, P31483, Q08211, P05455, P67809, O00571	2855	7	16792	5.04138	1	0.0450246	4.23919
GOTERM_BP_DIRECT	GO:0006501~C-terminal protein lipidation	6	0.202908	0.00219078	Q96DT6, O95352, Q9Y4P1, Q9H1Y0, O94817, Q8WYN0	2855	7	16792	5.04138	1	0.0450246	4.23919
GOTERM_BP_DIRECT	GO:0070374~positive regulation of ERK1 and ERK2 cascade	46	1.55563	0.00221425	P35348, Q6PJW1, P12931, Q14289, P17252, P29279, O00206, Q9ULZ3, Q9Y4G8, Q02750, P14174, P09038, P35232, Q06124, P04629, Q9H4G4, P36507, P01127, Q969H0, Q99623, P15056, P62834, P61224, P18509, Q99828, P28223, Q9NZC2, O43353, P27361, P00519, Q9NZQ0, P05412, P41595, P35968, Q8IZY2, P32121, Q9Y258, P23945, P14416, P09429, P00533, P28335, P49407, Q13557, Q05513, P85298, P01112	2855	175	16792	1.54602	1	0.0453664	4.28368
GOTERM_BP_DIRECT	GO:0019886~antigen processing and presentation of exogenous peptide antigen via MHC class II	28	0.946906	0.00227067	P55735, Q9H0B6, Q9BXS5, Q9Y6Q5, P61163, Q99661, O14576, P53992, Q00610, Q9Y496, P84077, Q9Y4K3, Q07866, P27824, P50570, P63167, P04229, Q12840, P51149, O95487, Q15436, O15066, Q14204, Q14203, P42025, P07339, Q10567, O95782	2855	92	16792	1.79006	1	0.046364	4.39052
GOTERM_BP_DIRECT	GO:0006979~response to oxidative stress	32	1.08218	0.00229052	P49768, P28562, P09601, Q15165, P05164, O95168, Q9BXM7, P30048, Q5S007, Q6XQN6, P04264, P50281, P48506, P32119, P23396, Q96EB6, P35354, O60260, O00217, P05067, P00519, Q93062, P19447, Q13480, P48637, P02649, P11226, Q15392, O75874, P00533, P31749, Q9HBY8	2855	110	16792	1.71101	1	0.0466273	4.42807
GOTERM_BP_DIRECT	GO:0050728~negative regulation of inflammatory response	25	0.845451	0.00234681	Q9UJ41, Q13164, Q9H0F6, P84022, Q16602, P08246, P36955, P11274, P04264, P36544, P21580, Q03181, P14921, Q96P20, P19838, Q05655, Q9BT67, P19438, O43474, P02649, P17706, P01589, P20333, P02647, O14543	2855	79	16792	1.86127	1	0.0476117	4.53451
GOTERM_BP_DIRECT	GO:0008380~RNA splicing	44	1.48799	0.00235673	Q15287, Q07021, O75312, P30153, Q15029, P17931, O60936, P23246, Q69YN4, P31942, Q9Y2W1, P14678, Q9NYV4, Q15233, O00422, Q9Y675, Q14498, Q9H0G5, O95758, Q16629, Q92945, Q13427, Q6P2Q9, Q9UBK2, Q96SB3, Q86X95, O95905, Q99590, Q8IYB3, Q12972, P07910, P62314, Q08170, Q8WXA9, Q9H0S4, O43143, P67775, Q9Y5S9, P62318, Q05519, Q15393, P08621, O15116, Q01130	2855	166	16792	1.55898	1	0.0476736	4.55327
GOTERM_BP_DIRECT	GO:0000077~DNA damage checkpoint	13	0.439635	0.00239097	Q01094, O14757, Q9NYL2, O96017, Q15121, O75663, O15516, Q13315, Q13535, Q06124, Q9NRD1, Q16539, P16104	2855	30	16792	2.5487	1	0.0482139	4.61793
GOTERM_BP_DIRECT	GO:0033574~response to testosterone	13	0.439635	0.00239097	P05305, Q92934, P23443, P21731, P27708, P11802, P27797, Q00613, P28562, P06744, P07996, Q14654, Q13126	2855	30	16792	2.5487	1	0.0482139	4.61793
GOTERM_BP_DIRECT	GO:0032480~negative regulation of type I interferon production	13	0.439635	0.00239097	P62979, P21580, P0CG48, Q8TDR0, P41226, O95786, Q13526, Q14164, P0CG47, Q15366, Q96J02, Q13114, Q14653	2855	30	16792	2.5487	1	0.0482139	4.61793
GOTERM_BP_DIRECT	GO:0007613~memory	21	0.710179	0.00241103	Q92913, P98155, P09172, P31645, P28223, P49768, Q9NQ66, P35354, P30559, Q9UMN6, P39748, Q12879, P16220, P16298, P01178, Q8IZY2, Q9NYY3, P17676, P21728, P36544, Q8NBU5	2855	62	16792	1.99216	1	0.0484727	4.6558
GOTERM_BP_DIRECT	GO:0006978~DNA damage response, signal transduction by p53 class mediator resulting in transcription of p21 class mediator	9	0.304363	0.00243321	P04637, Q9UNL4, P38398, Q9H3D4, P51587, P38936, O96017, Q92993, Q01664	2855	16	16792	3.30841	1	0.0487715	4.69768
GOTERM_BP_DIRECT	GO:2000045~regulation of G1/S transition of mitotic cell cycle	9	0.304363	0.00243321	Q01094, P24385, P15923, Q9UL46, Q7Z2X4, P29350, Q9HC62, O95905, P55957	2855	16	16792	3.30841	1	0.0487715	4.69768
GOTERM_BP_DIRECT	GO:0035162~embryonic hemopoiesis	9	0.304363	0.00243321	P35968, P37173, P17542, Q16665, P15976, P40424, Q03164, Q8IX07, Q15648	2855	16	16792	3.30841	1	0.0487715	4.69768
GOTERM_BP_DIRECT	GO:0006275~regulation of DNA replication	9	0.304363	0.00243321	Q7Z6E9, Q9H1E3, Q96KQ7, Q56NI9, P67775, P30153, Q9UQE7, P12004, Q5FWF5	2855	16	16792	3.30841	1	0.0487715	4.69768
GOTERM_BP_DIRECT	GO:1901800~positive regulation of proteasomal protein catabolic process	9	0.304363	0.00243321	P35998, P43686, P17980, O60260, O75150, P62333, P62191, Q969H0, P62195	2855	16	16792	3.30841	1	0.0487715	4.69768
GOTERM_BP_DIRECT	GO:0033137~negative regulation of peptidyl-serine phosphorylation	11	0.371999	0.00264012	O43639, O15105, Q08495, Q07812, P63244, P16333, P11532, Q16611, P49593, Q03135, P30411	2855	23	16792	2.81294	1	0.0526658	5.08732
GOTERM_BP_DIRECT	GO:0007194~negative regulation of adenylate cyclase activity	11	0.371999	0.00264012	P41597, P08754, Q14831, Q14832, Q99996, P17252, P14416, Q14416, P35462, P21917, P04899	2855	23	16792	2.81294	1	0.0526658	5.08732
GOTERM_BP_DIRECT	GO:0019827~stem cell population maintenance	18	0.608725	0.00267246	P36894, P26196, Q9UM07, O95936, P35222, Q9BTT4, Q93074, Q8NFU7, Q6P1J9, O43474, Q04721, Q14683, Q9H9S0, Q9H204, Q5UIP0, O15119, Q9UQE7, O15116	2855	50	16792	2.11738	1	0.0531466	5.14809
GOTERM_BP_DIRECT	GO:0008340~determination of adult lifespan	8	0.270544	0.00268472	P04637, Q13315, Q92835, P52701, Q5S007, Q9NZI6, Q92698, P14735	2855	13	16792	3.61945	1	0.0532366	5.17112
GOTERM_BP_DIRECT	GO:0060134~prepulse inhibition	8	0.270544	0.00268472	Q05586, O14640, P14416, O43424, P21728, P35462, Q01959, Q9ULB1	2855	13	16792	3.61945	1	0.0532366	5.17112
GOTERM_BP_DIRECT	GO:0070306~lens fiber cell differentiation	8	0.270544	0.00268472	O75364, O75444, Q9UGL1, Q9UM11, O95343, Q16288, P84022, P12757	2855	13	16792	3.61945	1	0.0532366	5.17112
GOTERM_BP_DIRECT	GO:0034975~protein folding in endoplasmic reticulum	8	0.270544	0.00268472	P30101, Q8N766, Q8IXB1, P27824, P14625, Q13087, P27797, P11021	2855	13	16792	3.61945	1	0.0532366	5.17112
GOTERM_BP_DIRECT	GO:0060391~positive regulation of SMAD protein import into nucleus	8	0.270544	0.00268472	Q01860, P36894, P36897, Q13485, Q8N1F7, P98082, P09874, Q93062	2855	13	16792	3.61945	1	0.0532366	5.17112
GOTERM_BP_DIRECT	GO:2000273~positive regulation of receptor activity	8	0.270544	0.00268472	Q9UIG0, Q9HD15, Q00535, Q30201, Q86YN6, P35609, Q15648, Q02156	2855	13	16792	3.61945	1	0.0532366	5.17112
GOTERM_BP_DIRECT	GO:0043267~negative regulation of potassium ion transport	7	0.236726	0.0026978	P18509, P18848, P28223, P29474, Q14289, P29475, P35609	2855	10	16792	4.11713	1	0.0533417	5.19568
GOTERM_BP_DIRECT	GO:0033148~positive regulation of intracellular estrogen receptor signaling pathway	7	0.236726	0.0026978	P10275, Q13309, Q13153, P17844, P09874, Q92841, Q15648	2855	10	16792	4.11713	1	0.0533417	5.19568
GOTERM_BP_DIRECT	GO:1903206~negative regulation of hydrogen peroxide-induced cell death	7	0.236726	0.0026978	Q16236, P10599, Q5S007, Q8N1F7, P32322, Q99497, P07602	2855	10	16792	4.11713	1	0.0533417	5.19568
GOTERM_BP_DIRECT	GO:0046902~regulation of mitochondrial membrane permeability	7	0.236726	0.0026978	P04637, Q07817, Q92934, P30405, Q16611, P40763, P10415	2855	10	16792	4.11713	1	0.0533417	5.19568
GOTERM_BP_DIRECT	GO:0009725~response to hormone	16	0.541089	0.00271851	P35348, P24752, Q96T76, P47985, Q14289, P36776, Q9Y675, Q14192, Q15392, Q14686, P55809, Q99958, P50281, P48506, P07948, Q99757	2855	42	16792	2.24061	1	0.0535929	5.23455
GOTERM_BP_DIRECT	GO:0001541~ovarian follicle development	16	0.541089	0.00271851	P18509, Q05086, P00441, P35221, Q9UMN6, Q9Y5K3, Q07817, Q07812, Q13485, O15457, P49770, P17676, P01106, O15240, P50281, P10415	2855	42	16792	2.24061	1	0.0535929	5.23455
GOTERM_BP_DIRECT	GO:0018108~peptidyl-tyrosine phosphorylation	41	1.38654	0.00273965	Q02297, Q9NYB9, P12931, Q14289, P11362, P08581, Q02750, Q06187, Q9UBW7, P42680, P09038, P07900, P11274, P29350, P42684, P04626, P06241, P04629, O43781, Q5JZY3, P36507, P01127, P07948, Q16543, Q12866, Q9UIG0, O94905, Q8IZP0, O43353, Q05655, Q16288, P00519, Q96RR4, Q16620, P35968, P49761, O15164, Q13627, P21860, P00533, P30291	2855	153	16792	1.57612	1	0.0538508	5.27422
GOTERM_BP_DIRECT	GO:0051225~spindle assembly	12	0.405817	0.00303836	O94927, P07437, Q9HC98, Q08379, O75376, Q14839, O15379, P23396, Q8N6L0, Q9H4B7, P48730, Q9NVX0	2855	27	16792	2.61405	1	0.0593906	5.83305
GOTERM_BP_DIRECT	GO:0006891~intra-Golgi vesicle-mediated transport	12	0.405817	0.00303836	P53621, Q9UBF2, O95249, P46459, O14653, P35606, P60520, Q96AJ9, Q96MW5, P54920, Q9NRW1, P53618	2855	27	16792	2.61405	1	0.0593906	5.83305
GOTERM_BP_DIRECT	GO:0070979~protein K11-linked ubiquitination	12	0.405817	0.00303836	Q9UM13, Q9UM11, P68036, P49459, O00762, P63146, O60260, P30260, Q969T4, P62256, Q96LR5, P61077	2855	27	16792	2.61405	1	0.0593906	5.83305
GOTERM_BP_DIRECT	GO:0009612~response to mechanical stimulus	20	0.676361	0.00312747	P17275, Q9UBB5, P42224, P12931, P43694, P23443, Q14289, P14921, Q13635, P30411, P05164, P14635, P05412, P37173, P53805, P68133, P37231, P07996, P50281, P53539	2855	59	16792	1.99377	1	0.060915	5.99914
GOTERM_BP_DIRECT	GO:0008361~regulation of cell size	10	0.338181	0.00324507	Q9UKW4, O14745, P15311, P35241, P15498, P26038, P52735, Q8N122, P16220, P63000	2855	20	16792	2.94081	1	0.0629645	6.21791
GOTERM_BP_DIRECT	GO:0006541~glutamine metabolic process	10	0.338181	0.00324507	P17812, P00367, P51649, Q9NRF8, P51608, P27708, P49915, O94808, O43175, Q8N142	2855	20	16792	2.94081	1	0.0629645	6.21791
GOTERM_BP_DIRECT	GO:0060548~negative regulation of cell death	19	0.642543	0.00326527	O75351, Q8WW38, Q14457, P34130, P29279, O60260, Q16288, O60238, P09038, P16455, P41595, P41586, P08107, Q13485, Q9H1Y0, P01106, Q8N5Y8, P16333, Q99497	2855	55	16792	2.03183	1	0.0631737	6.25544
GOTERM_BP_DIRECT	GO:0043507~positive regulation of JUN kinase activity	13	0.439635	0.00330537	Q13153, Q14289, Q12774, Q12933, Q16584, Q92997, Q15109, Q13009, Q99683, P05305, Q9UG07, O14641, P23396, Q9Y4K3	2855	31	16792	2.46648	1	0.0637536	6.3299
GOTERM_BP_DIRECT	GO:0007399~nervous system development	68	2.29963	0.00336126	P51531, Q14469, P54252, Q02297, P98155, O75916, O60890, O14492, Q66K74, Q8IUQ4, P22466, Q9UN72, Q6PUV4, P51532, Q9P104, P09038, Q9Y2T3, Q04721, Q9HBU1, Q02410, Q92922, Q14194, Q01538, Q9Y586, Q9Y6R0, Q00577, P21741, Q12824, Q9Y6A2, Q16637, Q9UQD0, Q13555, O60315, Q9GZM8, Q13627, O95741, Q12959, Q92796, Q96L34, Q16555, P51693, O14727, P31040, Q99767, O60675, P56524, Q9Y287, P20309, P01100, P49840,…	2855	287	16792	1.39355	1	0.0646241	6.43359
GOTERM_BP_DIRECT	GO:0007519~skeletal muscle tissue development	18	0.608725	0.00338429	O15519, Q09472, Q9Y281, P60660, O15409, P12757, O75369, Q03135, Q14722, Q06413, A4D127, Q7Z406, P50222, P15502, P53805, Q00535, Q16539, P11532, O75182	2855	51	16792	2.07586	1	0.0648792	6.47629
GOTERM_BP_DIRECT	GO:0071277~cellular response to calcium ion	18	0.608725	0.00338429	P46940, P17275, O43374, Q08495, Q14524, P30405, Q02078, P05412, Q06413, P05305, P21579, P35637, Q9H8V3, P01100, O95741, P53539, Q13557, P15056	2855	51	16792	2.07586	1	0.0648792	6.47629
GOTERM_BP_DIRECT	GO:0009749~response to glucose	22	0.743997	0.00343977	P63027, P06858, Q92934, P23443, Q03181, Q14289, P15104, P29279, P00338, Q6FHW4, Q14232, P17858, P18146, Q15796, P37173, P17302, P49770, P42574, P07996, O43768, P46527, Q99757, Q9NQB0	2855	68	16792	1.90287	1	0.0657331	6.57905
GOTERM_BP_DIRECT	GO:0008203~cholesterol metabolic process	22	0.743997	0.00343977	Q5SW96, P35610, P19793, P98155, O94905, Q03181, P11150, P04040, P05067, P61916, P11597, Q92673, Q14703, Q8NBP7, O60494, P02649, P27169, P41159, Q9H0X9, P48357, P02647, P49715	2855	68	16792	1.90287	1	0.0657331	6.57905
GOTERM_BP_DIRECT	GO:0086091~regulation of heart rate by cardiac conduction	14	0.473453	0.00346195	P51787, Q99996, P15924, P62258, Q9UI47, Q14524, Q14126, Q13936, Q07699, P14923, Q12809, Q03135, Q13557, Q08289	2855	35	16792	2.35264	1	0.0659679	6.62012
GOTERM_BP_DIRECT	GO:0032956~regulation of actin cytoskeleton organization	17	0.574907	0.00347586	Q08495, Q13464, Q12774, Q9UQB8, P00519, Q05655, Q07954, P15311, Q16658, Q13418, P61586, O75116, Q9BVC4, Q8IW93, Q9NRY4, P42345, Q15078	2855	47	16792	2.12739	1	0.066049	6.64586
GOTERM_BP_DIRECT	GO:0030335~positive regulation of cell migration	47	1.58945	0.00359601	P36897, Q9H9T3, O60610, Q15654, Q14289, P17252, P84022, P46531, P27986, Q04771, P05305, O43293, O43889, Q8WXH0, P25054, P28482, O95163, P11021, O43707, P21728, P07996, P08151, P50281, P01127, P07948, P49757, Q12846, Q99828, O43623, Q13153, Q16288, O00560, A8K0Z3, P35968, Q13009, P35241, P21453, Q9Y258, P20783, O95863, Q13418, Q15691, P63244, P98082, P00533, P08709, P01112	2855	184	16792	1.50237	1	0.0680764	6.86791
GOTERM_BP_DIRECT	GO:0043550~regulation of lipid kinase activity	5	0.16909	0.00359937	P06400, Q96F24, Q08999, Q08AM6, P28749	2855	5	16792	5.88161	1	0.0679588	6.87412
GOTERM_BP_DIRECT	GO:1903078~positive regulation of protein localization to plasma membrane	5	0.16909	0.00359937	P56704, Q12846, Q01082, Q9NZC2, Q13277	2855	5	16792	5.88161	1	0.0679588	6.87412
GOTERM_BP_DIRECT	GO:0071681~cellular response to indole-3-methanol	5	0.16909	0.00359937	P12830, P38398, Q9UII7, P14923, P35221, P35222	2855	5	16792	5.88161	1	0.0679588	6.87412
GOTERM_BP_DIRECT	GO:0099565~chemical synaptic transmission, postsynaptic	5	0.16909	0.00359937	P32121, P49841, P14416, P49840, P31749	2855	5	16792	5.88161	1	0.0679588	6.87412
GOTERM_BP_DIRECT	GO:0001822~kidney development	26	0.87927	0.00371979	P36897, P11926, Q9ULZ9, Q9NVX2, Q8NBP7, P36955, P46379, O94788, Q9Y496, Q9HCK4, O43521, P25325, Q06203, P00966, P08473, O14753, P49755, Q68CZ1, P49454, Q92574, P01019, Q8TDR0, Q07812, Q9NSC2, Q6N021, Q14865	2855	86	16792	1.77816	1	0.069971	7.09615
GOTERM_BP_DIRECT	GO:0045737~positive regulation of cyclin-dependent protein serine/threonine kinase activity	11	0.371999	0.00384421	P24385, Q99741, P30279, P12931, O75909, P61024, P30281, P01127, O75832, P46527, P24863	2855	24	16792	2.69574	1	0.0720407	7.32504
GOTERM_BP_DIRECT	GO:0051149~positive regulation of muscle cell differentiation	11	0.371999	0.00384421	Q02078, Q14012, P15923, Q06413, P60953, P19022, Q15759, P35221, Q16539, P00519, P35222	2855	24	16792	2.69574	1	0.0720407	7.32504
GOTERM_BP_DIRECT	GO:0045648~positive regulation of erythrocyte differentiation	11	0.371999	0.00384421	Q92835, P36896, P17542, Q15759, P26583, Q16665, P14921, Q16539, P15976, O60341, Q15648	2855	24	16792	2.69574	1	0.0720407	7.32504
GOTERM_BP_DIRECT	GO:0030511~positive regulation of transforming growth factor beta receptor signaling pathway	11	0.371999	0.00384421	Q15831, P08238, Q13485, O43294, Q13573, Q9H160, O14908, O00255, P98082, O00560, P07996, Q6PK50	2855	24	16792	2.69574	1	0.0720407	7.32504
GOTERM_BP_DIRECT	GO:0030866~cortical actin cytoskeleton organization	11	0.371999	0.00384421	Q96PY5, Q9Y490, O14920, Q9Y2J2, P27797, Q13464, O75116, P62330, Q00535, P11171, Q12959	2855	24	16792	2.69574	1	0.0720407	7.32504
GOTERM_BP_DIRECT	GO:0045444~fat cell differentiation	23	0.777815	0.00389399	P24385, Q7Z2X4, Q09472, P49841, Q9NQ66, P15336, P11161, Q96DZ5, Q12778, Q9Y3M2, Q6FHW4, O43541, Q9BRK5, O43474, P28062, Q9HC62, Q9BZF1, P49716, P22736, Q14865, P49715, O75925, Q15648, Q9NQB0	2855	73	16792	1.85311	1	0.0727506	7.41646
GOTERM_BP_DIRECT	GO:2000114~regulation of establishment of cell polarity	9	0.304363	0.00391659	O00522, Q14289, Q13464, O75116, A0MZ66, P63244, Q9Y6D6, Q96Q89, P61224	2855	17	16792	3.11379	1	0.0729681	7.45795
GOTERM_BP_DIRECT	GO:0010468~regulation of gene expression	29	0.980724	0.00401335	P36897, P62714, O15523, P35226, O43175, Q99767, Q13286, Q5T5C0, Q02410, P16885, P61266, Q00534, P01106, P05026, P10415, O14979, Q01860, Q8N2I9, P48431, Q16665, P52735, O96018, Q9UBC3, Q99523, P02649, P37173, Q9H9S0, P11802, Q9H2X3	2855	100	16792	1.70567	1	0.0745119	7.63533
GOTERM_BP_DIRECT	GO:0016049~cell growth	19	0.642543	0.00406099	P35348, Q6IAA8, O75356, Q9NVI7, Q9Y2X3, P17844, O00555, Q96RT1, P61619, P10275, Q04721, P05305, P08195, P53384, P68133, Q8N122, P42345, P56539, P10415	2855	56	16792	1.99555	1	0.0751698	7.72255
GOTERM_BP_DIRECT	GO:0042733~embryonic digit morphogenesis	19	0.642543	0.00406099	P31270, P36894, Q15465, Q03113, Q92769, P04198, Q9NYL2, P50148, Q92793, P35222, Q13547, P42892, P17302, Q8TDR0, Q13485, Q9NSC2, Q15672, O15119, Q05516	2855	56	16792	1.99555	1	0.0751698	7.72255
GOTERM_BP_DIRECT	GO:1903779~regulation of cardiac conduction	19	0.642543	0.00406099	P23634, P54709, P20020, P01160, Q14643, P16615, Q92736, Q14654, Q09013, P16066, P23582, P50993, P01019, O14983, P29475, P48995, P17612, P05023, P05026	2855	56	16792	1.99555	1	0.0751698	7.72255
GOTERM_BP_DIRECT	GO:0009314~response to radiation	12	0.405817	0.00424575	P17275, P05412, P51608, P10599, Q9NYL2, P13646, Q14683, P30304, P04629, P01210, O95243, P10415	2855	28	16792	2.52069	1	0.0782576	8.06007
GOTERM_BP_DIRECT	GO:0050690~regulation of defense response to virus by virus	12	0.405817	0.00424575	P06239, Q6VY07, P01730, P01892, P04439, P30443, Q9BXS5, Q9Y6Q5, Q13177, P63000, P06241, Q10567, O95782, P84077	2855	28	16792	2.52069	1	0.0782576	8.06007
GOTERM_BP_DIRECT	GO:0000060~protein import into nucleus, translocation	12	0.405817	0.00424575	Q14974, P61970, Q92973, P60468, P25963, Q8TEX9, Q86XR8, O95343, P41182, P31749, Q99623, O00410	2855	28	16792	2.52069	1	0.0782576	8.06007
GOTERM_BP_DIRECT	GO:0034220~ion transmembrane transport	52	1.75854	0.00426406	P35670, P42262, P08133, P38606, O15399, O14983, P37088, P05023, P36543, P36544, P05026, Q9H0M0, P51168, P23634, P21283, Q92736, Q96BR1, P21281, Q13621, P42261, Q96PU5, O43424, P51170, Q12959, P14867, Q92796, P16615, Q99437, Q93050, P62158, P62979, Q9Y5K8, P50993, P48058, P17302, Q99576, Q92482, P78352, P98194, P54709, P27449, Q9HD20, P20020, O00141, Q04656, P04049, P0CG48, P61421, P54707, Q13224,…	2855	210	16792	1.4564	1	0.078381	8.09345
GOTERM_BP_DIRECT	GO:0014068~positive regulation of phosphatidylinositol 3-kinase signaling	21	0.710179	0.0044477	Q96EB6, Q02297, Q05086, Q03181, Q14457, P11362, P22681, P46934, P04040, Q16620, P35968, P29350, P01019, O43157, P41159, P23945, P06241, P16109, P21860, O00165, P01127	2855	65	16792	1.90021	1	0.0814143	8.42764
GOTERM_BP_DIRECT	GO:0046677~response to antibiotic	13	0.439635	0.00448237	P47985, P33076, P62714, Q14790, P00441, P14921, P43003, P12757, P04637, P07900, Q00987, P05186, P42574	2855	32	16792	2.3894	1	0.0818151	8.4906
GOTERM_BP_DIRECT	GO:0015991~ATP hydrolysis coupled proton transport	13	0.439635	0.00448237	P06576, P61421, P50993, P38606, P54707, P25705, P27449, P21283, P05023, P36543, P21281, Q99437, Q93050	2855	32	16792	2.3894	1	0.0818151	8.4906
GOTERM_BP_DIRECT	GO:0001974~blood vessel remodeling	13	0.439635	0.00448237	P41597, Q04656, Q06413, P21980, Q00987, P01019, P09172, Q07812, P29474, Q06330, O60936, Q99958, Q16611	2855	32	16792	2.3894	1	0.0818151	8.4906
GOTERM_BP_DIRECT	GO:0045907~positive regulation of vasoconstriction	13	0.439635	0.00448237	P35348, P35368, P09172, P17302, P28223, P21731, P35354, P30559, P00519, P00533, P25100, Q03135, P31749	2855	32	16792	2.3894	1	0.0818151	8.4906
GOTERM_BP_DIRECT	GO:0070498~interleukin-1-mediated signaling pathway	8	0.270544	0.00458653	P51617, O14920, Q9NQ66, P27361, O75582, Q9Y4K3, O43187, P18146	2855	14	16792	3.36092	1	0.0834268	8.67952
GOTERM_BP_DIRECT	GO:0010875~positive regulation of cholesterol efflux	8	0.270544	0.00458653	Q96EB6, Q07954, P02649, Q8IZY2, P27169, P25963, Q13635, P55055	2855	14	16792	3.36092	1	0.0834268	8.67952
GOTERM_BP_DIRECT	GO:1902176~negative regulation of oxidative stress-induced intrinsic apoptotic signaling pathway	8	0.270544	0.00458653	O43464, Q96EB6, Q16236, P04179, Q13164, O60936, P04792, P31749	2855	14	16792	3.36092	1	0.0834268	8.67952
GOTERM_BP_DIRECT	GO:0047496~vesicle transport along microtubule	8	0.270544	0.00458653	P62820, P33176, Q13286, P42858, O14576, Q9GZM8, P51809, Q05513	2855	14	16792	3.36092	1	0.0834268	8.67952
GOTERM_BP_DIRECT	GO:2001241~positive regulation of extrinsic apoptotic signaling pathway in absence of ligand	8	0.270544	0.00458653	O43464, Q07812, O43293, P30153, P25445, P35221, Q9NZC7, P62136	2855	14	16792	3.36092	1	0.0834268	8.67952
GOTERM_BP_DIRECT	GO:1902043~positive regulation of extrinsic apoptotic signaling pathway via death domain receptors	8	0.270544	0.00458653	Q13043, O00238, Q9UNN5, Q13158, Q15121, P07996, P12757, Q13188	2855	14	16792	3.36092	1	0.0834268	8.67952
GOTERM_BP_DIRECT	GO:0019079~viral genome replication	8	0.270544	0.00458653	P56545, P35659, Q13363, Q8IY44, Q9NZI7, Q9H2X3, Q9NNX6, P55072, P25098	2855	14	16792	3.36092	1	0.0834268	8.67952
GOTERM_BP_DIRECT	GO:0014912~negative regulation of smooth muscle cell migration	8	0.270544	0.00458653	P27695, P36894, Q9UBK2, Q07954, Q03181, Q13418, P05121, O94813	2855	14	16792	3.36092	1	0.0834268	8.67952
GOTERM_BP_DIRECT	GO:0048536~spleen development	14	0.473453	0.00458852	O43521, Q9Y572, Q00653, Q9HBU1, Q13158, D3DR86, P25445, Q6N021, Q16512, P00519, P40424, Q03164, Q92833, P78527, P10415	2855	36	16792	2.28729	1	0.0832509	8.68313
GOTERM_BP_DIRECT	GO:0043407~negative regulation of MAP kinase activity	14	0.473453	0.00458852	P09936, Q96JB5, P28562, Q05655, Q13164, Q92673, P18031, P41220, P37198, P29350, P02649, P09211, P56539, P07948	2855	36	16792	2.28729	1	0.0832509	8.68313
GOTERM_BP_DIRECT	GO:0071377~cellular response to glucagon stimulus	15	0.507271	0.00459489	P00966, P50150, P05089, P22612, Q9P2W3, P59768, P13861, O60262, P10644, P63215, P62873, P62879, P63218, P17612, P22694	2855	40	16792	2.2056	1	0.0831518	8.69468
GOTERM_BP_DIRECT	GO:0060070~canonical Wnt signaling pathway	25	0.845451	0.00476073	Q15831, P24385, P60953, P49768, O15169, P84022, P35222, Q93074, Q5S007, P25054, P01106, P08151, Q9NQB0, P56704, Q15465, O43623, P49841, P63146, Q6FHW4, Q92736, Q92997, O43474, P09544, Q9UG07, O14641, O14640, Q9NRI5	2855	83	16792	1.77157	1	0.085811	8.99464
GOTERM_BP_DIRECT	GO:0000027~ribosomal large subunit assembly	10	0.338181	0.00483179	Q9Y3B7, Q02878, P83731, P27635, P62913, Q9UHA3, Q9UKD2, Q9NVX2, P39023, P30050	2855	21	16792	2.80077	1	0.0868197	9.12289
GOTERM_BP_DIRECT	GO:0097150~neuronal stem cell population maintenance	10	0.338181	0.00483179	P46531, Q14469, Q8IZT6, P48431, Q9BXW9, O00548, P19022, Q9NZI8, Q15532, Q12778	2855	21	16792	2.80077	1	0.0868197	9.12289
GOTERM_BP_DIRECT	GO:0007264~small GTPase mediated signal transduction	59	1.99527	0.00483797	Q9Y5M8, P62820, Q9Y272, Q8IXI1, Q15811, Q9BPW5, Q96EY1, P09601, Q15382, O75553, Q38SD2, P84077, Q9NRW1, Q15669, O00522, P52735, Q13795, Q07960, P62491, P63000, P52306, Q13393, Q9Y689, P15498, P61586, Q07912, P84085, P31150, P60953, Q96N67, Q9Y4G8, P61020, Q13017, P27348, Q9UKW4, P84095, P40616, Q5S007, Q9NRY4, P61224, P62834, Q9P212, Q96S79, Q13972, Q9ULW5, Q8IZD9, Q9UPQ3, Q9P035, P51149, A7KAX9,…	2855	246	16792	1.41063	1	0.0867092	9.13404
GOTERM_BP_DIRECT	GO:0051260~protein homooligomerization	45	1.52181	0.00483878	P24752, Q9BUN8, Q9Y597, Q676U5, P54274, Q13829, P15104, Q14164, P36776, P09601, Q9H0F6, Q96BF6, Q03135, P08133, P30793, O14727, Q13546, P16389, P50502, Q86XR8, Q00613, Q8TBB1, P38935, O75381, Q9H4L7, P55072, Q8WZ19, O75955, Q9HD26, P48547, Q9Y572, P31645, P06748, P14735, Q14721, P21980, Q07812, P21579, P50416, P04179, P25445, P55957, Q9H8V3, Q06609, Q8TBC3	2855	177	16792	1.49532	1	0.0865073	9.1355
GOTERM_BP_DIRECT	GO:2000650~negative regulation of sodium ion transmembrane transporter activity	6	0.202908	0.00502366	P01019, Q96PU5, P46934, Q13557, Q02156, Q8NBP7	2855	8	16792	4.41121	1	0.0894457	9.46833
GOTERM_BP_DIRECT	GO:1903351~cellular response to dopamine	6	0.202908	0.00502366	Q96ST3, Q92769, Q5S007, P50570, O60260, P00519	2855	8	16792	4.41121	1	0.0894457	9.46833
GOTERM_BP_DIRECT	GO:0003300~cardiac muscle hypertrophy	6	0.202908	0.00502366	P41595, Q13009, Q92769, P41159, O15273, Q92736	2855	8	16792	4.41121	1	0.0894457	9.46833
GOTERM_BP_DIRECT	GO:0006975~DNA damage induced protein phosphorylation	6	0.202908	0.00502366	Q13315, O14757, P27361, O96017, P00519, Q16526	2855	8	16792	4.41121	1	0.0894457	9.46833
GOTERM_BP_DIRECT	GO:0016188~synaptic vesicle maturation	6	0.202908	0.00502366	P08247, Q13492, P78352, P20336, P61764, O95295	2855	8	16792	4.41121	1	0.0894457	9.46833
GOTERM_BP_DIRECT	GO:0098909~regulation of cardiac muscle cell action potential involved in regulation of contraction	6	0.202908	0.00502366	Q92913, Q99996, P56539, P16615, Q03135, Q13557	2855	8	16792	4.41121	1	0.0894457	9.46833
GOTERM_BP_DIRECT	GO:0031102~neuron projection regeneration	6	0.202908	0.00502366	P35318, P02649, O75385, Q6Q788, P14136, P02647	2855	8	16792	4.41121	1	0.0894457	9.46833
GOTERM_BP_DIRECT	GO:0043297~apical junction assembly	6	0.202908	0.00502366	P18206, P61586, O75083, Q8TES7, P35221, Q16513	2855	8	16792	4.41121	1	0.0894457	9.46833
GOTERM_BP_DIRECT	GO:0030850~prostate gland development	6	0.202908	0.00502366	P10275, Q15465, P10276, P04083, Q02790, Q92922	2855	8	16792	4.41121	1	0.0894457	9.46833
GOTERM_BP_DIRECT	GO:0016574~histone ubiquitination	6	0.202908	0.00502366	Q15022, Q96T88, P61088, Q9HC52, P78364, Q7Z6Z7	2855	8	16792	4.41121	1	0.0894457	9.46833
GOTERM_BP_DIRECT	GO:0006987~activation of signaling protein activity involved in unfolded protein response	6	0.202908	0.00502366	O75460, Q07812, P11021, Q8N5Y8, Q16611, P18031	2855	8	16792	4.41121	1	0.0894457	9.46833
GOTERM_BP_DIRECT	GO:0016081~synaptic vesicle docking	6	0.202908	0.00502366	Q16623, Q9UL45, P61266, P60880, O14795, Q13277	2855	8	16792	4.41121	1	0.0894457	9.46833
GOTERM_BP_DIRECT	GO:0007172~signal complex assembly	6	0.202908	0.00502366	O43639, P12931, Q13387, P49023, Q14289, P16333	2855	8	16792	4.41121	1	0.0894457	9.46833
GOTERM_BP_DIRECT	GO:0002262~myeloid cell homeostasis	6	0.202908	0.00502366	O43521, Q07812, P00441, Q92542, Q16611, Q9BZS1	2855	8	16792	4.41121	1	0.0894457	9.46833
GOTERM_BP_DIRECT	GO:0075713~establishment of integrated proviral latency	6	0.202908	0.00502366	P62937, O75531, P12956, P49917, P13010, P17096	2855	8	16792	4.41121	1	0.0894457	9.46833
GOTERM_BP_DIRECT	GO:0033173~calcineurin-NFAT signaling cascade	6	0.202908	0.00502366	Q13469, O95644, P53805, Q14934, P63098, P16298	2855	8	16792	4.41121	1	0.0894457	9.46833
GOTERM_BP_DIRECT	GO:0050687~negative regulation of defense response to virus	6	0.202908	0.00502366	Q8TDR0, Q07021, P01589, O75688, Q15366, Q96J02	2855	8	16792	4.41121	1	0.0894457	9.46833
GOTERM_BP_DIRECT	GO:0042770~signal transduction in response to DNA damage	7	0.236726	0.00508466	P62993, P24522, Q14683, O96017, P55957, Q16539, P00519	2855	11	16792	3.74284	1	0.0902602	9.57788
GOTERM_BP_DIRECT	GO:0050790~regulation of catalytic activity	21	0.710179	0.00538201	Q66LE6, O00522, Q9HAV7, Q14457, D3DTR7, Q96EY1, Q9HC52, Q86UR5, Q9UQ13, Q9UQK1, Q09013, O00141, P10275, O95373, O94989, Q15435, P46736, P04179, P53805, O95816, O60315, Q99933	2855	66	16792	1.87142	1	0.0950585	10.1101
GOTERM_BP_DIRECT	GO:0002181~cytoplasmic translation	11	0.371999	0.00544401	P62899, P05387, P05386, O75822, P05388, P62917, Q02878, Q9UET6, Q9UKD2, P61313, Q9Y3U8	2855	25	16792	2.58791	1	0.0958665	10.2207
GOTERM_BP_DIRECT	GO:0046686~response to cadmium ion	11	0.371999	0.00544401	P48637, P05089, P04179, P45984, P46952, P06744, P04040, P06493, P12004, P48506, P46527	2855	25	16792	2.58791	1	0.0958665	10.2207
GOTERM_BP_DIRECT	GO:0010212~response to ionizing radiation	17	0.574907	0.00552797	P19320, Q15831, Q9NXR7, Q8IYW5, Q6ZW49, Q92698, Q13330, Q92993, Q9UBC3, Q96AH0, Q13315, P46736, Q9NWV8, P38398, P02533, Q9BQ15, P16104	2855	49	16792	2.04056	1	0.097037	10.3703
GOTERM_BP_DIRECT	GO:0007626~locomotory behavior	25	0.845451	0.00561327	O75364, Q9GZN0, Q02297, P26378, P09172, P00441, P17542, P05067, P60880, Q01959, Q96RL7, Q04656, Q99767, Q00975, Q02410, P41594, P04179, P51608, P09471, Q96PM9, P14416, P28335, P35462, O95897, Q92562	2855	84	16792	1.75048	1	0.0982226	10.522
GOTERM_BP_DIRECT	GO:0051897~positive regulation of protein kinase B signaling	25	0.845451	0.00561327	Q02297, P36897, P12931, Q15811, Q07021, P48736, Q13188, P09038, Q9BXM7, P41159, O00165, P42345, O95429, P07996, Q99497, Q9NQB0, Q9Y6D6, Q86UE4, Q6FHW4, P32121, Q9BZF1, P10599, Q13418, D6PAV9, O14713, P00533, P08709	2855	84	16792	1.75048	1	0.0982226	10.522
GOTERM_BP_DIRECT	GO:0061337~cardiac conduction	16	0.541089	0.00574262	P51787, Q99996, Q14524, Q02641, Q14500, Q6PIL6, Q13936, Q07699, Q9H254, Q02078, Q9Y698, O00305, P54284, Q9Y2W7, Q12809, Q08289	2855	45	16792	2.09124	1	0.100131	10.7516
GOTERM_BP_DIRECT	GO:0002027~regulation of heart rate	13	0.439635	0.00597177	Q14524, P12883, Q92736, P62158, Q9Y5Y9, P01178, Q00987, P01019, P14416, P17612, P56539, P11532, Q13424	2855	33	16792	2.317	1	0.103672	11.157
GOTERM_BP_DIRECT	GO:0021549~cerebellum development	14	0.473453	0.00599186	Q9UBK2, P48547, Q12860, Q14524, O15409, Q68CZ1, P31939, Q9BRK5, P22102, Q9BWQ8, P51608, Q14103, Q13319, Q15078	2855	37	16792	2.22547	1	0.103753	11.1925
GOTERM_BP_DIRECT	GO:0051898~negative regulation of protein kinase B signaling	14	0.473453	0.00599186	Q96EB6, O43474, O14745, Q99828, P32121, P35638, P49815, P63244, P14416, Q9Y5J5, O75340, P35462, Q14118, Q12959	2855	37	16792	2.22547	1	0.103753	11.1925
GOTERM_BP_DIRECT	GO:0045597~positive regulation of cell differentiation	14	0.473453	0.00599186	P17275, P48431, P51812, P29279, P40337, O95936, Q6PK50, Q99626, P10275, Q15418, P05412, P08238, O00238, Q9UQ80, O14543	2855	37	16792	2.22547	1	0.103753	11.1925
GOTERM_BP_DIRECT	GO:0035094~response to nicotine	14	0.473453	0.00599186	P19320, Q96SB3, Q92769, P09601, Q01959, P16220, P52945, P50993, P05305, P14416, P42574, P36544, P01210, P10415	2855	37	16792	2.22547	1	0.103753	11.1925
GOTERM_BP_DIRECT	GO:0001935~endothelial cell proliferation	9	0.304363	0.00601051	O75460, P42338, P51817, P09601, P09429, P50281, P02647, Q12959, Q8WTV0	2855	18	16792	2.94081	1	0.103809	11.2254
GOTERM_BP_DIRECT	GO:0033189~response to vitamin A	9	0.304363	0.00601051	P10276, P43694, Q03181, P05089, O94788, P09455, P04040, P37231, Q9UBC3	2855	18	16792	2.94081	1	0.103809	11.2254
GOTERM_BP_DIRECT	GO:0001782~B cell homeostasis	9	0.304363	0.00601051	O43521, Q9Y275, Q06413, Q07812, Q16512, Q16611, P10415, P07948, Q9BZS1	2855	18	16792	2.94081	1	0.103809	11.2254
GOTERM_BP_DIRECT	GO:0036120~cellular response to platelet-derived growth factor stimulus	9	0.304363	0.00601051	P46940, P35241, P12931, P22681, P06241, P01106, P20248, P07947, P16220	2855	18	16792	2.94081	1	0.103809	11.2254
GOTERM_BP_DIRECT	GO:0051592~response to calcium ion	19	0.642543	0.00613307	P24385, Q13507, Q92934, Q14289, P46934, P28562, O75340, Q03135, P62158, Q12791, Q8IWU9, P48995, P31150, Q14103, P07996, P00533, P20073, P01210, Q92482	2855	58	16792	1.92673	1	0.105563	11.4413
GOTERM_BP_DIRECT	GO:0050796~regulation of insulin secretion	21	0.710179	0.00647172	P17252, P12236, Q13936, O00555, P60880, Q14643, Q14654, O15516, Q86SS6, P16298, P12235, Q14721, P05141, Q16623, O00327, O15055, P50416, P53985, P41159, O43768, P62834	2855	67	16792	1.84349	1	0.110809	12.0354
GOTERM_BP_DIRECT	GO:0038096~Fc-gamma receptor signaling pathway involved in phagocytosis	34	1.14981	0.00673958	P60953, P12931, P60709, Q9UQB8, Q02156, P07900, Q9UKW4, P27986, P61160, P01857, P62993, P16885, P43405, P28482, P06241, P07947, P07948, Q13153, Q9HD67, P52735, P19174, Q8IZP0, P27361, Q05655, P00519, Q6PK50, P63000, Q9UKX2, P08238, P42338, P15498, P63261, Q9Y2A7, P16333, O00459	2855	127	16792	1.5746	1	0.114863	12.5026
GOTERM_BP_DIRECT	GO:0010165~response to X-ray	10	0.338181	0.00696014	P04637, P24385, P04083, P46736, Q9H3D4, P49917, P51587, P38936, P42574, Q06609	2855	22	16792	2.67346	1	0.118123	12.8856
GOTERM_BP_DIRECT	GO:0006509~membrane protein ectodomain proteolysis	10	0.338181	0.00696014	Q9Y5Z0, Q96BI3, P49768, Q92542, Q8TCT9, P49810, P56817, Q9NZ42, Q14118, P35579	2855	22	16792	2.67346	1	0.118123	12.8856
GOTERM_BP_DIRECT	GO:1900087~positive regulation of G1/S transition of mitotic cell cycle	10	0.338181	0.00696014	P27695, P04083, Q13620, P35241, P30279, Q9NQ66, O00571, Q8N122, Q13619, Q96LR5	2855	22	16792	2.67346	1	0.118123	12.8856
GOTERM_BP_DIRECT	GO:0032465~regulation of cytokinesis	10	0.338181	0.00696014	Q8NEB9, Q14457, Q13526, Q9Y2X7, P51587, Q9Y371, O14965, Q9P2Y5, Q99570, P62158	2855	22	16792	2.67346	1	0.118123	12.8856
GOTERM_BP_DIRECT	GO:0000717~nucleotide-excision repair, DNA duplex unwinding	10	0.338181	0.00696014	P54727, Q16531, P62979, P0CG48, Q13620, P62877, Q13619, P09874, P0CG47, P19447	2855	22	16792	2.67346	1	0.118123	12.8856
GOTERM_BP_DIRECT	GO:0060078~regulation of postsynaptic membrane potential	10	0.338181	0.00696014	P18509, O60741, Q14524, Q9UQD0, Q07699, Q15858, Q99250, P35498, Q9Y5Y9, Q9NY46	2855	22	16792	2.67346	1	0.118123	12.8856
GOTERM_BP_DIRECT	GO:0016485~protein processing	22	0.743997	0.00715351	P29466, P49768, P51512, P49810, Q8WW43, Q13635, P14735, P09958, Q96DT6, P08311, P42892, Q13286, Q96BI3, Q8NEB9, Q92542, Q9Y4P1, P42575, Q8WYN0, P50281, Q9NZ42, P55210, P08709	2855	72	16792	1.79716	1	0.120924	13.22
GOTERM_BP_DIRECT	GO:0043410~positive regulation of MAPK cascade	24	0.811633	0.00716984	P35348, P26842, Q6IAA8, P35368, P48431, Q14833, P11362, P19022, Q15131, P08138, P35222, Q02156, P10275, Q16620, P07550, P35968, P41159, P25445, P09429, Q9C035, P20333, P01127, P07602, P01112	2855	81	16792	1.7427	1	0.1209	13.2482
GOTERM_BP_DIRECT	GO:2000679~positive regulation of transcription regulatory region DNA binding	8	0.270544	0.00734994	P06400, P56704, O43474, Q92830, Q15672, P09874, Q9Y4K3, Q99497	2855	15	16792	3.13686	1	0.123462	13.5585
GOTERM_BP_DIRECT	GO:0051974~negative regulation of telomerase activity	8	0.270544	0.00734994	P04637, P12931, P54274, Q9NUX5, O00255, P27544, P37231, P29590	2855	15	16792	3.13686	1	0.123462	13.5585
GOTERM_BP_DIRECT	GO:1904707~positive regulation of vascular smooth muscle cell proliferation	8	0.270544	0.00734994	O75460, P36894, Q99683, Q00987, P01019, P28222, P08253, P01127	2855	15	16792	3.13686	1	0.123462	13.5585
GOTERM_BP_DIRECT	GO:0048255~mRNA stabilization	8	0.270544	0.00734994	Q15717, Q01094, P11940, P01282, Q14103, P42345, Q9Y2T1, Q9Y2W1	2855	15	16792	3.13686	1	0.123462	13.5585
GOTERM_BP_DIRECT	GO:0043149~stress fiber assembly	8	0.270544	0.00734994	Q8WZ19, P12931, Q13829, P15502, Q14289, P61586, Q13618, P49407	2855	15	16792	3.13686	1	0.123462	13.5585
GOTERM_BP_DIRECT	GO:2000060~positive regulation of protein ubiquitination involved in ubiquitin-dependent protein catabolic process	8	0.270544	0.00734994	Q9HCE7, Q14289, O15169, Q96JB5, P10909, Q9NRI5, P56539, Q969H0	2855	15	16792	3.13686	1	0.123462	13.5585
GOTERM_BP_DIRECT	GO:0045599~negative regulation of fat cell differentiation	15	0.507271	0.0074985	P56704, Q96EB6, Q01094, Q8WW38, O15169, Q8N4Q0, Q12778, P84022, Q8WYK2, Q8IX07, Q99523, O00327, Q06455, P04179, P35638	2855	42	16792	2.10058	1	0.12551	13.8136
GOTERM_BP_DIRECT	GO:0045740~positive regulation of DNA replication	15	0.507271	0.0074985	Q8WZ19, P05412, P18846, P60953, Q13829, P27797, P06493, P00533, P08151, P12004, P01127, P06748, P29353, P63000, P01112	2855	42	16792	2.10058	1	0.12551	13.8136
GOTERM_BP_DIRECT	GO:0051496~positive regulation of stress fiber assembly	15	0.507271	0.0074985	P36897, Q13153, D3DTR7, Q12774, P29279, P84022, Q4VCS5, P63000, O94989, P61586, O14713, O95429, P42345, P02647, P49593, P15056	2855	42	16792	2.10058	1	0.12551	13.8136
GOTERM_BP_DIRECT	GO:0072661~protein targeting to plasma membrane	11	0.371999	0.00751969	Q9HCE7, Q14721, Q99755, Q01082, Q12955, Q6VY07, P35613, Q15363, Q9BYP7, Q13635, O14950	2855	26	16792	2.48837	1	0.125551	13.85
GOTERM_BP_DIRECT	GO:0017157~regulation of exocytosis	11	0.371999	0.00751969	P63027, Q16623, Q12846, P11233, Q5T5C0, P21579, P46459, P61266, Q9ULW5, Q6PUV4, O14810	2855	26	16792	2.48837	1	0.125551	13.85
GOTERM_BP_DIRECT	GO:0007257~activation of JUN kinase activity	14	0.473453	0.00771662	O75460, B4E1C1, O15169, Q9NYL2, Q9P035, Q16584, P18031, Q13546, Q13480, Q99683, Q9Y2U5, Q99750, P43405, Q16512, Q9UER7	2855	38	16792	2.16691	1	0.128333	14.187
GOTERM_BP_DIRECT	GO:0042157~lipoprotein metabolic process	14	0.473453	0.00771662	P06858, P02768, P22612, P11597, Q8NBP7, Q8WTV0, Q07954, O60494, Q6Q788, P02649, P17612, P02647, P98160, P22694	2855	38	16792	2.16691	1	0.128333	14.187
GOTERM_BP_DIRECT	GO:0001568~blood vessel development	14	0.473453	0.00771662	P49768, Q9Y4G8, Q12778, P08123, Q6FHW4, Q99626, Q04656, P46109, P37173, Q06413, Q00987, O94788, O15119, Q99759, Q9NQB0	2855	38	16792	2.16691	1	0.128333	14.187
GOTERM_BP_DIRECT	GO:0007281~germ cell development	12	0.405817	0.00778218	Q01085, Q07817, P10276, Q04771, O75398, Q9BXT4, Q07812, P23443, P42345, O75626, P31749, Q99496	2855	30	16792	2.35264	1	0.129056	14.2988
GOTERM_BP_DIRECT	GO:0034504~protein localization to nucleus	12	0.405817	0.00778218	Q15465, P02545, Q9Y2I7, Q8IZY2, Q00987, Q8WXH0, O14980, P27797, O14640, Q8N9N5, P62913, Q05516	2855	30	16792	2.35264	1	0.129056	14.2988
GOTERM_BP_DIRECT	GO:0021510~spinal cord development	12	0.405817	0.00778218	P25325, O00548, O75530, O75312, P42345, O43175, O96019, Q9HCK4, P31749, Q16555, O94805, Q93074	2855	30	16792	2.35264	1	0.129056	14.2988
GOTERM_BP_DIRECT	GO:0016573~histone acetylation	13	0.439635	0.007827	Q9UKN8, Q9UNL4, Q92794, P51608, Q9Y232, P15336, Q92793, Q92993, O95983, Q9H7Z6, O15516, Q9Y6Q9, Q9Y4A5	2855	34	16792	2.24885	1	0.129453	14.3753
GOTERM_BP_DIRECT	GO:0006406~mRNA export from nucleus	28	0.946906	0.00789504	Q15287, Q96EE3, Q9Y3Y2, O75152, Q9UPR3, Q92621, Q8TEM1, P49792, Q16629, Q13243, Q8N1F7, Q13242, Q92900, Q8WUM0, Q10570, P26368, P22626, Q8IYB3, P78406, Q9UMR2, Q9NUU7, Q5SRE5, P37198, Q9UBU9, Q08170, Q9Y5S9, Q05519, Q01130	2855	100	16792	1.64685	1	0.130207	14.4912
GOTERM_BP_DIRECT	GO:0060707~trophoblast giant cell differentiation	7	0.236726	0.00871791	Q9HC62, O00444, Q99750, O95863, A0AVK6, O75626, O14543	2855	12	16792	3.43094	1	0.142493	15.8811
GOTERM_BP_DIRECT	GO:0017156~calcium ion regulated exocytosis	7	0.236726	0.00871791	P63027, Q9BRK5, Q99653, Q9BQG1, Q86UR5, P51809, P16298	2855	12	16792	3.43094	1	0.142493	15.8811
GOTERM_BP_DIRECT	GO:0031669~cellular response to nutrient levels	7	0.236726	0.00871791	Q13131, Q14721, O75385, P54646, Q8N122, P42345, Q99757	2855	12	16792	3.43094	1	0.142493	15.8811
GOTERM_BP_DIRECT	GO:0071712~ER-associated misfolded protein catabolic process	7	0.236726	0.00871791	Q9BUN8, Q9Y6A1, Q9NYU2, Q9UKY4, Q92890, Q96GF1, P55072	2855	12	16792	3.43094	1	0.142493	15.8811
GOTERM_BP_DIRECT	GO:0030007~cellular potassium ion homeostasis	7	0.236726	0.00871791	P50993, P54707, P54709, P05023, Q13557, P05026, Q12791	2855	12	16792	3.43094	1	0.142493	15.8811
GOTERM_BP_DIRECT	GO:0031000~response to caffeine	7	0.236726	0.00871791	Q13131, Q13547, Q92769, P27708, P37231, Q9UBC3, Q92736	2855	12	16792	3.43094	1	0.142493	15.8811
GOTERM_BP_DIRECT	GO:0071498~cellular response to fluid shear stress	7	0.236726	0.00871791	Q06413, Q16236, P12931, Q14289, P35354, O15379, O43312	2855	12	16792	3.43094	1	0.142493	15.8811
GOTERM_BP_DIRECT	GO:0000002~mitochondrial genome maintenance	7	0.236726	0.00871791	Q9Y243, Q02078, P39210, Q96CQ1, P36776, O60313, P12235	2855	12	16792	3.43094	1	0.142493	15.8811
GOTERM_BP_DIRECT	GO:0034329~cell junction assembly	7	0.236726	0.00871791	Q14315, P48059, Q13418, P63261, P60709, P21333, Q96GC9	2855	12	16792	3.43094	1	0.142493	15.8811
GOTERM_BP_DIRECT	GO:0050767~regulation of neurogenesis	9	0.304363	0.00885557	O00327, O15055, O00548, Q96N67, P29475, P26583, P46937, P41182, P35222	2855	19	16792	2.78603	1	0.144255	16.1115
GOTERM_BP_DIRECT	GO:0001659~temperature homeostasis	9	0.304363	0.00885557	P20800, Q9UBK2, P28223, Q96B67, P14416, P21728, Q12778, P08588, P40763	2855	19	16792	2.78603	1	0.144255	16.1115
GOTERM_BP_DIRECT	GO:0043523~regulation of neuron apoptotic process	9	0.304363	0.00885557	Q06413, Q9H3D4, Q14833, Q9BWQ8, P11413, O43424, Q99497, P06748, Q8NBP7	2855	19	16792	2.78603	1	0.144255	16.1115
GOTERM_BP_DIRECT	GO:0045862~positive regulation of proteolysis	9	0.304363	0.00885557	Q9UKB1, P53350, O15294, Q92934, Q14790, Q92769, Q9Y297, Q13158, Q16611	2855	19	16792	2.78603	1	0.144255	16.1115
GOTERM_BP_DIRECT	GO:0032760~positive regulation of tumor necrosis factor production	16	0.541089	0.0089576	Q99836, Q92974, Q92769, O43353, O00206, Q9ULZ3, Q8IUC6, Q13547, Q13546, P27986, Q13158, P41159, P10909, Q14934, Q15672, P09429	2855	47	16792	2.00225	1	0.145468	16.2819
GOTERM_BP_DIRECT	GO:0051574~positive regulation of histone H3-K9 methylation	5	0.16909	0.00934114	Q96EB6, P38398, P16401, P10242, Q92833	2855	6	16792	4.90134	1	0.150888	16.9195
GOTERM_BP_DIRECT	GO:1901016~regulation of potassium ion transmembrane transporter activity	5	0.16909	0.00934114	O00308, Q96PU5, P62258, Q13642, P46934	2855	6	16792	4.90134	1	0.150888	16.9195
GOTERM_BP_DIRECT	GO:0042985~negative regulation of amyloid precursor protein biosynthetic process	5	0.16909	0.00934114	Q9Y5Z0, Q9NY61, Q8IZY2, Q9Y287, Q9NQX7	2855	6	16792	4.90134	1	0.150888	16.9195
GOTERM_BP_DIRECT	GO:0007098~centrosome cycle	5	0.16909	0.00934114	P24522, P38398, O15182, P06493, P06748	2855	6	16792	4.90134	1	0.150888	16.9195
GOTERM_BP_DIRECT	GO:0051573~negative regulation of histone H3-K9 methylation	5	0.16909	0.00934114	P26358, Q9Y4C1, P38398, Q9UBC3, O60341	2855	6	16792	4.90134	1	0.150888	16.9195
GOTERM_BP_DIRECT	GO:0010659~cardiac muscle cell apoptotic process	5	0.16909	0.00934114	O14727, P07900, P62873, O60936, P63211	2855	6	16792	4.90134	1	0.150888	16.9195
GOTERM_BP_DIRECT	GO:0036289~peptidyl-serine autophosphorylation	5	0.16909	0.00934114	Q13315, O75460, Q13546, Q9BXM7, P36507	2855	6	16792	4.90134	1	0.150888	16.9195
GOTERM_BP_DIRECT	GO:0051353~positive regulation of oxidoreductase activity	5	0.16909	0.00934114	Q04656, Q9Y572, P42684, P00519, O14618	2855	6	16792	4.90134	1	0.150888	16.9195
GOTERM_BP_DIRECT	GO:0006266~DNA ligation	5	0.16909	0.00934114	P16455, P12956, P11388, P49917, P49916	2855	6	16792	4.90134	1	0.150888	16.9195
GOTERM_BP_DIRECT	GO:1903599~positive regulation of mitophagy	5	0.16909	0.00934114	Q9C0C7, P42858, Q14457, Q16665, Q99497	2855	6	16792	4.90134	1	0.150888	16.9195
GOTERM_BP_DIRECT	GO:0006924~activation-induced cell death of T cells	5	0.16909	0.00934114	Q96EY1, P25445, O15304, P01589, P31749	2855	6	16792	4.90134	1	0.150888	16.9195
GOTERM_BP_DIRECT	GO:0046578~regulation of Ras protein signal transduction	5	0.16909	0.00934114	P37198, Q9P212, O14492, Q13972, Q13501	2855	6	16792	4.90134	1	0.150888	16.9195
GOTERM_BP_DIRECT	GO:0060440~trachea formation	5	0.16909	0.00934114	P37173, P28482, P27361, Q02750, P35222	2855	6	16792	4.90134	1	0.150888	16.9195
GOTERM_BP_DIRECT	GO:0071168~protein localization to chromatin	5	0.16909	0.00934114	P53350, P03372, Q15910, O60216, Q56NI9	2855	6	16792	4.90134	1	0.150888	16.9195
GOTERM_BP_DIRECT	GO:0030155~regulation of cell adhesion	15	0.507271	0.00941482	Q99569, O00548, Q14289, Q13464, Q53TM5, P30153, P00519, O14974, P42684, Q4W5T8, O15230, P21453, Q9UNN5, P67775, O75116, P51817, P29590	2855	43	16792	2.05172	1	0.151649	17.0415
GOTERM_BP_DIRECT	GO:1904837~beta-catenin-TCF complex assembly	15	0.507271	0.00941482	Q09472, Q92793, Q92993, Q9Y2T1, P35222, P51532, Q6FHW4, Q6P1J9, Q13547, Q04726, O00255, P01106, Q9Y265, P62805, Q9Y4A5, Q9NQB0	2855	43	16792	2.05172	1	0.151649	17.0415
GOTERM_BP_DIRECT	GO:0034613~cellular protein localization	15	0.507271	0.00941482	Q6IAA8, P56704, P60953, Q96ST3, P35221, Q9Y2T1, P35222, Q4VCS5, P04637, Q5S007, P49674, O14641, O43424, P57088, P11532	2855	43	16792	2.05172	1	0.151649	17.0415
GOTERM_BP_DIRECT	GO:0009887~organ morphogenesis	26	0.87927	0.00947549	O75364, Q16254, Q09472, P10828, P49841, P32856, Q13642, P15976, Q13635, Q99626, P52945, P51693, P09038, P46109, Q04721, Q04726, Q8IY17, P15502, P43405, P52799, Q04206, Q13616, Q92922, O15119, P15056, P01112	2855	92	16792	1.66219	1	0.152212	17.1418
GOTERM_BP_DIRECT	GO:0045665~negative regulation of neuron differentiation	18	0.608725	0.00965912	Q8IZT6, P48431, P26196, Q9NP66, O00548, P31645, P27797, P05067, Q9Y6X8, Q96SN8, Q9P2K8, Q9Y466, O95343, P40424, O15116, Q9UM47, Q13127, Q15648	2855	56	16792	1.89052	1	0.15459	17.4446
GOTERM_BP_DIRECT	GO:0047497~mitochondrion transport along microtubule	6	0.202908	0.00972769	P10636, P42704, Q8IXI1, Q66K74, O60333, P0CG47	2855	9	16792	3.92107	1	0.155258	17.5574
GOTERM_BP_DIRECT	GO:0042921~glucocorticoid receptor signaling pathway	6	0.202908	0.00972769	P04150, Q14686, P27797, P46934, Q04917, O14497	2855	9	16792	3.92107	1	0.155258	17.5574
GOTERM_BP_DIRECT	GO:0006473~protein acetylation	6	0.202908	0.00972769	Q9UNL4, Q09472, Q92794, Q92793, Q12778, Q92831	2855	9	16792	3.92107	1	0.155258	17.5574
GOTERM_BP_DIRECT	GO:0006930~substrate-dependent cell migration, cell extension	6	0.202908	0.00972769	P35580, O60890, A0MZ66, O00560, P16333, Q9Y5K6	2855	9	16792	3.92107	1	0.155258	17.5574
GOTERM_BP_DIRECT	GO:0010831~positive regulation of myotube differentiation	6	0.202908	0.00972769	P10827, Q16539, P42345, P50281, P56539, Q8NB12	2855	9	16792	3.92107	1	0.155258	17.5574
GOTERM_BP_DIRECT	GO:0048660~regulation of smooth muscle cell proliferation	6	0.202908	0.00972769	P23582, P12956, P13010, P35222, P78527, Q6FHW4, Q9NQB0	2855	9	16792	3.92107	1	0.155258	17.5574
GOTERM_BP_DIRECT	GO:0048489~synaptic vesicle transport	6	0.202908	0.00972769	O14910, O95295, P50570, O43426, P35222, Q16555	2855	9	16792	3.92107	1	0.155258	17.5574
GOTERM_BP_DIRECT	GO:0006265~DNA topological change	6	0.202908	0.00972769	Q02880, P11388, P11387, P26583, P09429, P19447	2855	9	16792	3.92107	1	0.155258	17.5574
GOTERM_BP_DIRECT	GO:0060452~positive regulation of cardiac muscle contraction	6	0.202908	0.00972769	P35348, P51787, P07900, P29279, P01160, P41220	2855	9	16792	3.92107	1	0.155258	17.5574
GOTERM_BP_DIRECT	GO:0034629~cellular protein complex localization	6	0.202908	0.00972769	Q96EE3, P15311, O15105, O95295, Q96BF6, Q12959	2855	9	16792	3.92107	1	0.155258	17.5574
GOTERM_BP_DIRECT	GO:1903827~regulation of cellular protein localization	6	0.202908	0.00972769	O43752, Q9UG07, P49674, O14640, P09874, O60341, Q92997	2855	9	16792	3.92107	1	0.155258	17.5574
GOTERM_BP_DIRECT	GO:0035372~protein localization to microtubule	6	0.202908	0.00972769	Q96JM3, O60610, P49841, Q15691, O14640, Q96Q89	2855	9	16792	3.92107	1	0.155258	17.5574
GOTERM_BP_DIRECT	GO:0006607~NLS-bearing protein import into nucleus	10	0.338181	0.0097373	O15131, O00629, P52294, Q14974, Q92973, P49792, Q8TEX9, Q14118, O00410, Q9P2R6	2855	23	16792	2.55722	1	0.155057	17.5732
GOTERM_BP_DIRECT	GO:0000715~nucleotide-excision repair, DNA damage recognition	10	0.338181	0.0097373	P54727, Q16531, P62979, P0CG48, Q13620, P62877, Q92905, Q13619, P09874, P0CG47	2855	23	16792	2.55722	1	0.155057	17.5732
GOTERM_BP_DIRECT	GO:0006887~exocytosis	24	0.811633	0.00979259	P63027, O14910, Q9H3Z4, Q13153, P46459, Q9C0H9, Q9Y6D6, Q86UR5, Q96GC9, A8K0Z3, Q9Y4I1, O00471, P35580, P11233, O75396, Q5T5C0, O00443, P23763, Q00536, O95721, Q9NUP9, O14810, Q9HAP6, O15126	2855	83	16792	1.70071	1	0.155526	17.6641
GOTERM_BP_DIRECT	GO:0007223~Wnt signaling pathway, calcium modulating pathway	14	0.473453	0.00980998	Q00722, Q9NQ66, A8K161, Q01970, Q9HCE1, P59768, P35222, Q6FHW4, P16298, P62158, P62873, O95644, P09471, Q9UQM7, P63098, Q9NQB0	2855	39	16792	2.11135	1	0.155438	17.6926
GOTERM_BP_DIRECT	GO:0030890~positive regulation of B cell proliferation	14	0.473453	0.00980998	P56704, Q9Y275, P15923, P25942, P60033, O00206, P14174, P41182, Q8IUC6, Q13469, Q9UKW4, Q06413, P38936, P10415	2855	39	16792	2.11135	1	0.155438	17.6926
GOTERM_BP_DIRECT	GO:0006396~RNA processing	27	0.913088	0.0099516	P54253, P26378, P52597, P31943, Q92841, P31942, P78563, P29558, Q14498, Q08211, P05455, Q00839, P61978, Q9BUJ2, O14979, Q8IZ69, Q8TDD1, Q9UHI6, Q06265, Q9H9J2, Q93062, Q8IWZ8, Q9BZJ0, P62314, P62318, Q6IN84, Q14103	2855	97	16792	1.63715	1	0.157161	17.9248
GOTERM_BP_DIRECT	GO:0051384~response to glucocorticoid	20	0.676361	0.00996031	P21741, Q92934, P23443, P35354, P17174, P28562, Q86YN6, P21549, P35318, P52945, P01178, P05186, P10809, P30988, Q8IWU9, P25445, P42574, P09429, P01116, P10415	2855	65	16792	1.80973	1	0.156944	17.9391
GOTERM_BP_DIRECT	GO:0033572~transferrin transport	13	0.439635	0.0101044	P49281, Q8IWU2, Q9Y5K8, P61421, P38606, P50570, P27449, Q00610, P21283, P36543, Q99437, P21281, Q93050	2855	35	16792	2.1846	1	0.158689	18.1747
GOTERM_BP_DIRECT	GO:0006641~triglyceride metabolic process	13	0.439635	0.0101044	P06858, P04040, P11597, Q03135, Q8NBP7, P07098, Q6Q788, P02649, P50416, Q06124, P32189, P05181, P56539	2855	35	16792	2.1846	1	0.158689	18.1747
GOTERM_BP_DIRECT	GO:0008360~regulation of cell shape	36	1.21745	0.0101186	P02751, O14745, Q03113, O60610, Q14289, P52565, Q5TCY1, P04075, Q9UQB8, P48730, P15311, O43293, Q9Y2J2, O43157, P49674, O75083, Q96B97, P06241, Q9NRY4, P04083, Q08495, Q9HD67, P26038, P48729, P35579, O14950, P35580, Q14344, P35968, P35241, Q6ZSZ5, Q7Z406, Q9ULQ0, P20073, P78368, Q12959	2855	140	16792	1.51241	1	0.158549	18.1979
GOTERM_BP_DIRECT	GO:0014065~phosphatidylinositol 3-kinase signaling	11	0.371999	0.0101558	P27986, P41595, P05305, P42338, P28223, P04626, Q07021, P48736, P21860, O00459, P35568	2855	27	16792	2.39621	1	0.15874	18.2585
GOTERM_BP_DIRECT	GO:0072332~intrinsic apoptotic signaling pathway by p53 class mediator	11	0.371999	0.0101558	P04637, Q14209, Q01094, Q15831, Q13625, Q07812, Q9BQG0, P17844, Q9ULZ3, P49789, Q9NZC7	2855	27	16792	2.39621	1	0.15874	18.2585
GOTERM_BP_DIRECT	GO:0035329~hippo signaling	11	0.371999	0.0101558	Q8IY63, O43164, Q13043, P62258, O14641, O75161, P42574, P46937, P31946, Q13188, Q4VCS5	2855	27	16792	2.39621	1	0.15874	18.2585
GOTERM_BP_DIRECT	GO:0071392~cellular response to estradiol stimulus	12	0.405817	0.0102444	O95831, Q9UBK2, Q96SB3, P03372, Q9NVP1, Q00613, Q9Y230, Q14103, Q92993, P20248, P00533, Q9Y6Q9	2855	31	16792	2.27675	1	0.15967	18.4029
GOTERM_BP_DIRECT	GO:0019058~viral life cycle	12	0.405817	0.0102444	Q99816, P62979, P62937, Q9NZZ3, Q9Y3E7, P0CG48, O75351, Q96PU5, Q8WUM4, Q8NEZ2, P0CG47, P09958	2855	31	16792	2.27675	1	0.15967	18.4029
GOTERM_BP_DIRECT	GO:0042771~intrinsic apoptotic signaling pathway in response to DNA damage by p53 class mediator	12	0.405817	0.0102444	P04637, Q96EB6, P46379, Q09472, Q9H3D4, Q13573, P51587, Q9ULZ3, P38936, O96017, Q9Y5J5, P29590	2855	31	16792	2.27675	1	0.15967	18.4029
GOTERM_BP_DIRECT	GO:0071479~cellular response to ionizing radiation	12	0.405817	0.0102444	P04637, Q96EB6, P16455, O43623, P62993, P24522, Q7Z628, P38936, Q9H8V3, Q16539, Q06609, O15516	2855	31	16792	2.27675	1	0.15967	18.4029
GOTERM_BP_DIRECT	GO:0051603~proteolysis involved in cellular protein catabolic process	16	0.541089	0.0110269	P17655, P10619, P25788, Q12884, P25789, P25787, Q14790, P36776, P14735, P20618, P28062, P28070, O76031, P11021, P49721, P49720	2855	48	16792	1.96054	1	0.170457	19.6676
GOTERM_BP_DIRECT	GO:0042307~positive regulation of protein import into nucleus	8	0.270544	0.0111741	Q15465, P61970, O75312, P14923, Q9H8V3, Q05655, Q16539, O00410	2855	16	16792	2.94081	1	0.172168	19.9034
GOTERM_BP_DIRECT	GO:0097194~execution phase of apoptosis	8	0.270544	0.0111741	O43464, O15519, Q14790, P42574, P42575, P55210, P31749, Q12981	2855	16	16792	2.94081	1	0.172168	19.9034
GOTERM_BP_DIRECT	GO:0048168~regulation of neuronal synaptic plasticity	8	0.270544	0.0111741	P08247, P02649, Q7LC44, Q9UQM7, Q13972, A8K161, P11161, Q16643, P63000	2855	16	16792	2.94081	1	0.172168	19.9034
GOTERM_BP_DIRECT	GO:0045956~positive regulation of calcium ion-dependent exocytosis	8	0.270544	0.0111741	Q16623, Q14721, P61764, P21579, Q00535, Q13319, P84077, Q86SS6	2855	16	16792	2.94081	1	0.172168	19.9034
GOTERM_BP_DIRECT	GO:0014002~astrocyte development	8	0.270544	0.0111741	Q15109, O00548, P08670, P14136, O00206, P05109, Q00534, P21728	2855	16	16792	2.94081	1	0.172168	19.9034
GOTERM_BP_DIRECT	GO:0070848~response to growth factor	8	0.270544	0.0111741	P48023, P49427, P48431, Q9P0N9, Q16828, Q9UBN7, P01106, P12757	2855	16	16792	2.94081	1	0.172168	19.9034
GOTERM_BP_DIRECT	GO:0061136~regulation of proteasomal protein catabolic process	8	0.270544	0.0111741	Q9UL46, Q9BXM7, Q9Y297, P17612, P54578, P0CG47, Q9Y5K5, O00487	2855	16	16792	2.94081	1	0.172168	19.9034
GOTERM_BP_DIRECT	GO:0035855~megakaryocyte development	8	0.270544	0.0111741	P29350, Q09472, P17542, Q96PM9, Q06124, Q8IZP0, Q8IX07, Q15648	2855	16	16792	2.94081	1	0.172168	19.9034
GOTERM_BP_DIRECT	GO:0007409~axonogenesis	27	0.913088	0.0114087	Q8IYT8, Q15831, Q96N67, Q14978, Q9UQB8, Q8TEW0, Q13492, P46531, Q06124, P10415, O75955, P49757, Q9Y4W6, Q02880, Q9Y6R0, Q13153, P49841, O00213, Q9H254, P05067, Q9NTI2, P16220, P20336, Q12955, P12036, A0MZ66, P14416	2855	98	16792	1.62044	1	0.175091	20.2779
GOTERM_BP_DIRECT	GO:0043401~steroid hormone mediated signaling pathway	18	0.608725	0.011635	O95718, P19793, P10828, P10827, Q03181, P11473, O75469, P62508, Q15406, P10588, P13056, P03372, P10276, P28702, Q9Y466, P37231, P22736, P55055	2855	57	16792	1.85735	1	0.177877	20.6376
GOTERM_BP_DIRECT	GO:0051262~protein tetramerization	14	0.473453	0.0123209	P48547, Q9BX84, P34896, P04229, P04040, P04424, Q16630, P04637, Q05193, Q9H3D4, P07954, Q96QT4, P50542, O43809	2855	40	16792	2.05856	1	0.186981	21.7184
GOTERM_BP_DIRECT	GO:0019229~regulation of vasoconstriction	9	0.304363	0.0125959	P35348, P20800, O15055, P42892, P05305, P50993, P01019, Q9Y691, P30411	2855	20	16792	2.64673	1	0.190353	22.1477
GOTERM_BP_DIRECT	GO:0001892~embryonic placenta development	9	0.304363	0.0125959	O95718, Q16665, Q00613, P17676, Q02447, P00533, P01127, P49715, Q15648	2855	20	16792	2.64673	1	0.190353	22.1477
GOTERM_BP_DIRECT	GO:0043153~entrainment of circadian clock by photoperiod	9	0.304363	0.0125959	P10588, P04637, P36873, Q13330, Q49AN0, O15534, P29590, P62136, Q16526	2855	20	16792	2.64673	1	0.190353	22.1477
GOTERM_BP_DIRECT	GO:0022904~respiratory electron transport chain	9	0.304363	0.0125959	P31040, Q9UBK2, P51649, P38117, Q9BXM7, P04179, P13804, Q9BQG0, Q8N183	2855	20	16792	2.64673	1	0.190353	22.1477
GOTERM_BP_DIRECT	GO:0031572~G2 DNA damage checkpoint	9	0.304363	0.0125959	O14757, Q9NXR7, P53350, P46736, Q9UM11, Q9HC98, Q9NWV8, P38398, Q99708	2855	20	16792	2.64673	1	0.190353	22.1477
GOTERM_BP_DIRECT	GO:0007094~mitotic spindle assembly checkpoint	9	0.304363	0.0125959	Q13315, P53350, Q13257, O43684, Q9Y6D9, P54274, P25054, P49454, O60566	2855	20	16792	2.64673	1	0.190353	22.1477
GOTERM_BP_DIRECT	GO:0043113~receptor clustering	9	0.304363	0.0125959	Q92796, P21333, Q00535, O14640, O14713, O00555, Q15700, Q12959, P13612	2855	20	16792	2.64673	1	0.190353	22.1477
GOTERM_BP_DIRECT	GO:0045815~positive regulation of gene expression, epigenetic	19	0.642543	0.0128301	Q9NR30, O75367, Q9UIG0, Q09472, P61218, Q92830, P60709, Q53T94, O60264, P19388, Q92831, Q969T9, P62875, Q9Y2S0, P35659, P68431, Q9BQG0, O15160, P62805	2855	62	16792	1.80243	1	0.193144	22.5116
GOTERM_BP_DIRECT	GO:0000723~telomere maintenance	13	0.439635	0.0128624	Q13315, P27694, P27695, Q92889, Q15554, P54274, P12956, Q9NUX5, P13010, Q9Y6F1, P12004, Q92900, P15927	2855	36	16792	2.12392	1	0.19318	22.5616
GOTERM_BP_DIRECT	GO:0006469~negative regulation of protein kinase activity	27	0.913088	0.0130334	P31947, P49815, Q96EY1, P42771, P61981, P10644, Q8TF42, O15530, P24522, Q15633, Q99497, P06400, Q9BQY9, P50148, Q13177, Q99653, P09211, Q13418, O14640, O14713, Q16512, P16333, P56539, P04792, P49593, O14543, P31749	2855	99	16792	1.60408	1	0.19509	22.8262
GOTERM_BP_DIRECT	GO:0030010~establishment of cell polarity	10	0.338181	0.0132731	Q15831, Q15465, Q9P0L2, Q96L34, Q7KZI7, Q2KJY2, P30291, P27448, O15085, Q05513	2855	24	16792	2.45067	1	0.19791	23.1956
GOTERM_BP_DIRECT	GO:0002092~positive regulation of receptor internalization	10	0.338181	0.0132731	P56704, P32121, P16885, P43405, P20783, P14416, P57105, P49407, Q8NBU5, Q8NBP7	2855	24	16792	2.45067	1	0.19791	23.1956
GOTERM_BP_DIRECT	GO:0031146~SCF-dependent proteasomal ubiquitin-dependent protein catabolic process	10	0.338181	0.0132731	Q9UKB1, Q9UBF6, Q9H469, Q9Y297, Q9UK22, P63208, Q9NRD1, P62877, Q13616, Q969H0	2855	24	16792	2.45067	1	0.19791	23.1956
GOTERM_BP_DIRECT	GO:0007088~regulation of mitotic nuclear division	10	0.338181	0.0132731	Q14999, O75147, Q9H0W5, P60953, O43293, Q13526, Q96Q89, Q9UKT4, Q99640, P30307	2855	24	16792	2.45067	1	0.19791	23.1956
GOTERM_BP_DIRECT	GO:0045742~positive regulation of epidermal growth factor receptor signaling pathway	10	0.338181	0.0132731	P48023, P62979, P37198, P0CG48, P01019, P22681, Q03405, P0CG47, Q8TBC3, P31749	2855	24	16792	2.45067	1	0.19791	23.1956
GOTERM_BP_DIRECT	GO:0048675~axon extension	10	0.338181	0.0132731	Q8IYT8, P10636, O75385, P18206, O43157, Q00535, O14640, Q9NZ94, P16298, O43602	2855	24	16792	2.45067	1	0.19791	23.1956
GOTERM_BP_DIRECT	GO:0006378~mRNA polyadenylation	11	0.371999	0.0134391	Q6P1J9, Q4VXU2, P11940, Q9H6E5, O94913, Q10570, Q9NP77, Q9BWT3, P05067, Q16630, O43809	2855	28	16792	2.31063	1	0.199723	23.4503
GOTERM_BP_DIRECT	GO:0090200~positive regulation of release of cytochrome c from mitochondria	11	0.371999	0.0134391	O43521, P04637, Q9BXM7, Q92934, Q07812, O00429, Q9ULZ3, P30405, P55957, Q03405, Q16611	2855	28	16792	2.31063	1	0.199723	23.4503
GOTERM_BP_DIRECT	GO:0086010~membrane depolarization during action potential	11	0.371999	0.0134391	Q00975, Q14524, Q9UQD0, Q04917, Q15858, O00555, Q99250, Q12809, P35498, Q9Y5Y9, Q9NY46	2855	28	16792	2.31063	1	0.199723	23.4503
GOTERM_BP_DIRECT	GO:0003281~ventricular septum development	11	0.371999	0.0134391	P61968, Q14469, P98164, Q00987, P43694, Q9NSC2, P50570, Q8WU20, Q9UJQ4, O75626, O43541	2855	28	16792	2.31063	1	0.199723	23.4503
GOTERM_BP_DIRECT	GO:0014070~response to organic cyclic compound	16	0.541089	0.0134528	Q15843, P24752, P18846, Q92830, P06493, Q16611, P24928, Q16828, P50416, P11413, Q6N021, P49721, P50281, P20073, P07948, Q99757	2855	49	16792	1.92053	1	0.199497	23.4714
GOTERM_BP_DIRECT	GO:0006816~calcium ion transport	22	0.743997	0.0136306	P98194, P30626, Q13507, P11473, A8K161, P05771, O00555, P49810, Q14643, Q16602, Q92736, Q03135, P08133, P13693, P08195, O14983, Q9UQM7, Q13555, P06241, P48995, P54284, P36544, Q13557	2855	76	16792	1.70257	1	0.201452	23.7433
GOTERM_BP_DIRECT	GO:0001829~trophectodermal cell differentiation	7	0.236726	0.0138892	Q99626, P17275, Q9BPY8, Q9NZN8, Q02447, O95936, Q13895	2855	13	16792	3.16702	1	0.20446	24.1372
GOTERM_BP_DIRECT	GO:0086064~cell communication by electrical coupling involved in cardiac conduction	7	0.236726	0.0138892	P50993, P17302, Q13936, P17612, P05023, Q92736, P05026	2855	13	16792	3.16702	1	0.20446	24.1372
GOTERM_BP_DIRECT	GO:0007212~dopamine receptor signaling pathway	7	0.236726	0.0138892	P08754, O75916, P32121, P49841, P09471, P21917, P49840	2855	13	16792	3.16702	1	0.20446	24.1372
GOTERM_BP_DIRECT	GO:0046628~positive regulation of insulin receptor signaling pathway	7	0.236726	0.0138892	Q96EB6, Q9H1E3, P12931, Q9BZF1, P41159, P35568, Q05513	2855	13	16792	3.16702	1	0.20446	24.1372
GOTERM_BP_DIRECT	GO:0071391~cellular response to estrogen stimulus	7	0.236726	0.0138892	Q969T9, P10276, P03372, Q00987, O15164, P01106, Q8IZL8	2855	13	16792	3.16702	1	0.20446	24.1372
GOTERM_BP_DIRECT	GO:0010248~establishment or maintenance of transmembrane electrochemical gradient	7	0.236726	0.0138892	P50993, Q07812, P54707, P54709, P05023, Q16611, P05026	2855	13	16792	3.16702	1	0.20446	24.1372
GOTERM_BP_DIRECT	GO:0006941~striated muscle contraction	7	0.236726	0.0138892	P29475, P04075, Q9Y4J8, P78540, P15259, P12883, O15085	2855	13	16792	3.16702	1	0.20446	24.1372
GOTERM_BP_DIRECT	GO:0050872~white fat cell differentiation	7	0.236726	0.0138892	Q96EB6, P56545, O15055, Q13363, O43623, Q8IY44, P37231, P49715	2855	13	16792	3.16702	1	0.20446	24.1372
GOTERM_BP_DIRECT	GO:0050435~beta-amyloid metabolic process	7	0.236726	0.0138892	Q9Y5Z0, P08473, Q14457, Q92542, P49810, P56817, P14735	2855	13	16792	3.16702	1	0.20446	24.1372
GOTERM_BP_DIRECT	GO:2001275~positive regulation of glucose import in response to insulin stimulus	7	0.236726	0.0138892	P27986, Q9BZF1, P01019, Q06124, O00459, P35568, Q86YS7	2855	13	16792	3.16702	1	0.20446	24.1372
GOTERM_BP_DIRECT	GO:0014059~regulation of dopamine secretion	7	0.236726	0.0138892	P16389, P37840, P28223, P28222, O60260, P14416, P35462	2855	13	16792	3.16702	1	0.20446	24.1372
GOTERM_BP_DIRECT	GO:0007398~ectoderm development	7	0.236726	0.0138892	Q9HCE7, P36894, Q15465, P04259, P32856, O15156, P35222	2855	13	16792	3.16702	1	0.20446	24.1372
GOTERM_BP_DIRECT	GO:0060334~regulation of interferon-gamma-mediated signaling pathway	7	0.236726	0.0138892	Q16543, P42224, P08238, P17706, P63165, O75925, O14543, Q6PK50	2855	13	16792	3.16702	1	0.20446	24.1372
GOTERM_BP_DIRECT	GO:0006606~protein import into nucleus	18	0.608725	0.0139163	O15131, P30101, P52294, Q8WUM0, Q14974, P55060, P78406, P49815, P23528, Q49AN0, Q5SRE5, O95373, P37198, P61970, Q8N1F7, Q9UK53, P21728, P40763	2855	58	16792	1.82533	1	0.204403	24.1783
GOTERM_BP_DIRECT	GO:0006342~chromatin silencing	15	0.507271	0.0143844	Q8TBE0, Q96EB6, P04908, O15417, Q71UI9, O75367, Q15014, P0C0S8, Q16777, Q9UBU8, Q9UQL6, P51608, Q9NXA8, Q9P0M6, P16104	2855	45	16792	1.96054	1	0.210118	24.886
GOTERM_BP_DIRECT	GO:0060048~cardiac muscle contraction	15	0.507271	0.0143844	P51787, Q14524, Q07699, P12883, P05976, Q92736, P50993, P68032, O15273, P42345, P05023, P11532, Q12809, P25098, P05026	2855	45	16792	1.96054	1	0.210118	24.886
GOTERM_BP_DIRECT	GO:0050853~B cell receptor signaling pathway	17	0.574907	0.0150664	P06239, P01876, P15814, P05771, P00519, Q06187, P42680, Q13469, Q9UKW4, P29350, Q06413, P01857, P16885, P43405, P28482, P07948, P10415	2855	54	16792	1.85162	1	0.218532	25.906
GOTERM_BP_DIRECT	GO:1903955~positive regulation of protein targeting to mitochondrion	24	0.811633	0.0151287	Q9UBM1, P19784, P48556, Q02297, Q14469, P34931, P68036, P26368, P46779, Q92830, O15213, Q9Y371, Q7Z6Z7, O96019, Q8N2K1, P61077, O43464, O75143, Q9BXM7, P55786, Q9BZL1, Q9Y265, P49840, Q969H0	2855	86	16792	1.64138	1	0.218896	25.9984
GOTERM_BP_DIRECT	GO:0050727~regulation of inflammatory response	19	0.642543	0.0151804	P29466, Q99836, Q9NRR4, P21580, P04083, Q9BXW9, P35354, P19440, Q13330, Q9ULZ3, P41182, Q13490, P03372, P49662, Q15025, P98170, Q04206, Q99497, P07948	2855	63	16792	1.77382	1	0.219123	26.0751
GOTERM_BP_DIRECT	GO:0000278~mitotic cell cycle	14	0.473453	0.0152997	Q66LE6, Q9Y6I4, Q16254, Q13153, Q13177, P49454, Q03188, Q99459, Q9BV73, P30305, P10242, Q13618, O00255, Q99496	2855	41	16792	2.00836	1	0.220214	26.2518
GOTERM_BP_DIRECT	GO:0006289~nucleotide-excision repair	14	0.473453	0.0152997	Q16531, Q96T76, P27694, P54252, Q92889, Q99708, Q8IY92, P15927, P19447, P04637, P54727, P54725, P51587, Q9UGP5	2855	41	16792	2.00836	1	0.220214	26.2518
GOTERM_BP_DIRECT	GO:0071356~cellular response to tumor necrosis factor	29	0.980724	0.0156881	Q7Z2X4, Q16236, P16989, O14920, Q9ULZ3, O15111, Q13547, Q13546, P05305, Q99683, P38398, P56524, O95429, Q6P2Q9, P07996, P49715, Q96EB6, Q9UBK2, P19320, Q99828, P00966, Q92974, Q92830, Q96RT1, Q14654, P14672, Q9Y258, Q04206, P08621	2855	110	16792	1.55061	1	0.224717	26.8242
GOTERM_BP_DIRECT	GO:0009615~response to virus	29	0.980724	0.0156881	P62736, Q99836, P12931, P25787, O75531, O14920, P06733, O00571, P11926, P61916, P23528, O15111, P48643, Q00534, P62244, Q9Y6K9, Q9BUJ2, Q9BZS1, Q9NR30, O14879, P17096, P26641, P13693, Q9UBH6, Q92499, Q06413, O95786, P10909, P04792	2855	110	16792	1.55061	1	0.224717	26.8242
GOTERM_BP_DIRECT	GO:0007080~mitotic metaphase plate congression	13	0.439635	0.0161602	Q99661, Q96EE3, Q9NZZ3, P14635, Q53EZ4, Q9Y3E7, Q14974, O75351, Q14457, Q8WUM4, D3DR37, Q13618, Q15050, P62491	2855	37	16792	2.06651	1	0.230229	27.5143
GOTERM_BP_DIRECT	GO:0034605~cellular response to heat	13	0.439635	0.0161602	O43464, P54252, Q99469, P08107, Q92769, P51617, Q00613, P38936, O75340, P09601, P07996, P63165, P07948	2855	37	16792	2.06651	1	0.230229	27.5143
GOTERM_BP_DIRECT	GO:0006296~nucleotide-excision repair, DNA incision, 5'-to lesion	13	0.439635	0.0161602	P27694, Q16531, P62979, Q13620, Q92889, P0CG48, P62877, Q13619, P09874, P0CG47, P12004, P15927, P19447	2855	37	16792	2.06651	1	0.230229	27.5143
GOTERM_BP_DIRECT	GO:0042130~negative regulation of T cell proliferation	13	0.439635	0.0161602	Q15465, Q9Y6D9, P04229, Q9BT67, Q8N423, P29350, Q9H992, P17676, P01589, Q96IZ0, Q9Y279, Q9BZS1, Q12959	2855	37	16792	2.06651	1	0.230229	27.5143
GOTERM_BP_DIRECT	GO:0045786~negative regulation of cell cycle	13	0.439635	0.0161602	O43464, P18509, P49848, Q13625, O43889, P35354, P14921, Q53EL6, Q00535, O00255, Q00534, P22736, Q13761	2855	37	16792	2.06651	1	0.230229	27.5143
GOTERM_BP_DIRECT	GO:1901214~regulation of neuron death	8	0.270544	0.0162543	Q92574, Q99653, P02649, Q9GZT9, Q15392, Q5S007, P10909, P0CG47	2855	17	16792	2.76782	1	0.230957	27.6511
GOTERM_BP_DIRECT	GO:0071380~cellular response to prostaglandin E stimulus	8	0.270544	0.0162543	Q13131, Q13085, P62873, P54646, P37231, P59768, P31749, Q02156	2855	17	16792	2.76782	1	0.230957	27.6511
GOTERM_BP_DIRECT	GO:0006337~nucleosome disassembly	8	0.270544	0.0162543	Q01105, Q12824, Q8TAQ2, Q969G3, Q92922, P17096, O14497, P51532	2855	17	16792	2.76782	1	0.230957	27.6511
GOTERM_BP_DIRECT	GO:0031333~negative regulation of protein complex assembly	8	0.270544	0.0162543	P61968, P04049, O75385, P60953, Q8TDR0, P49841, O00571, Q05513	2855	17	16792	2.76782	1	0.230957	27.6511
GOTERM_BP_DIRECT	GO:2000811~negative regulation of anoikis	8	0.270544	0.0162543	P46531, Q16620, Q07817, O43623, P12931, Q07820, Q03135, P10415	2855	17	16792	2.76782	1	0.230957	27.6511
GOTERM_BP_DIRECT	GO:0048568~embryonic organ development	8	0.270544	0.0162543	P54727, P36894, Q7Z6E9, Q9UBB5, Q8WW38, O95983, Q13635, P19447	2855	17	16792	2.76782	1	0.230957	27.6511
GOTERM_BP_DIRECT	GO:0042310~vasoconstriction	8	0.270544	0.0162543	P20800, P41595, P08908, P05305, P31645, P28222, Q03135, P30411	2855	17	16792	2.76782	1	0.230957	27.6511
GOTERM_BP_DIRECT	GO:0030097~hemopoiesis	18	0.608725	0.0165326	P56704, P06239, O00548, P17542, Q01196, P35226, Q13950, Q13492, Q04721, Q99684, P04179, Q99466, Q05516, P51587, Q13619, Q5VTD9, P01127, Q13761	2855	59	16792	1.79439	1	0.233979	28.0542
GOTERM_BP_DIRECT	GO:2000727~positive regulation of cardiac muscle cell differentiation	6	0.202908	0.0167576	P56704, Q02297, Q06413, P32121, P49841, P52799	2855	10	16792	3.52897	1	0.236317	28.3786
GOTERM_BP_DIRECT	GO:1901030~positive regulation of mitochondrial outer membrane permeabilization involved in apoptotic signaling pathway	6	0.202908	0.0167576	Q07812, P49841, O15304, P55957, Q16611, P49840	2855	10	16792	3.52897	1	0.236317	28.3786
GOTERM_BP_DIRECT	GO:0048280~vesicle fusion with Golgi apparatus	6	0.202908	0.0167576	O75396, Q13190, O15155, O14653, Q96AJ9, P51809	2855	10	16792	3.52897	1	0.236317	28.3786
GOTERM_BP_DIRECT	GO:0035265~organ growth	6	0.202908	0.0167576	P35348, Q15796, O00548, Q96KQ7, Q06124, P10415	2855	10	16792	3.52897	1	0.236317	28.3786
GOTERM_BP_DIRECT	GO:0042053~regulation of dopamine metabolic process	6	0.202908	0.0167576	P08908, O60260, Q8N490, P21728, Q01959, P21917	2855	10	16792	3.52897	1	0.236317	28.3786
GOTERM_BP_DIRECT	GO:0016572~histone phosphorylation	6	0.202908	0.0167576	Q13315, Q9UIG0, P06493, O75582, Q05655, P24941	2855	10	16792	3.52897	1	0.236317	28.3786
GOTERM_BP_DIRECT	GO:0051146~striated muscle cell differentiation	6	0.202908	0.0167576	P06400, P19022, P01116, Q16539, P31749, O15111	2855	10	16792	3.52897	1	0.236317	28.3786
GOTERM_BP_DIRECT	GO:0016242~negative regulation of macroautophagy	6	0.202908	0.0167576	Q92574, Q13286, Q9BXM7, Q9Y2S7, Q5S007, P42345	2855	10	16792	3.52897	1	0.236317	28.3786
GOTERM_BP_DIRECT	GO:0001893~maternal placenta development	6	0.202908	0.0167576	P19793, P30048, Q15363, Q96EP5, O75626, P31749	2855	10	16792	3.52897	1	0.236317	28.3786
GOTERM_BP_DIRECT	GO:1902237~positive regulation of endoplasmic reticulum stress-induced intrinsic apoptotic signaling pathway	6	0.202908	0.0167576	O43521, Q96EB6, O43639, P35638, P17706, P16333	2855	10	16792	3.52897	1	0.236317	28.3786
GOTERM_BP_DIRECT	GO:0048643~positive regulation of skeletal muscle tissue development	6	0.202908	0.0167576	Q13131, P56704, O75955, Q15465, Q06413, P35222	2855	10	16792	3.52897	1	0.236317	28.3786
GOTERM_BP_DIRECT	GO:0043666~regulation of phosphoprotein phosphatase activity	6	0.202908	0.0167576	Q92574, P14625, Q15257, P41236, Q5H9R7, P14416	2855	10	16792	3.52897	1	0.236317	28.3786
GOTERM_BP_DIRECT	GO:0031115~negative regulation of microtubule polymerization	6	0.202908	0.0167576	P47756, P37840, Q02790, Q15691, Q96DZ5, Q93045	2855	10	16792	3.52897	1	0.236317	28.3786
GOTERM_BP_DIRECT	GO:0045792~negative regulation of cell size	6	0.202908	0.0167576	Q92574, P35241, P42345, P23528, P56539, P31749	2855	10	16792	3.52897	1	0.236317	28.3786
GOTERM_BP_DIRECT	GO:0050884~neuromuscular process controlling posture	6	0.202908	0.0167576	Q8N490, Q7Z6L0, P78357, P35498, Q9NTI2, P30793	2855	10	16792	3.52897	1	0.236317	28.3786
GOTERM_BP_DIRECT	GO:0051103~DNA ligation involved in DNA repair	6	0.202908	0.0167576	P26583, P49917, Q9Y6F1, P49916, P09429, P09874	2855	10	16792	3.52897	1	0.236317	28.3786
GOTERM_BP_DIRECT	GO:0050880~regulation of blood vessel size	6	0.202908	0.0167576	P23582, P29474, O14713, Q99958, P01160, P48506	2855	10	16792	3.52897	1	0.236317	28.3786
GOTERM_BP_DIRECT	GO:0061001~regulation of dendritic spine morphogenesis	6	0.202908	0.0167576	Q96HC4, Q9C0H9, Q5S007, Q00535, Q15078, P23528	2855	10	16792	3.52897	1	0.236317	28.3786
GOTERM_BP_DIRECT	GO:0006515~misfolded or incompletely synthesized protein catabolic process	6	0.202908	0.0167576	P54252, Q96TA2, Q96IV0, Q9UBN7, P36776, Q9UNE7	2855	10	16792	3.52897	1	0.236317	28.3786
GOTERM_BP_DIRECT	GO:0007258~JUN phosphorylation	4	0.135272	0.0171226	P45984, P53779, Q9UQF2, P45983	2855	4	16792	5.88161	1	0.240363	28.902
GOTERM_BP_DIRECT	GO:0006344~maintenance of chromatin silencing	4	0.135272	0.0171226	Q96EB6, Q92769, P63146, O14497	2855	4	16792	5.88161	1	0.240363	28.902
GOTERM_BP_DIRECT	GO:0001922~B-1 B cell homeostasis	4	0.135272	0.0171226	P21580, O14492, Q16665, P00519	2855	4	16792	5.88161	1	0.240363	28.902
GOTERM_BP_DIRECT	GO:0090170~regulation of Golgi inheritance	4	0.135272	0.0171226	P28482, P27361, Q02750, P36507	2855	4	16792	5.88161	1	0.240363	28.902
GOTERM_BP_DIRECT	GO:0015853~adenine transport	4	0.135272	0.0171226	P05141, P12236, Q9Y277, P12235	2855	4	16792	5.88161	1	0.240363	28.902
GOTERM_BP_DIRECT	GO:1903377~negative regulation of oxidative stress-induced neuron intrinsic apoptotic signaling pathway	4	0.135272	0.0171226	Q15233, Q16665, O60260, Q99497	2855	4	16792	5.88161	1	0.240363	28.902
GOTERM_BP_DIRECT	GO:0042490~mechanoreceptor differentiation	4	0.135272	0.0171226	Q16620, P34130, P04629, Q16288	2855	4	16792	5.88161	1	0.240363	28.902
GOTERM_BP_DIRECT	GO:1990086~lens fiber cell apoptotic process	4	0.135272	0.0171226	Q14209, Q01094, P37173, O95343	2855	4	16792	5.88161	1	0.240363	28.902
GOTERM_BP_DIRECT	GO:0045876~positive regulation of sister chromatid cohesion	4	0.135272	0.0171226	O60216, Q96FC9, P23246, P39748	2855	4	16792	5.88161	1	0.240363	28.902
GOTERM_BP_DIRECT	GO:0035404~histone-serine phosphorylation	4	0.135272	0.0171226	Q13131, P54646, Q9UQB9, O14965	2855	4	16792	5.88161	1	0.240363	28.902
GOTERM_BP_DIRECT	GO:0051385~response to mineralocorticoid	4	0.135272	0.0171226	P12931, P28222, P29279, P01116	2855	4	16792	5.88161	1	0.240363	28.902
GOTERM_BP_DIRECT	GO:0018393~internal peptidyl-lysine acetylation	4	0.135272	0.0171226	P46379, Q09472, Q92831, P16435	2855	4	16792	5.88161	1	0.240363	28.902
GOTERM_BP_DIRECT	GO:0090261~positive regulation of inclusion body assembly	4	0.135272	0.0171226	P49427, Q00613, P62333, P62195	2855	4	16792	5.88161	1	0.240363	28.902
GOTERM_BP_DIRECT	GO:0010957~negative regulation of vitamin D biosynthetic process	4	0.135272	0.0171226	O43623, Q99684, O95863, P19838	2855	4	16792	5.88161	1	0.240363	28.902
GOTERM_BP_DIRECT	GO:0019538~protein metabolic process	4	0.135272	0.0171226	Q9Y6R0, O95816, P51512, Q96P71	2855	4	16792	5.88161	1	0.240363	28.902
GOTERM_BP_DIRECT	GO:0010701~positive regulation of norepinephrine secretion	4	0.135272	0.0171226	Q16623, Q14721, P01178, P30559	2855	4	16792	5.88161	1	0.240363	28.902
GOTERM_BP_DIRECT	GO:0097300~programmed necrotic cell death	4	0.135272	0.0171226	P29466, Q99683, Q12933, Q14653	2855	4	16792	5.88161	1	0.240363	28.902
GOTERM_BP_DIRECT	GO:0032079~positive regulation of endodeoxyribonuclease activity	4	0.135272	0.0171226	Q96FC9, Q05655, P23396, P31749	2855	4	16792	5.88161	1	0.240363	28.902
GOTERM_BP_DIRECT	GO:0038127~ERBB signaling pathway	4	0.135272	0.0171226	Q02297, Q06124, P28482, Q14764	2855	4	16792	5.88161	1	0.240363	28.902
GOTERM_BP_DIRECT	GO:0043201~response to leucine	4	0.135272	0.0171226	P52945, Q9UBK2, P23443, Q8NEB9	2855	4	16792	5.88161	1	0.240363	28.902
GOTERM_BP_DIRECT	GO:1903800~positive regulation of production of miRNAs involved in gene silencing by miRNA	4	0.135272	0.0171226	P04198, Q02750, P36507, P00533	2855	4	16792	5.88161	1	0.240363	28.902
GOTERM_BP_DIRECT	GO:1902514~regulation of calcium ion transmembrane transport via high voltage-gated calcium channel	4	0.135272	0.0171226	P29475, O75052, P01160, Q13557	2855	4	16792	5.88161	1	0.240363	28.902
GOTERM_BP_DIRECT	GO:0009791~post-embryonic development	21	0.710179	0.0173535	P36897, P51649, P49768, O15409, P50148, Q15858, Q03164, Q14643, O15357, O75626, P20336, Q9UGL1, Q15796, P23582, P04179, Q9Y6X1, P51608, Q6N021, P42345, Q14865, P10415	2855	73	16792	1.69197	1	0.242731	29.2312
GOTERM_BP_DIRECT	GO:0030879~mammary gland development	9	0.304363	0.0173738	O43521, P56704, Q13017, Q02297, Q99466, P49327, O15119, Q9NRY4, Q03135	2855	21	16792	2.52069	1	0.242513	29.26
GOTERM_BP_DIRECT	GO:0055117~regulation of cardiac muscle contraction	9	0.304363	0.0173738	P35348, P35368, O15105, P29475, P17612, P56539, Q92736, Q9Y5Y9, P62158	2855	21	16792	2.52069	1	0.242513	29.26
GOTERM_BP_DIRECT	GO:0051894~positive regulation of focal adhesion assembly	9	0.304363	0.0173738	Q92574, P46940, P35968, P48059, Q13464, O14713, P84022, P49593, P63000	2855	21	16792	2.52069	1	0.242513	29.26
GOTERM_BP_DIRECT	GO:0006293~nucleotide-excision repair, preincision complex stabilization	9	0.304363	0.0173738	P27694, Q16531, Q92889, Q13620, P62877, Q13619, P09874, P15927, P19447	2855	21	16792	2.52069	1	0.242513	29.26
GOTERM_BP_DIRECT	GO:0035249~synaptic transmission, glutamatergic	9	0.304363	0.0173738	Q92529, O60260, Q05586, Q00535, O43424, O00555, Q9BQT9, P54920, O14795	2855	21	16792	2.52069	1	0.242513	29.26
GOTERM_BP_DIRECT	GO:0050434~positive regulation of viral transcription	11	0.371999	0.0174568	P30876, P62875, P46531, O00267, Q00403, P61218, P50750, P62487, P19388, P24928, P19387	2855	29	16792	2.23096	1	0.24306	29.378
GOTERM_BP_DIRECT	GO:0035774~positive regulation of insulin secretion involved in cellular response to glucose stimulus	11	0.371999	0.0174568	P30626, P52945, Q12846, P33176, P13569, Q92934, Q16665, P04229, P55809, P49407, P16298	2855	29	16792	2.23096	1	0.24306	29.378
GOTERM_BP_DIRECT	GO:0071549~cellular response to dexamethasone stimulus	11	0.371999	0.0174568	P36955, P00966, P23443, P05089, Q01664, Q00839, Q12778, P00533, Q9UBC3, Q969P5, P22830	2855	29	16792	2.23096	1	0.24306	29.378
GOTERM_BP_DIRECT	GO:0060412~ventricular septum morphogenesis	11	0.371999	0.0174568	P46531, Q14469, P36897, O15105, P37173, Q04771, Q9GZT9, Q8WW38, Q13485, O15119, Q8IX07	2855	29	16792	2.23096	1	0.24306	29.378
GOTERM_BP_DIRECT	GO:0051973~positive regulation of telomerase activity	11	0.371999	0.0174568	O43474, Q96GD4, P78371, P17987, Q9NUX5, P28482, P27361, P50991, P01106, Q9C010, P35222	2855	29	16792	2.23096	1	0.24306	29.378
GOTERM_BP_DIRECT	GO:0050766~positive regulation of phagocytosis	11	0.371999	0.0174568	Q12866, P11274, Q8IZY2, P11226, P27797, P50570, Q9ULZ3, Q8IU85, P01024, Q08722, P62834	2855	29	16792	2.23096	1	0.24306	29.378
GOTERM_BP_DIRECT	GO:0007159~leukocyte cell-cell adhesion	10	0.338181	0.017677	P19320, P15311, Q15025, P26038, P43405, Q13464, Q9H2X3, P16109, Q9NNX6, P13612	2855	25	16792	2.35264	1	0.24527	29.6899
GOTERM_BP_DIRECT	GO:2000134~negative regulation of G1/S transition of mitotic cell cycle	10	0.338181	0.017677	Q6P1J9, P06400, Q15910, Q9NPI1, Q9NYF0, Q13642, P38936, P51532, Q63ZY3, P10415	2855	25	16792	2.35264	1	0.24527	29.6899
GOTERM_BP_DIRECT	GO:2001235~positive regulation of apoptotic signaling pathway	10	0.338181	0.017677	O14727, P36897, Q9Y5V3, Q9H3D4, Q14934, P45984, Q05655, P42575, Q16890, P23396	2855	25	16792	2.35264	1	0.24527	29.6899
GOTERM_BP_DIRECT	GO:0042475~odontogenesis of dentin-containing tooth	17	0.574907	0.017982	O43521, P36894, Q15465, Q92769, Q14524, P35613, P35221, Q13950, P35222, Q9Y5Y9, P35318, Q13547, O15230, Q07812, Q9H3D4, Q9Y4K3, Q9C0K0	2855	55	16792	1.81795	1	0.248485	30.1198
GOTERM_BP_DIRECT	GO:0022008~neurogenesis	14	0.473453	0.0187968	Q8WUM0, P41212, Q9NQX0, O75362, Q12879, Q8NBP7, P09544, Q96SN8, Q9NSC2, Q969G3, Q5C9Z4, Q9P2E2, Q9Y496, Q9C0K0	2855	42	16792	1.96054	1	0.257756	31.2561
GOTERM_BP_DIRECT	GO:0009411~response to UV	14	0.473453	0.0187968	Q13131, Q92889, P52701, P63146, Q9H040, P19447, P08246, P49459, O00255, O94782, P55210, O95155, P29590, P45983	2855	42	16792	1.96054	1	0.257756	31.2561
GOTERM_BP_DIRECT	GO:0006516~glycoprotein catabolic process	5	0.16909	0.018875	Q8TCJ2, O60502, Q96IV0, Q9UK22, Q9NRD1	2855	7	16792	4.20115	1	0.258198	31.3641
GOTERM_BP_DIRECT	GO:0030001~metal ion transport	5	0.16909	0.018875	Q04656, Q9NV92, P35670, O14618, Q9BT67	2855	7	16792	4.20115	1	0.258198	31.3641
GOTERM_BP_DIRECT	GO:0071169~establishment of protein localization to chromatin	5	0.16909	0.018875	O75367, Q96ES7, P16401, Q9Y230, Q9P0M6	2855	7	16792	4.20115	1	0.258198	31.3641
GOTERM_BP_DIRECT	GO:1901838~positive regulation of transcription of nuclear large rRNA transcript from RNA polymerase I promoter	5	0.16909	0.018875	Q12824, Q96FC9, P42345, P19338, P51532	2855	7	16792	4.20115	1	0.258198	31.3641
GOTERM_BP_DIRECT	GO:1903140~regulation of establishment of endothelial barrier	5	0.16909	0.018875	P19438, O14920, Q13464, O75116, O14974	2855	7	16792	4.20115	1	0.258198	31.3641
GOTERM_BP_DIRECT	GO:0051444~negative regulation of ubiquitin-protein transferase activity	5	0.16909	0.018875	O15105, P49768, P42771, P00519, Q99497	2855	7	16792	4.20115	1	0.258198	31.3641
GOTERM_BP_DIRECT	GO:0043496~regulation of protein homodimerization activity	5	0.16909	0.018875	Q02297, Q07812, Q8IUC6, Q16611, P10415	2855	7	16792	4.20115	1	0.258198	31.3641
GOTERM_BP_DIRECT	GO:0032411~positive regulation of transporter activity	5	0.16909	0.018875	P27169, Q03164, Q96BR1, O00141, Q9HBY8	2855	7	16792	4.20115	1	0.258198	31.3641
GOTERM_BP_DIRECT	GO:0044321~response to leptin	5	0.16909	0.018875	Q96EB6, P24385, P05305, P48357, P40763	2855	7	16792	4.20115	1	0.258198	31.3641
GOTERM_BP_DIRECT	GO:0034983~peptidyl-lysine deacetylation	5	0.16909	0.018875	Q96EB6, Q9NTG7, Q9UBN7, P56524, Q9UKV0	2855	7	16792	4.20115	1	0.258198	31.3641
GOTERM_BP_DIRECT	GO:0046826~negative regulation of protein export from nucleus	5	0.16909	0.018875	P10599, P46060, Q00535, Q99497, Q99728	2855	7	16792	4.20115	1	0.258198	31.3641
GOTERM_BP_DIRECT	GO:0010870~positive regulation of receptor biosynthetic process	5	0.16909	0.018875	Q13547, P05305, Q92769, Q9UBN7, Q16665	2855	7	16792	4.20115	1	0.258198	31.3641
GOTERM_BP_DIRECT	GO:0034351~negative regulation of glial cell apoptotic process	5	0.16909	0.018875	P41743, O00548, P17252, Q05655, Q12933	2855	7	16792	4.20115	1	0.258198	31.3641
GOTERM_BP_DIRECT	GO:0090050~positive regulation of cell migration involved in sprouting angiogenesis	5	0.16909	0.018875	Q8WUI4, Q99828, Q9UKV0, P35354, Q99958	2855	7	16792	4.20115	1	0.258198	31.3641
GOTERM_BP_DIRECT	GO:0006282~regulation of DNA repair	5	0.16909	0.018875	P61088, P50750, O94782, Q9Y253, Q15819	2855	7	16792	4.20115	1	0.258198	31.3641
GOTERM_BP_DIRECT	GO:0006310~DNA recombination	23	0.777815	0.01909	P27694, P27695, P49959, P12956, P49917, Q6ZW49, P13010, Q06330, Q92698, Q9Y230, P49916, O96019, Q9Y5K5, Q9UBZ4, Q15233, O60216, P38398, Q14686, P09429, P38935, Q06609, Q9Y265, Q9H981	2855	83	16792	1.62984	1	0.260254	31.6606
GOTERM_BP_DIRECT	GO:0006695~cholesterol biosynthetic process	13	0.439635	0.0200573	Q13131, P14324, Q01581, P13569, Q6Q788, Q13907, Q15392, P54646, P11413, Q14739, P53602, P53396, P02647	2855	38	16792	2.01213	1	0.271078	32.9794
GOTERM_BP_DIRECT	GO:0033683~nucleotide-excision repair, DNA incision	13	0.439635	0.0200573	P27694, Q16531, P62979, Q13620, Q92889, P0CG48, P62877, Q13619, P09874, P0CG47, P12004, P15927, P19447	2855	38	16792	2.01213	1	0.271078	32.9794
GOTERM_BP_DIRECT	GO:0001657~ureteric bud development	13	0.439635	0.0200573	P11362, P78540, P04040, P84022, O94813, O43541, P10276, Q15796, O15105, Q9NSC2, Q99958, Q9HCK4, O15198	2855	38	16792	2.01213	1	0.271078	32.9794
GOTERM_BP_DIRECT	GO:0007030~Golgi organization	21	0.710179	0.0200861	Q14999, P62820, Q9H9E3, P60953, Q9BVG8, P49755, Q9Y6D6, P48729, Q96GC9, Q96CV9, P48730, O14976, O75147, Q9UNZ2, Q8TAT6, Q5T5U3, P42858, Q5S007, P40616, Q15363, O14578	2855	74	16792	1.66911	1	0.270911	33.0183
GOTERM_BP_DIRECT	GO:0045618~positive regulation of keratinocyte differentiation	7	0.236726	0.0208662	P46531, O75367, P22392, P11473, Q15648, Q9P0M6, Q9Y6Q9	2855	14	16792	2.94081	1	0.279384	34.0637
GOTERM_BP_DIRECT	GO:0019395~fatty acid oxidation	7	0.236726	0.0208662	Q13131, Q9UBK2, Q92947, Q16539, P37231, Q15067, P16435	2855	14	16792	2.94081	1	0.279384	34.0637
GOTERM_BP_DIRECT	GO:0032743~positive regulation of interleukin-2 production	7	0.236726	0.0208662	P41597, P04083, Q01196, O43353, Q12933, Q9UDY8, Q9Y4K3	2855	14	16792	2.94081	1	0.279384	34.0637
GOTERM_BP_DIRECT	GO:0001678~cellular glucose homeostasis	7	0.236726	0.0208662	Q96EB6, Q9UBK2, P27986, Q9H1E3, O00459, Q12778, P19367	2855	14	16792	2.94081	1	0.279384	34.0637
GOTERM_BP_DIRECT	GO:0071732~cellular response to nitric oxide	7	0.236726	0.0208662	O95831, P50570, Q14103, P24941, P20248, Q12933, Q12778	2855	14	16792	2.94081	1	0.279384	34.0637
GOTERM_BP_DIRECT	GO:0045579~positive regulation of B cell differentiation	7	0.236726	0.0208662	P26842, Q92835, Q92934, P43405, P50281, Q06187, O75626	2855	14	16792	2.94081	1	0.279384	34.0637
GOTERM_BP_DIRECT	GO:0030889~negative regulation of B cell proliferation	7	0.236726	0.0208662	Q13315, Q92835, P42771, Q96IZ0, Q16512, O75626, P07948	2855	14	16792	2.94081	1	0.279384	34.0637
GOTERM_BP_DIRECT	GO:0008217~regulation of blood pressure	19	0.642543	0.0208765	P62736, O00548, P00441, P35354, P09601, P01160, P08123, P30793, O00141, P16066, Q00975, P50993, P05305, P01019, P04179, P29474, P41159, P37231, P05023	2855	65	16792	1.71924	1	0.27899	34.0774
GOTERM_BP_DIRECT	GO:0045860~positive regulation of protein kinase activity	15	0.507271	0.0211582	P46940, P18509, P98155, P54619, P05386, B4E1C1, Q14289, P01730, P30305, O75553, Q00535, P38936, Q9Y4G8, Q9UER7, Q9NYJ8, P62834	2855	47	16792	1.87711	1	0.281685	34.4509
GOTERM_BP_DIRECT	GO:0031532~actin cytoskeleton reorganization	15	0.507271	0.0211582	P98194, P04083, Q13153, Q8N4C8, P21333, Q9UKE5, P18031, P35579, Q99755, P11233, P15311, P21453, P61586, P29353, Q05513	2855	47	16792	1.87711	1	0.281685	34.4509
GOTERM_BP_DIRECT	GO:0009968~negative regulation of signal transduction	12	0.405817	0.0212512	P49758, Q92835, O94810, Q8TF42, O75916, Q04771, Q6MZT1, Q9H3Y6, P49802, P21860, O14924, P18031	2855	34	16792	2.07586	1	0.282227	34.5738
GOTERM_BP_DIRECT	GO:0002474~antigen processing and presentation of peptide antigen via MHC class I	11	0.371999	0.0222942	O95487, P30101, Q15436, P55735, P27824, P30480, P01892, P30504, P27797, P30443, P04439, P53992, Q30201, P01889	2855	30	16792	2.15659	1	0.293415	35.9372
GOTERM_BP_DIRECT	GO:0030217~T cell differentiation	11	0.371999	0.0222942	Q15669, P06239, P15498, P01730, P41159, P17706, Q02447, P48357, Q13950, P16298, P18146	2855	30	16792	2.15659	1	0.293415	35.9372
GOTERM_BP_DIRECT	GO:0050870~positive regulation of T cell activation	8	0.270544	0.0227731	P41597, P06239, P10809, Q9ULZ3, Q12933, Q9UDY8, Q9Y4K3, Q08722	2855	18	16792	2.61405	1	0.298194	36.5541
GOTERM_BP_DIRECT	GO:0001556~oocyte maturation	8	0.270544	0.0227731	P14635, Q4VXU2, Q3ZCM7, Q14289, P30305, Q15645, P51587, Q9UKT4	2855	18	16792	2.61405	1	0.298194	36.5541
GOTERM_BP_DIRECT	GO:0010971~positive regulation of G2/M transition of mitotic cell cycle	8	0.270544	0.0227731	P24385, O75351, Q96ST3, Q9BTC8, P11802, P05067, P40424, P62491	2855	18	16792	2.61405	1	0.298194	36.5541
GOTERM_BP_DIRECT	GO:0007020~microtubule nucleation	8	0.270544	0.0227731	Q99996, Q9BSJ2, Q96S59, Q08379, P23258, Q9GZM8, P48730, Q9UGJ1	2855	18	16792	2.61405	1	0.298194	36.5541
GOTERM_BP_DIRECT	GO:0061621~canonical glycolysis	10	0.338181	0.0230545	Q01813, P08237, P04075, P06733, P09104, P15259, P14618, P06744, P19367, P17858	2855	26	16792	2.26216	1	0.300757	36.914
GOTERM_BP_DIRECT	GO:0045930~negative regulation of mitotic cell cycle	10	0.338181	0.0230545	O14745, Q13257, Q14160, P00519, P84022, P00533, Q9NVX2, P46527, P29590, Q12959	2855	26	16792	2.26216	1	0.300757	36.914
GOTERM_BP_DIRECT	GO:0007202~activation of phospholipase C activity	10	0.338181	0.0230545	P35348, Q00722, P41595, P41586, P01019, P28223, P50148, Q05655, P00533, Q02156	2855	26	16792	2.26216	1	0.300757	36.914
GOTERM_BP_DIRECT	GO:0008652~cellular amino acid biosynthetic process	10	0.338181	0.0230545	Q04609, O15382, P35520, P00367, Q53H96, P17174, P15104, P32322, P54687, P04181	2855	26	16792	2.26216	1	0.300757	36.914
GOTERM_BP_DIRECT	GO:0006904~vesicle docking involved in exocytosis	10	0.338181	0.0230545	Q14721, P13569, Q96A65, O15498, Q9Y2D4, P61764, Q8TAG9, Q8WVM8, P61266, Q6PUV4	2855	26	16792	2.26216	1	0.300757	36.914
GOTERM_BP_DIRECT	GO:0002053~positive regulation of mesenchymal cell proliferation	10	0.338181	0.0230545	P36894, P09544, P37173, P42224, Q9H3D4, P11362, P04198, O15409, P01106, P35222	2855	26	16792	2.26216	1	0.300757	36.914
GOTERM_BP_DIRECT	GO:0046854~phosphatidylinositol phosphorylation	25	0.845451	0.0231573	Q02297, P06239, P11362, P48736, P35568, P09038, P27986, P62993, O00443, P04626, O75747, Q06124, P06241, Q8WU20, P01127, Q99755, Q13480, Q9Y2I7, P42338, P15498, Q8NEB9, P21860, O60331, O00459, P00533	2855	94	16792	1.56426	1	0.301349	37.045
GOTERM_BP_DIRECT	GO:0019233~sensory perception of pain	16	0.541089	0.0232499	P18509, P09936, P08473, P35354, Q05586, P27361, Q15858, Q12879, Q9Y5Y9, P05305, P16389, P51608, P28482, Q00535, Q15700, P01210	2855	52	16792	1.80973	1	0.301826	37.1627
GOTERM_BP_DIRECT	GO:0071320~cellular response to cAMP	16	0.541089	0.0232499	P27695, P51787, Q99996, P00966, Q08495, P05388, P48736, Q9Y4G8, P05067, O60341, P13569, P15311, O60741, P01210, P61224, P62834	2855	52	16792	1.80973	1	0.301826	37.1627
GOTERM_BP_DIRECT	GO:0071333~cellular response to glucose stimulus	16	0.541089	0.0232499	O75460, Q9UBK2, P43694, Q96ST3, Q14654, O14795, Q14721, P36955, P22392, Q06413, P09382, P63244, O00255, P17612, P48506, P62834	2855	52	16792	1.80973	1	0.301826	37.1627
GOTERM_BP_DIRECT	GO:0060999~positive regulation of dendritic spine development	9	0.304363	0.0233245	Q02297, Q14012, Q16659, P02649, P49768, Q9Y566, P42345, P84077, P63000	2855	22	16792	2.40611	1	0.302105	37.2575
GOTERM_BP_DIRECT	GO:0001954~positive regulation of cell-matrix adhesion	9	0.304363	0.0233245	Q99828, P49841, Q14289, Q13418, Q9NRI5, Q00534, P46939, P11532, Q05513	2855	22	16792	2.40611	1	0.302105	37.2575
GOTERM_BP_DIRECT	GO:0046329~negative regulation of JNK cascade	9	0.304363	0.0233245	Q9BXM7, O75376, Q9NYF0, O15379, O60260, O00255, Q96J02, P31749, O15534	2855	22	16792	2.40611	1	0.302105	37.2575
GOTERM_BP_DIRECT	GO:0046718~viral entry into host cell	22	0.743997	0.0240631	P17927, Q9H0M0, P60033, P28223, P13591, Q9NNX6, Q9P2Y5, P14735, Q8WTV0, O00308, Q9UBH6, P08107, P27487, Q15758, Q9BV40, P52799, O15304, Q9H2X3, Q14118, P25098, Q96J02, P42566	2855	80	16792	1.61744	1	0.309561	38.1879
GOTERM_BP_DIRECT	GO:0001558~regulation of cell growth	22	0.743997	0.0240631	P06400, Q99816, Q15831, Q9P212, Q9UQ88, P21127, O75367, Q7Z628, P29279, Q96BR1, O00141, O94985, P01019, O43889, Q9Y2J2, Q2LD37, Q9BQT9, Q96J02, Q9P0M6, Q13557, O15085, Q9HBY8	2855	80	16792	1.61744	1	0.309561	38.1879
GOTERM_BP_DIRECT	GO:0001756~somitogenesis	13	0.439635	0.0246116	Q13315, P36894, Q09472, O00548, P49768, Q92830, Q8IZP0, Q06330, O15273, Q99958, P84022, Q9NVX2, P78527	2855	39	16792	1.96054	1	0.314889	38.8705
GOTERM_BP_DIRECT	GO:0008219~cell death	13	0.439635	0.0246116	Q9Y6H5, P28223, O15169, Q9NYL2, P09601, O00555, Q16584, Q96CV9, P37198, Q9UNN5, P10909, P43115, P46527	2855	39	16792	1.96054	1	0.314889	38.8705
GOTERM_BP_DIRECT	GO:0009408~response to heat	15	0.507271	0.0253299	P31689, P23443, P00441, Q96EY1, O60884, Q14232, P07900, P10809, P29474, P29475, O43294, P49770, Q00613, P48506, P31749	2855	48	16792	1.838	1	0.321948	39.7535
GOTERM_BP_DIRECT	GO:0006909~phagocytosis	15	0.507271	0.0253299	Q12866, P04083, Q02556, Q9ULV4, P50570, P48729, Q99755, P08246, Q8IZY2, Q92622, Q9UMF0, Q8WVM8, P41159, O60331, P48357	2855	48	16792	1.838	1	0.321948	39.7535
GOTERM_BP_DIRECT	GO:0060333~interferon-gamma-mediated signaling pathway	20	0.676361	0.0254861	P19320, P33076, P19474, P42224, Q02556, P30480, P01892, P30504, A8K161, P04229, P30443, P04439, P13591, Q05655, P01889, Q14653, P32455, Q9UQM7, Q13555, Q13554, Q9C035, Q13557, P02795, P29590	2855	71	16792	1.65679	1	0.323033	39.9439
GOTERM_BP_DIRECT	GO:0042594~response to starvation	12	0.405817	0.0263601	Q8IYT8, P35318, P24752, Q9UBK2, P18509, O75385, P22681, P27708, P35638, P55809, P37231, Q8N142	2855	35	16792	2.01655	1	0.331584	40.9989
GOTERM_BP_DIRECT	GO:0051279~regulation of release of sequestered calcium ion into cytosol	6	0.202908	0.026485	Q8TF42, P29350, O60610, Q14289, Q02156, P07948	2855	11	16792	3.20815	1	0.332308	41.1481
GOTERM_BP_DIRECT	GO:0031065~positive regulation of histone deacetylation	6	0.202908	0.026485	P04637, Q13363, Q9H160, P41182, Q8WYK2, P29590	2855	11	16792	3.20815	1	0.332308	41.1481
GOTERM_BP_DIRECT	GO:0030851~granulocyte differentiation	6	0.202908	0.026485	O75081, Q02447, P17947, O60341, P49715, Q8IX07	2855	11	16792	3.20815	1	0.332308	41.1481
GOTERM_BP_DIRECT	GO:0030431~sleep	6	0.202908	0.026485	P01178, P28223, P10515, P30559, P01100, Q12879	2855	11	16792	3.20815	1	0.332308	41.1481
GOTERM_BP_DIRECT	GO:1903364~positive regulation of cellular protein catabolic process	6	0.202908	0.026485	Q96QK1, P21580, P15311, P35241, P26038, Q9NYF0	2855	11	16792	3.20815	1	0.332308	41.1481
GOTERM_BP_DIRECT	GO:0006497~protein lipidation	6	0.202908	0.026485	Q5MNZ9, Q8NEB9, Q9Y484, O95352, Q9Y4P8, Q9H0Y0	2855	11	16792	3.20815	1	0.332308	41.1481
GOTERM_BP_DIRECT	GO:0010390~histone monoubiquitination	6	0.202908	0.026485	P51965, Q6P1J9, Q9BTA9, Q96T88, Q5VTR2, O75150	2855	11	16792	3.20815	1	0.332308	41.1481
GOTERM_BP_DIRECT	GO:0030278~regulation of ossification	6	0.202908	0.026485	Q04771, P28482, P27361, P11161, Q16539, P40424	2855	11	16792	3.20815	1	0.332308	41.1481
GOTERM_BP_DIRECT	GO:0032495~response to muramyl dipeptide	6	0.202908	0.026485	P46531, P21580, P25963, Q04206, Q16539, Q96RT1	2855	11	16792	3.20815	1	0.332308	41.1481
GOTERM_BP_DIRECT	GO:0050732~negative regulation of peptidyl-tyrosine phosphorylation	6	0.202908	0.026485	P29350, Q08495, P20783, Q38SD2, Q05655, Q05513	2855	11	16792	3.20815	1	0.332308	41.1481
GOTERM_BP_DIRECT	GO:0033120~positive regulation of RNA splicing	6	0.202908	0.026485	O75460, P27986, P26368, O75312, Q13243, P24928	2855	11	16792	3.20815	1	0.332308	41.1481
GOTERM_BP_DIRECT	GO:0060081~membrane hyperpolarization	6	0.202908	0.026485	P29466, P13569, Q9Y698, P05023, Q99497, Q05513	2855	11	16792	3.20815	1	0.332308	41.1481
GOTERM_BP_DIRECT	GO:0090051~negative regulation of cell migration involved in sprouting angiogenesis	6	0.202908	0.026485	O43474, P46531, A4D127, Q9UQL6, P50222, P61586, O14713	2855	11	16792	3.20815	1	0.332308	41.1481
GOTERM_BP_DIRECT	GO:0000902~cell morphogenesis	18	0.608725	0.0266899	Q02297, Q13043, Q92974, Q01518, P11473, P40337, Q9NZI6, P48729, P46937, P41182, P40123, Q8WVM8, P38571, P10909, Q9H8V3, Q16539, Q15532, Q15648	2855	62	16792	1.70756	1	0.33385	41.3923
GOTERM_BP_DIRECT	GO:0045766~positive regulation of angiogenesis	29	0.980724	0.0276519	Q9H2J4, Q16236, Q14289, P17252, P09601, P35318, P09038, P38398, P29474, P05121, P04629, P07996, P01024, P36544, Q96EB6, P43694, P14921, Q16665, Q01196, P19174, P05771, Q86UE4, O75340, P35968, P37173, P21731, Q9Y466, Q15672, P04792	2855	115	16792	1.48319	1	0.343091	42.5258
GOTERM_BP_DIRECT	GO:0007417~central nervous system development	30	1.01454	0.0278583	Q13043, P36896, Q9H9T3, P12931, P54259, P02686, P49917, P41240, Q13188, P48681, P49770, P06241, Q9HCK4, P07948, Q15465, Q9H0M0, P51648, P51649, P51812, O60260, Q92833, Q8NFW5, P52945, Q8NFT8, P09211, Q92529, P53805, Q9Y2A7, Q05516, O43602	2855	120	16792	1.4704	1	0.344599	42.7664
GOTERM_BP_DIRECT	GO:0006954~inflammatory response	80	2.70544	0.0279457	Q9NPA2, Q16236, P08138, P48736, O00206, Q9ULZ3, P14174, P41182, P22466, Q15858, Q8IUC6, P34995, Q9H0E2, P01024, Q96J02, Q99497, Q9UP65, P21580, Q13151, P04083, P35354, P05109, P08779, Q96P20, O43187, P25024, Q8WV28, P63000, P41597, P19438, Q13007, Q96MN2, Q15109, Q01201, P49662, Q15025, Q9UQL6, P21731, Q9UKV0, Q04206, D3DR86, P01589, Q99836, O14763, O14920, Q9NR63, Q01362, O14862, P01011, P78380,…	2855	379	16792	1.2415	1	0.344901	42.8678
GOTERM_BP_DIRECT	GO:0046676~negative regulation of insulin secretion	11	0.371999	0.0280322	Q13547, Q14721, Q06124, O60260, O95263, P14416, P35568, O00233, Q14654, Q13127, P17858	2855	31	16792	2.08702	1	0.345193	42.9682
GOTERM_BP_DIRECT	GO:0045765~regulation of angiogenesis	11	0.371999	0.0280322	P09038, Q9GZT9, P04626, Q14289, P41159, P14921, Q13164, P09601, P04264, P35222, O95859	2855	31	16792	2.08702	1	0.345193	42.9682
GOTERM_BP_DIRECT	GO:0008016~regulation of heart contraction	11	0.371999	0.0280322	P30626, P51787, Q9BPY8, Q00975, P10828, P10827, P09471, Q14500, P56539, Q13557, Q09013	2855	31	16792	2.08702	1	0.345193	42.9682
GOTERM_BP_DIRECT	GO:0007015~actin filament organization	20	0.676361	0.029274	Q96SB3, O43639, Q92974, P04075, P35221, Q86YN6, O15357, Q16643, Q8N6L0, Q9BY11, P12814, P41743, Q9Y664, Q16658, P16333, P56539, Q9NQY0, P84077, P10415, Q12959	2855	72	16792	1.63378	1	0.356952	44.3902
GOTERM_BP_DIRECT	GO:0031069~hair follicle morphogenesis	10	0.338181	0.0295038	Q04656, P46531, Q5T7V8, Q15465, P60953, Q9H3D4, O95863, Q3SY84, P35222, P10415	2855	27	16792	2.17837	1	0.35862	44.6497
GOTERM_BP_DIRECT	GO:0031032~actomyosin structure organization	10	0.338181	0.0295038	P35580, Q15417, Q7Z406, Q9Y2J2, P68032, Q96QT4, P11171, Q96LR2, Q9UPQ0, P35579	2855	27	16792	2.17837	1	0.35862	44.6497
GOTERM_BP_DIRECT	GO:0090383~phagosome acidification	10	0.338181	0.0295038	Q9Y5K8, P61421, P38606, P27449, P51149, P21283, P36543, P21281, Q99437, Q93050	2855	27	16792	2.17837	1	0.35862	44.6497
GOTERM_BP_DIRECT	GO:0002224~toll-like receptor signaling pathway	10	0.338181	0.0295038	Q99836, Q16644, P14625, P51812, P51617, O00206, Q9Y4K3, Q9BT09, O43187, Q13114	2855	27	16792	2.17837	1	0.35862	44.6497
GOTERM_BP_DIRECT	GO:0033077~T cell differentiation in thymus	10	0.338181	0.0295038	Q15465, Q9Y572, Q13158, P49917, Q96EY1, Q00534, P35222, Q9C0K0, P78527, P10415	2855	27	16792	2.17837	1	0.35862	44.6497
GOTERM_BP_DIRECT	GO:0042953~lipoprotein transport	7	0.236726	0.0298771	Q07954, Q13432, O60494, P98164, Q8IUH5, P05771, P37231	2855	15	16792	2.74475	1	0.361675	45.0686
GOTERM_BP_DIRECT	GO:0006309~apoptotic DNA fragmentation	7	0.236726	0.0298771	P52294, Q14974, P26583, O00273, P07305, P42574, P09429	2855	15	16792	2.74475	1	0.361675	45.0686
GOTERM_BP_DIRECT	GO:0002437~inflammatory response to antigenic stimulus	7	0.236726	0.0298771	P46531, P26583, P04229, Q06330, P01589, P09429, Q8ND90	2855	15	16792	2.74475	1	0.361675	45.0686
GOTERM_BP_DIRECT	GO:0043968~histone H2A acetylation	7	0.236726	0.0298771	O95619, Q9UBU8, Q15014, Q9Y230, Q9Y265, O96019, Q9Y4A5	2855	15	16792	2.74475	1	0.361675	45.0686
GOTERM_BP_DIRECT	GO:0086005~ventricular cardiac muscle cell action potential	7	0.236726	0.0298771	P51787, Q96PU5, Q14524, P56539, Q12809, Q13424, Q92736	2855	15	16792	2.74475	1	0.361675	45.0686
GOTERM_BP_DIRECT	GO:0031116~positive regulation of microtubule polymerization	7	0.236726	0.0298771	P10636, P54274, Q14203, P56539, P23396, P46527, P41220	2855	15	16792	2.74475	1	0.361675	45.0686
GOTERM_BP_DIRECT	GO:0080182~histone H3-K4 trimethylation	7	0.236726	0.0298771	Q6UXN9, O15294, P16403, P29374, Q6N021, Q9UMN6, Q03164	2855	15	16792	2.74475	1	0.361675	45.0686
GOTERM_BP_DIRECT	GO:0014898~cardiac muscle hypertrophy in response to stress	7	0.236726	0.0298771	Q06413, Q15910, P56524, O15273, P01160, P12883, P16615	2855	15	16792	2.74475	1	0.361675	45.0686
GOTERM_BP_DIRECT	GO:0007215~glutamate receptor signaling pathway	7	0.236726	0.0298771	Q14721, P48058, Q9NQ66, P50148, O43424, Q13224, Q12879	2855	15	16792	2.74475	1	0.361675	45.0686
GOTERM_BP_DIRECT	GO:0042993~positive regulation of transcription factor import into nucleus	7	0.236726	0.0298771	P27986, P12830, Q9UII7, O95786, O15379, P21333, O00459, P84022	2855	15	16792	2.74475	1	0.361675	45.0686
GOTERM_BP_DIRECT	GO:0000470~maturation of LSU-rRNA	7	0.236726	0.0298771	O95478, P55769, Q9Y3B9, Q9NX24, P62424, P62906, P56537	2855	15	16792	2.74475	1	0.361675	45.0686
GOTERM_BP_DIRECT	GO:0010667~negative regulation of cardiac muscle cell apoptotic process	7	0.236726	0.0298771	Q02297, Q16236, O15530, Q13418, Q00613, Q9NXA8, O60936	2855	15	16792	2.74475	1	0.361675	45.0686
GOTERM_BP_DIRECT	GO:1903543~positive regulation of exosomal secretion	7	0.236726	0.0298771	Q99816, O75351, Q8WUM4, Q92783, O00560, P51149, O14964	2855	15	16792	2.74475	1	0.361675	45.0686
GOTERM_BP_DIRECT	GO:0030218~erythrocyte differentiation	13	0.439635	0.029879	P10827, P17542, P17947, P15976, P38646, Q8IX07, P22557, P17706, O43781, P42574, Q13422, P62263, P07948	2855	40	16792	1.91152	1	0.361103	45.0708
GOTERM_BP_DIRECT	GO:0007190~activation of adenylate cyclase activity	13	0.439635	0.029879	P04049, P18509, P07550, P40123, P41587, Q01518, P17252, P23945, P30988, P38405, P08588, P21728, P62158	2855	40	16792	1.91152	1	0.361103	45.0708
GOTERM_BP_DIRECT	GO:0035914~skeletal muscle cell differentiation	15	0.507271	0.0300807	P06400, P56704, P18847, P11161, O95936, O75446, P18146, P46531, Q06413, P13639, Q9P0W2, Q13887, P22736, P01100, Q8NB12	2855	49	16792	1.80049	1	0.362471	45.2959
GOTERM_BP_DIRECT	GO:0006295~nucleotide-excision repair, DNA incision, 3'-to lesion	9	0.304363	0.030571	P27694, Q16531, Q92889, Q13620, P62877, Q13619, P09874, P15927, P19447	2855	23	16792	2.3015	1	0.366609	45.8395
GOTERM_BP_DIRECT	GO:0035924~cellular response to vascular endothelial growth factor stimulus	9	0.304363	0.030571	O75460, P46531, P19320, P35968, O14713, Q16539, P22736, P04792, P31749	2855	23	16792	2.3015	1	0.366609	45.8395
GOTERM_BP_DIRECT	GO:0070536~protein K63-linked deubiquitination	9	0.304363	0.030571	P54252, Q9NXR7, P21580, P46736, Q9NWV8, Q8TEY7, Q6GQQ9, Q9Y2K6, O00487	2855	23	16792	2.3015	1	0.366609	45.8395
GOTERM_BP_DIRECT	GO:0071398~cellular response to fatty acid	9	0.304363	0.030571	P14635, Q01094, Q7Z2X4, P22392, P12931, P05305, P50416, P13010, P16220	2855	23	16792	2.3015	1	0.366609	45.8395
GOTERM_BP_DIRECT	GO:0046827~positive regulation of protein export from nucleus	8	0.270544	0.0308916	P04637, P35813, Q14012, Q00987, P49841, P31947, P17612, Q6FHW4, Q9NQB0	2855	19	16792	2.47647	1	0.369087	46.1921
GOTERM_BP_DIRECT	GO:0048260~positive regulation of receptor-mediated endocytosis	8	0.270544	0.0308916	Q5SW96, Q6Q788, P22681, P05121, O43426, Q30201, P61978, Q9Y496	2855	19	16792	2.47647	1	0.369087	46.1921
GOTERM_BP_DIRECT	GO:0070584~mitochondrion morphogenesis	8	0.270544	0.0308916	Q07817, Q04837, Q7Z2X4, Q7Z406, Q07812, Q9Y2S7, O00429, Q9GZT3	2855	19	16792	2.47647	1	0.369087	46.1921
GOTERM_BP_DIRECT	GO:0009083~branched-chain amino acid catabolic process	8	0.270544	0.0308916	P45954, P24752, O15382, Q9HCC0, Q6NVY1, P09622, P54687, O14874	2855	19	16792	2.47647	1	0.369087	46.1921
GOTERM_BP_DIRECT	GO:0010881~regulation of cardiac muscle contraction by regulation of the release of sequestered calcium ion	8	0.270544	0.0308916	P50993, O15247, Q13936, P17612, P11532, Q13557, Q92736, P62158	2855	19	16792	2.47647	1	0.369087	46.1921
GOTERM_BP_DIRECT	GO:0006446~regulation of translational initiation	12	0.405817	0.0322991	Q13347, Q92499, Q8N5A0, O60739, O75822, O60841, Q9P2K8, O75821, P49770, Q14152, Q99613, P04792, Q14232	2855	36	16792	1.96054	1	0.381795	47.7148
GOTERM_BP_DIRECT	GO:0019985~translesion synthesis	12	0.405817	0.0322991	P27694, P62979, Q9UNA4, P0CG48, P41226, Q9H040, Q14694, P0CG47, P12004, P55072, P15927, Q9Y253	2855	36	16792	1.96054	1	0.381795	47.7148
GOTERM_BP_DIRECT	GO:0000059~protein import into nucleus, docking	5	0.16909	0.0327262	Q14974, Q92621, Q92973, Q8TEX9, O00410	2855	8	16792	3.67601	1	0.385169	48.1687
GOTERM_BP_DIRECT	GO:1903896~positive regulation of IRE1-mediated unfolded protein response	5	0.16909	0.0327262	O43521, Q07812, P57088, Q16611, P18031	2855	8	16792	3.67601	1	0.385169	48.1687
GOTERM_BP_DIRECT	GO:0043497~regulation of protein heterodimerization activity	5	0.16909	0.0327262	Q02297, P60953, Q07812, Q16611, P10415	2855	8	16792	3.67601	1	0.385169	48.1687
GOTERM_BP_DIRECT	GO:0046626~regulation of insulin receptor signaling pathway	5	0.16909	0.0327262	Q9H0K1, Q9H1E3, O15294, P49815, P18031	2855	8	16792	3.67601	1	0.385169	48.1687
GOTERM_BP_DIRECT	GO:1902305~regulation of sodium ion transmembrane transport	5	0.16909	0.0327262	P23634, Q14524, P61328, Q13424, Q12959	2855	8	16792	3.67601	1	0.385169	48.1687
GOTERM_BP_DIRECT	GO:0043068~positive regulation of programmed cell death	5	0.16909	0.0327262	Q13546, Q5S007, Q96L34, P04629, P38936	2855	8	16792	3.67601	1	0.385169	48.1687
GOTERM_BP_DIRECT	GO:0051315~attachment of mitotic spindle microtubules to kinetochore	5	0.16909	0.0327262	Q99661, Q96EE3, Q96JM3, Q9Y6D9, Q03188	2855	8	16792	3.67601	1	0.385169	48.1687
GOTERM_BP_DIRECT	GO:0042753~positive regulation of circadian rhythm	5	0.16909	0.0327262	Q9UKB1, O00327, Q9Y297, Q8WYA1, Q9Y2W1	2855	8	16792	3.67601	1	0.385169	48.1687
GOTERM_BP_DIRECT	GO:0061049~cell growth involved in cardiac muscle cell development	5	0.16909	0.0327262	P43694, P01019, Q96HC4, P01160, Q13557	2855	8	16792	3.67601	1	0.385169	48.1687
GOTERM_BP_DIRECT	GO:0032471~negative regulation of endoplasmic reticulum calcium ion concentration	5	0.16909	0.0327262	P52306, P21980, Q07812, O14983, Q16611	2855	8	16792	3.67601	1	0.385169	48.1687
GOTERM_BP_DIRECT	GO:0031497~chromatin assembly	5	0.16909	0.0327262	P04637, Q9Y3T9, Q09028, P09429, Q13111	2855	8	16792	3.67601	1	0.385169	48.1687
GOTERM_BP_DIRECT	GO:2000774~positive regulation of cellular senescence	5	0.16909	0.0327262	Q96EB6, P42771, P17096, Q96IZ0, P01116	2855	8	16792	3.67601	1	0.385169	48.1687
GOTERM_BP_DIRECT	GO:0006002~fructose 6-phosphate metabolic process	5	0.16909	0.0327262	P37837, Q01813, P08237, O94808, P17858	2855	8	16792	3.67601	1	0.385169	48.1687
GOTERM_BP_DIRECT	GO:1903214~regulation of protein targeting to mitochondrion	5	0.16909	0.0327262	Q9BXM7, O60260, P42771, O00165, O60238	2855	8	16792	3.67601	1	0.385169	48.1687
GOTERM_BP_DIRECT	GO:0001504~neurotransmitter uptake	5	0.16909	0.0327262	Q9H2H9, P50993, P15104, P43003, P60880	2855	8	16792	3.67601	1	0.385169	48.1687
GOTERM_BP_DIRECT	GO:0060546~negative regulation of necroptotic process	5	0.16909	0.0327262	Q92974, P16989, Q13158, Q03135, P12235	2855	8	16792	3.67601	1	0.385169	48.1687
GOTERM_BP_DIRECT	GO:0038180~nerve growth factor signaling pathway	5	0.16909	0.0327262	P04629, Q9Y4G8, Q9ULH0, P62834, Q99523	2855	8	16792	3.67601	1	0.385169	48.1687
GOTERM_BP_DIRECT	GO:0006610~ribosomal protein import into nucleus	5	0.16909	0.0327262	Q14974, Q92973, Q8TEX9, P62829, O00410	2855	8	16792	3.67601	1	0.385169	48.1687
GOTERM_BP_DIRECT	GO:0048261~negative regulation of receptor-mediated endocytosis	5	0.16909	0.0327262	Q13492, Q9UJ41, P62330, Q8NBP7, P63000	2855	8	16792	3.67601	1	0.385169	48.1687
GOTERM_BP_DIRECT	GO:1903071~positive regulation of ER-associated ubiquitin-dependent protein catabolic process	5	0.16909	0.0327262	Q15011, Q16236, Q9UMX0, O43765, Q03135	2855	8	16792	3.67601	1	0.385169	48.1687
GOTERM_BP_DIRECT	GO:0071316~cellular response to nicotine	5	0.16909	0.0327262	Q92934, Q04206, P04629, P19838, Q14654	2855	8	16792	3.67601	1	0.385169	48.1687
GOTERM_BP_DIRECT	GO:0044387~negative regulation of protein kinase activity by regulation of protein phosphorylation	5	0.16909	0.0327262	Q9ULV4, Q96JB5, P49593, P06748, P78563	2855	8	16792	3.67601	1	0.385169	48.1687
GOTERM_BP_DIRECT	GO:1903076~regulation of protein localization to plasma membrane	5	0.16909	0.0327262	Q01082, O15400, Q9BV40, P32455, Q9UNK0	2855	8	16792	3.67601	1	0.385169	48.1687
GOTERM_BP_DIRECT	GO:0040016~embryonic cleavage	5	0.16909	0.0327262	Q9NY61, P42338, P11388, P11387, Q13618	2855	8	16792	3.67601	1	0.385169	48.1687
GOTERM_BP_DIRECT	GO:0033129~positive regulation of histone phosphorylation	5	0.16909	0.0327262	Q13315, P14635, P27361, O75582, P50750	2855	8	16792	3.67601	1	0.385169	48.1687
GOTERM_BP_DIRECT	GO:0006527~arginine catabolic process	5	0.16909	0.0327262	O95865, P05089, P29474, P29475, P04424	2855	8	16792	3.67601	1	0.385169	48.1687
GOTERM_BP_DIRECT	GO:0030838~positive regulation of actin filament polymerization	14	0.473453	0.0328916	O43639, Q14289, Q9UQB8, Q9ULZ3, P63000, Q02156, P62993, Q9Y258, P62330, Q9BVC4, O95429, P42345, P16333, Q12959	2855	45	16792	1.82983	1	0.386092	48.3434
GOTERM_BP_DIRECT	GO:0030968~endoplasmic reticulum unfolded protein response	14	0.473453	0.0328916	Q9BUN8, P24385, Q16236, P49588, Q96JB5, P18031, Q86TM6, Q9NYU2, Q9Y6X1, P11021, Q8N5Y8, P32929, P55072, Q9UNE7	2855	45	16792	1.82983	1	0.386092	48.3434
GOTERM_BP_DIRECT	GO:0006270~DNA replication initiation	11	0.371999	0.0347456	Q9Y5N6, P33993, P33992, P49427, P33991, Q99741, Q00577, P24864, P49736, Q13415, P25205	2855	32	16792	2.0218	1	0.402413	50.2645
GOTERM_BP_DIRECT	GO:0031124~mRNA 3'-end processing	15	0.507271	0.0354503	Q15287, Q10570, O94913, P26368, Q9Y3Y2, O75152, Q8IYB3, Q08170, Q16629, Q9Y5S9, Q13243, Q05519, Q13242, O43809, Q01130	2855	50	16792	1.76448	1	0.408103	50.9768
GOTERM_BP_DIRECT	GO:0045814~negative regulation of gene expression, epigenetic	15	0.507271	0.0354503	O75367, P26358, O75530, P35226, Q16576, O43189, P17947, Q9UBC3, Q92833, Q15022, Q09028, Q15910, P68431, Q9P0M6, P62805	2855	50	16792	1.76448	1	0.408103	50.9768
GOTERM_BP_DIRECT	GO:0042632~cholesterol homeostasis	18	0.608725	0.035678	Q96EB6, Q5SW96, Q6IAA8, P35610, P06858, P11150, P61916, P11597, Q03135, Q8NBP7, Q8WTV0, Q9BZC7, Q6Q788, P02649, Q01433, P56539, P02647, P55055	2855	64	16792	1.6542	1	0.409499	51.2048
GOTERM_BP_DIRECT	GO:0006369~termination of RNA polymerase II transcription	18	0.608725	0.035678	Q15287, Q10570, O94913, P26368, Q9NP77, Q8IYB3, Q9Y3Y2, O75152, P14678, Q08170, Q16629, P62318, Q9Y5S9, Q13243, Q05519, Q13242, O43809, Q01130	2855	64	16792	1.6542	1	0.409499	51.2048
GOTERM_BP_DIRECT	GO:0051209~release of sequestered calcium ion into cytosol	13	0.439635	0.0359119	P06239, P28223, P28222, Q14643, Q92736, Q14644, Q02156, P09038, P41595, P16885, P35638, P14416, P28335	2855	41	16792	1.8649	1	0.410942	51.4381
GOTERM_BP_DIRECT	GO:0044255~cellular lipid metabolic process	13	0.439635	0.0359119	P19793, Q9Y618, Q96ST3, O75376, O15379, Q92793, Q14686, Q6GTS8, Q9NUI1, O75182, Q15648, P55055, Q96SE0	2855	41	16792	1.8649	1	0.410942	51.4381
GOTERM_BP_DIRECT	GO:0001938~positive regulation of endothelial cell proliferation	19	0.642543	0.0369952	Q96EB6, P36897, Q9H2J4, P05089, P17252, Q16665, O75340, P09038, P09544, P05412, P41595, P35968, Q9Y258, P26583, Q8N122, P42345, P22736, P01127, P31749	2855	69	16792	1.61957	1	0.41981	52.5045
GOTERM_BP_DIRECT	GO:0032007~negative regulation of TOR signaling	10	0.338181	0.0371134	Q92574, Q13131, Q96EB6, O00327, Q9P0N9, P54646, Q16665, P49815, O75340, P49840	2855	28	16792	2.10058	1	0.420201	52.6196
GOTERM_BP_DIRECT	GO:0043388~positive regulation of DNA binding	10	0.338181	0.0371134	P52945, Q14469, O60869, P10599, P26583, O60260, P01106, P09429, Q03405, P62158	2855	28	16792	2.10058	1	0.420201	52.6196
GOTERM_BP_DIRECT	GO:0001569~patterning of blood vessels	10	0.338181	0.0371134	Q15465, Q14344, Q13043, P37173, Q04771, P05305, Q99466, Q14934, Q99958, P35222	2855	28	16792	2.10058	1	0.420201	52.6196
GOTERM_BP_DIRECT	GO:0060079~excitatory postsynaptic potential	10	0.338181	0.0371134	Q06413, Q13387, P37840, P51608, Q5S007, Q05586, Q00535, O43424, Q9NZ94, Q12879	2855	28	16792	2.10058	1	0.420201	52.6196
GOTERM_BP_DIRECT	GO:0034349~glial cell apoptotic process	4	0.135272	0.0374075	P06400, O14727, P42574, P55957	2855	5	16792	4.70529	1	0.422112	52.9046
GOTERM_BP_DIRECT	GO:0051224~negative regulation of protein transport	4	0.135272	0.0374075	O00308, Q9NV92, Q9UMY4, Q9BT67	2855	5	16792	4.70529	1	0.422112	52.9046
GOTERM_BP_DIRECT	GO:1902430~negative regulation of beta-amyloid formation	4	0.135272	0.0374075	P02649, Q8IZY2, P10909, Q92673	2855	5	16792	4.70529	1	0.422112	52.9046
GOTERM_BP_DIRECT	GO:0051583~dopamine uptake involved in synaptic transmission	4	0.135272	0.0374075	P37840, O60260, Q01959, Q99497	2855	5	16792	4.70529	1	0.422112	52.9046
GOTERM_BP_DIRECT	GO:1902966~positive regulation of protein localization to early endosome	4	0.135272	0.0374075	P15311, P35241, P26038, Q92673	2855	5	16792	4.70529	1	0.422112	52.9046
GOTERM_BP_DIRECT	GO:0040020~regulation of meiotic nuclear division	4	0.135272	0.0374075	P46089, Q9UM11, P27797, Q12834	2855	5	16792	4.70529	1	0.422112	52.9046
GOTERM_BP_DIRECT	GO:0001714~endodermal cell fate specification	4	0.135272	0.0374075	Q01860, P48431, Q9H9S0, O95936	2855	5	16792	4.70529	1	0.422112	52.9046
GOTERM_BP_DIRECT	GO:0007195~adenylate cyclase-inhibiting dopamine receptor signaling pathway	4	0.135272	0.0374075	P21333, P14416, P35462, P21917	2855	5	16792	4.70529	1	0.422112	52.9046
GOTERM_BP_DIRECT	GO:2000757~negative regulation of peptidyl-lysine acetylation	4	0.135272	0.0374075	Q96EB6, Q13547, Q9NTG7, Q92769	2855	5	16792	4.70529	1	0.422112	52.9046
GOTERM_BP_DIRECT	GO:1904885~beta-catenin destruction complex assembly	4	0.135272	0.0374075	P49841, O15169, P25054, P48729	2855	5	16792	4.70529	1	0.422112	52.9046
GOTERM_BP_DIRECT	GO:0070934~CRD-mediated mRNA stabilization	4	0.135272	0.0374075	Q08211, P67809, Q9NZI8, Q00839	2855	5	16792	4.70529	1	0.422112	52.9046
GOTERM_BP_DIRECT	GO:1904385~cellular response to angiotensin	4	0.135272	0.0374075	Q99741, Q00613, P01106, Q05655	2855	5	16792	4.70529	1	0.422112	52.9046
GOTERM_BP_DIRECT	GO:0032876~negative regulation of DNA endoreduplication	4	0.135272	0.0374075	P49959, Q14683, Q9UQE7, Q969H0	2855	5	16792	4.70529	1	0.422112	52.9046
GOTERM_BP_DIRECT	GO:2000615~regulation of histone H3-K9 acetylation	4	0.135272	0.0374075	O14757, Q14012, Q9UQL6, Q03164	2855	5	16792	4.70529	1	0.422112	52.9046
GOTERM_BP_DIRECT	GO:1903361~protein localization to basolateral plasma membrane	4	0.135272	0.0374075	O14910, Q9NUP9, Q03135, Q9HAP6	2855	5	16792	4.70529	1	0.422112	52.9046
GOTERM_BP_DIRECT	GO:0060336~negative regulation of interferon-gamma-mediated signaling pathway	4	0.135272	0.0374075	Q96EY1, P17706, P37231, P55055	2855	5	16792	4.70529	1	0.422112	52.9046
GOTERM_BP_DIRECT	GO:0032204~regulation of telomere maintenance	4	0.135272	0.0374075	Q15554, Q9BY41, Q9UPR3, P01106	2855	5	16792	4.70529	1	0.422112	52.9046
GOTERM_BP_DIRECT	GO:0009113~purine nucleobase biosynthetic process	4	0.135272	0.0374075	Q06203, P22102, P34896, P49915	2855	5	16792	4.70529	1	0.422112	52.9046
GOTERM_BP_DIRECT	GO:1900103~positive regulation of endoplasmic reticulum unfolded protein response	4	0.135272	0.0374075	O75460, P27986, Q07812, Q16611	2855	5	16792	4.70529	1	0.422112	52.9046
GOTERM_BP_DIRECT	GO:0070242~thymocyte apoptotic process	4	0.135272	0.0374075	O43521, Q07812, O00273, Q16611	2855	5	16792	4.70529	1	0.422112	52.9046
GOTERM_BP_DIRECT	GO:0002821~positive regulation of adaptive immune response	4	0.135272	0.0374075	Q96EB6, Q9P2K8, Q13158, Q9ULZ3	2855	5	16792	4.70529	1	0.422112	52.9046
GOTERM_BP_DIRECT	GO:0010807~regulation of synaptic vesicle priming	4	0.135272	0.0374075	Q16623, P61764, P61266, P54920	2855	5	16792	4.70529	1	0.422112	52.9046
GOTERM_BP_DIRECT	GO:0032410~negative regulation of transporter activity	4	0.135272	0.0374075	O00308, Q9NV92, P37840, Q9BT67	2855	5	16792	4.70529	1	0.422112	52.9046
GOTERM_BP_DIRECT	GO:0002634~regulation of germinal center formation	4	0.135272	0.0374075	P21580, Q06413, Q16512, P41182	2855	5	16792	4.70529	1	0.422112	52.9046
GOTERM_BP_DIRECT	GO:1904714~regulation of chaperone-mediated autophagy	4	0.135272	0.0374075	Q05639, P68104, P10619, P14136	2855	5	16792	4.70529	1	0.422112	52.9046
GOTERM_BP_DIRECT	GO:0022614~membrane to membrane docking	4	0.135272	0.0374075	P19320, P15311, P26038, Q13464	2855	5	16792	4.70529	1	0.422112	52.9046
GOTERM_BP_DIRECT	GO:0070389~chaperone cofactor-dependent protein refolding	4	0.135272	0.0374075	Q99615, P50502, P25685, Q99933	2855	5	16792	4.70529	1	0.422112	52.9046
GOTERM_BP_DIRECT	GO:0006104~succinyl-CoA metabolic process	4	0.135272	0.0374075	P53597, Q96I99, Q02218, Q9P2R7	2855	5	16792	4.70529	1	0.422112	52.9046
GOTERM_BP_DIRECT	GO:0030035~microspike assembly	4	0.135272	0.0374075	Q16658, P00519, O43312, P35609	2855	5	16792	4.70529	1	0.422112	52.9046
GOTERM_BP_DIRECT	GO:0019346~transsulfuration	4	0.135272	0.0374075	P25325, P35520, P32929, P11586	2855	5	16792	4.70529	1	0.422112	52.9046
GOTERM_BP_DIRECT	GO:0003100~regulation of systemic arterial blood pressure by endothelin	4	0.135272	0.0374075	P20800, P42892, P05305, P29474	2855	5	16792	4.70529	1	0.422112	52.9046
GOTERM_BP_DIRECT	GO:0048668~collateral sprouting	4	0.135272	0.0374075	Q9UBN7, O14640, P00519, P23560	2855	5	16792	4.70529	1	0.422112	52.9046
GOTERM_BP_DIRECT	GO:0061734~parkin-mediated mitophagy in response to mitochondrial depolarization	4	0.135272	0.0374075	Q9HCE7, Q9C0C7, O60260, Q96CV9	2855	5	16792	4.70529	1	0.422112	52.9046
GOTERM_BP_DIRECT	GO:0070842~aggresome assembly	4	0.135272	0.0374075	O94972, Q9UBN7, O60260, P55072	2855	5	16792	4.70529	1	0.422112	52.9046
GOTERM_BP_DIRECT	GO:0006405~RNA export from nucleus	16	0.541089	0.0376087	Q15287, P26368, Q8IYB3, Q9Y3Y2, O75152, Q5SRE5, P37198, Q9UBU9, Q08170, Q16629, Q9Y5S9, Q13243, Q05519, Q13242, P09651, Q01130	2855	55	16792	1.71101	1	0.423209	53.0986
GOTERM_BP_DIRECT	GO:0030334~regulation of cell migration	20	0.676361	0.0380912	P61968, P18206, Q8N4C8, Q9C0H9, P21333, Q4VCS5, Q96BR1, P63000, O00141, Q13480, Q14344, P02545, O15230, O95786, P61586, O43157, Q00535, P51817, P16333, P31749	2855	74	16792	1.58962	1	0.426707	53.5608
GOTERM_BP_DIRECT	GO:0010595~positive regulation of endothelial cell migration	14	0.473453	0.0389455	Q13685, Q14289, P17252, P14921, O75340, Q8WTV0, P09038, P35968, P05305, P01019, O75116, O14713, Q99958, P07996	2855	46	16792	1.79006	1	0.433315	54.3687
GOTERM_BP_DIRECT	GO:0003151~outflow tract morphogenesis	14	0.473453	0.0389455	P36894, Q14469, Q16665, P15336, P46934, Q06330, Q8IX07, O95487, P05412, P37173, Q06413, Q13418, O14641, O15119	2855	46	16792	1.79006	1	0.433315	54.3687
GOTERM_BP_DIRECT	GO:2001240~negative regulation of extrinsic apoptotic signaling pathway in absence of ligand	12	0.405817	0.0391271	Q13546, Q02297, Q07817, O43623, P08107, P06241, P35221, Q07820, Q13164, P15976, P31749, P10415	2855	37	16792	1.90755	1	0.434202	54.5387
GOTERM_BP_DIRECT	GO:0055119~relaxation of cardiac muscle	6	0.202908	0.0391758	P50993, P05023, P16615, Q13557, P05026, P41220	2855	12	16792	2.94081	1	0.433969	54.5842
GOTERM_BP_DIRECT	GO:0086004~regulation of cardiac muscle cell contraction	6	0.202908	0.0391758	P30626, P50993, P43694, Q14524, P05023, P63165	2855	12	16792	2.94081	1	0.433969	54.5842
GOTERM_BP_DIRECT	GO:0035815~positive regulation of renal sodium excretion	6	0.202908	0.0391758	P16066, P01178, P05305, P01019, P14416, P35462	2855	12	16792	2.94081	1	0.433969	54.5842
GOTERM_BP_DIRECT	GO:0032727~positive regulation of interferon-alpha production	6	0.202908	0.0391758	P10809, O95786, O43353, O00206, P09429, Q14653	2855	12	16792	2.94081	1	0.433969	54.5842
GOTERM_BP_DIRECT	GO:2000505~regulation of energy homeostasis	6	0.202908	0.0391758	Q13131, Q96RG2, O00548, P54646, P48357, Q12778	2855	12	16792	2.94081	1	0.433969	54.5842
GOTERM_BP_DIRECT	GO:0000050~urea cycle	6	0.202908	0.0391758	P00966, P05089, P27708, P78540, P04424, P49715	2855	12	16792	2.94081	1	0.433969	54.5842
GOTERM_BP_DIRECT	GO:0021670~lateral ventricle development	6	0.202908	0.0391758	P49757, P35580, Q9Y6R0, Q68CZ1, Q00534, Q9Y5K5	2855	12	16792	2.94081	1	0.433969	54.5842
GOTERM_BP_DIRECT	GO:0007191~adenylate cyclase-activating dopamine receptor signaling pathway	6	0.202908	0.0391758	O14745, P62873, P38405, P59768, P21728, P35462	2855	12	16792	2.94081	1	0.433969	54.5842
GOTERM_BP_DIRECT	GO:0036499~PERK-mediated unfolded protein response	6	0.202908	0.0391758	Q15011, Q16236, P18848, P18847, P35638, P11021	2855	12	16792	2.94081	1	0.433969	54.5842
GOTERM_BP_DIRECT	GO:0019068~virion assembly	6	0.202908	0.0391758	P62979, P62937, P62820, P02649, P0CG48, P0CG47	2855	12	16792	2.94081	1	0.433969	54.5842
GOTERM_BP_DIRECT	GO:0009950~dorsal/ventral axis specification	6	0.202908	0.0391758	P36894, Q9HC62, Q99750, O15169, Q9Y2T1, P35222	2855	12	16792	2.94081	1	0.433969	54.5842
GOTERM_BP_DIRECT	GO:0035518~histone H2A monoubiquitination	6	0.202908	0.0391758	Q16531, Q13620, O94972, P63208, Q8IYW5, Q99496	2855	12	16792	2.94081	1	0.433969	54.5842
GOTERM_BP_DIRECT	GO:0001833~inner cell mass cell proliferation	6	0.202908	0.0391758	O14757, O75312, P51587, Q9GZM8, Q9UJQ4, Q9Y3A5	2855	12	16792	2.94081	1	0.433969	54.5842
GOTERM_BP_DIRECT	GO:1990440~positive regulation of transcription from RNA polymerase II promoter in response to endoplasmic reticulum stress	6	0.202908	0.0391758	P04637, P18848, P18847, P35638, P17676, P11021	2855	12	16792	2.94081	1	0.433969	54.5842
GOTERM_BP_DIRECT	GO:0032211~negative regulation of telomere maintenance via telomerase	6	0.202908	0.0391758	P07910, P12931, P54274, Q00839, P09651, P29590	2855	12	16792	2.94081	1	0.433969	54.5842
GOTERM_BP_DIRECT	GO:0034341~response to interferon-gamma	9	0.304363	0.0392199	P33076, P19474, P37840, Q16719, Q96EY1, Q13137, P61619, Q9Y5A7, P30793	2855	24	16792	2.2056	1	0.433699	54.6253
GOTERM_BP_DIRECT	GO:0090314~positive regulation of protein targeting to membrane	9	0.304363	0.0392199	Q99653, Q14721, Q99828, Q12955, P04626, Q00535, O14713, Q15078, Q86YS7	2855	24	16792	2.2056	1	0.433699	54.6253
GOTERM_BP_DIRECT	GO:0070371~ERK1 and ERK2 cascade	9	0.304363	0.0392199	P41595, P01019, P28482, P30559, P27361, Q02750, P36507, P02647, Q15648	2855	24	16792	2.2056	1	0.433699	54.6253
GOTERM_BP_DIRECT	GO:0051602~response to electrical stimulus	9	0.304363	0.0392199	Q05639, P20336, Q99996, P01178, P12931, P04179, P04629, Q9NRI5, Q14103	2855	24	16792	2.2056	1	0.433699	54.6253
GOTERM_BP_DIRECT	GO:0009954~proximal/distal pattern formation	9	0.304363	0.0392199	P31270, O00548, Q9H3D4, O94788, Q9NR63, P40424, P08151, P35222, P31260	2855	24	16792	2.2056	1	0.433699	54.6253
GOTERM_BP_DIRECT	GO:0030307~positive regulation of cell growth	22	0.743997	0.0397233	Q02297, P36897, Q99828, P60953, P51812, Q14289, P31947, O00571, P05109, Q06265, O00560, P68400, Q15418, P04626, P16401, Q8N122, P00533, P50281, Q6NXT2, O75832, P31749, P10415	2855	84	16792	1.54042	1	0.43726	55.0926
GOTERM_BP_DIRECT	GO:2000377~regulation of reactive oxygen species metabolic process	8	0.270544	0.0407431	Q13546, Q13490, Q7Z2X4, P39210, Q9BXM7, O60260, Q12778, P56537	2855	20	16792	2.35264	1	0.445031	56.0252
GOTERM_BP_DIRECT	GO:0048545~response to steroid hormone	8	0.270544	0.0407431	Q96SB3, P37173, Q9BZC7, Q00987, O75874, P26583, P68133, Q16576	2855	20	16792	2.35264	1	0.445031	56.0252
GOTERM_BP_DIRECT	GO:0071157~negative regulation of cell cycle arrest	8	0.270544	0.0407431	P24385, Q00987, P11802, O75909, O96017, P14174, P50750, Q01664	2855	20	16792	2.35264	1	0.445031	56.0252
GOTERM_BP_DIRECT	GO:0014911~positive regulation of smooth muscle cell migration	8	0.270544	0.0407431	P12931, P23443, P56524, P01106, P01127, P98177, Q13557, P10415	2855	20	16792	2.35264	1	0.445031	56.0252
GOTERM_BP_DIRECT	GO:0035584~calcium-mediated signaling using intracellular calcium source	8	0.270544	0.0407431	P19320, Q16620, P35968, Q08495, Q9NSB8, P16109, P17612, Q92736	2855	20	16792	2.35264	1	0.445031	56.0252
GOTERM_BP_DIRECT	GO:0010592~positive regulation of lamellipodium assembly	7	0.236726	0.0410989	P07900, Q16658, P56524, P50570, Q9Y2A7, P42345, P63000	2855	16	16792	2.5732	1	0.447291	56.3462
GOTERM_BP_DIRECT	GO:0030279~negative regulation of ossification	7	0.236726	0.0410989	Q9HCE7, P46531, Q06413, P30988, Q06330, O43541, P10415	2855	16	16792	2.5732	1	0.447291	56.3462
GOTERM_BP_DIRECT	GO:0048011~neurotrophin TRK receptor signaling pathway	7	0.236726	0.0410989	P04049, P12931, Q06124, P08138, P04629, P42574, Q99523	2855	16	16792	2.5732	1	0.447291	56.3462
GOTERM_BP_DIRECT	GO:0006349~regulation of gene expression by genetic imprinting	7	0.236726	0.0410989	P51787, Q4LE39, P38398, P49841, O75530, P51608, P29374	2855	16	16792	2.5732	1	0.447291	56.3462
GOTERM_BP_DIRECT	GO:0003222~ventricular trabecula myocardium morphogenesis	7	0.236726	0.0410989	P36894, P46531, Q02297, P36897, Q06330, O95155, Q15648	2855	16	16792	2.5732	1	0.447291	56.3462
GOTERM_BP_DIRECT	GO:0045109~intermediate filament organization	7	0.236726	0.0410989	Q15465, P15924, P08670, P14136, P35527, P35908, Q3SY84	2855	16	16792	2.5732	1	0.447291	56.3462
GOTERM_BP_DIRECT	GO:0030301~cholesterol transport	7	0.236726	0.0410989	P13569, O75351, Q9H0X9, P11597, P61916, P02647, Q03135	2855	16	16792	2.5732	1	0.447291	56.3462
GOTERM_BP_DIRECT	GO:1900006~positive regulation of dendrite development	7	0.236726	0.0410989	P46940, P98155, Q15910, Q14114, P00519, O60313, Q9BY11	2855	16	16792	2.5732	1	0.447291	56.3462
GOTERM_BP_DIRECT	GO:0010613~positive regulation of cardiac muscle hypertrophy	7	0.236726	0.0410989	Q02078, P05305, P01019, P17252, P50750, P09874, Q13557	2855	16	16792	2.5732	1	0.447291	56.3462
GOTERM_BP_DIRECT	GO:0043162~ubiquitin-dependent protein catabolic process via the multivesicular body sorting pathway	7	0.236726	0.0410989	Q99816, O75351, Q9UBN7, Q9Y4L5, Q8NEZ2, P46934, Q9BT67	2855	16	16792	2.5732	1	0.447291	56.3462
GOTERM_BP_DIRECT	GO:0044130~negative regulation of growth of symbiont in host	7	0.236726	0.0410989	P05164, P08246, P08311, Q99836, Q02556, P11226, Q13501	2855	16	16792	2.5732	1	0.447291	56.3462
GOTERM_BP_DIRECT	GO:0050768~negative regulation of neurogenesis	7	0.236726	0.0410989	P56704, P36894, P46531, Q92974, O60341, Q92673, Q13127	2855	16	16792	2.5732	1	0.447291	56.3462
GOTERM_BP_DIRECT	GO:0007204~positive regulation of cytosolic calcium ion concentration	32	1.08218	0.0411078	P35348, P35368, Q14289, P48736, O00555, P34995, P35318, P20800, P62873, P05305, P42684, P17302, P43115, P18509, P78352, Q9P212, Q13936, P30559, P00519, Q99705, P25100, P30411, P41597, P63215, Q14344, P01178, P03372, P01019, P21731, P30988, P09429, P56539	2855	134	16792	1.40456	1	0.446718	56.3542
GOTERM_BP_DIRECT	GO:0010634~positive regulation of epithelial cell migration	11	0.371999	0.042501	P05412, P37173, P12931, Q9UBN7, Q16665, Q9H4G4, Q92766, P19174, P62491, P49593, Q02156	2855	33	16792	1.96054	1	0.457293	57.5898
GOTERM_BP_DIRECT	GO:0001658~branching involved in ureteric bud morphogenesis	13	0.439635	0.0427579	P31270, Q15465, P35222, Q13635, P09038, O15230, Q13485, Q9NSC2, Q13418, P01106, P40424, Q12959, P10415	2855	42	16792	1.8205	1	0.458686	57.814
GOTERM_BP_DIRECT	GO:0042060~wound healing	21	0.710179	0.0439693	P02751, Q02297, P36897, P15924, Q13153, Q03181, Q14160, P05109, P84022, Q8WTV0, P09038, P04049, Q13007, P37173, Q99683, P04626, P42574, P21860, Q8IW93, P42345, P00533	2855	80	16792	1.54392	1	0.467571	58.856
GOTERM_BP_DIRECT	GO:0009967~positive regulation of signal transduction	17	0.574907	0.0452934	Q96IW2, Q5SW96, P15882, Q9UBN7, O14492, Q92783, Q07960, Q9NZM3, Q8WV28, Q9NRF2, Q9UKW4, P62993, Q9BY44, P52757, O14654, Q9UQF2, P78357	2855	61	16792	1.63914	1	0.477152	59.967
GOTERM_BP_DIRECT	GO:0045600~positive regulation of fat cell differentiation	14	0.473453	0.0457465	Q13043, O43623, Q03181, P28223, Q13188, P16220, Q96PM9, P17676, Q05516, P37231, Q13887, P28335, P49715, P31749	2855	47	16792	1.75197	1	0.479949	60.3405
GOTERM_BP_DIRECT	GO:1903507~negative regulation of nucleic acid-templated transcription	14	0.473453	0.0457465	P27695, Q99581, Q8TDD1, Q16385, Q13330, P46937, O95551, O00422, Q9H9S0, Q9Y232, P17980, Q9Y2W7, Q9UKL3, Q01130	2855	47	16792	1.75197	1	0.479949	60.3405
GOTERM_BP_DIRECT	GO:0042113~B cell activation	10	0.338181	0.0459589	P25942, Q14790, P10809, Q9UQL6, P56524, Q9UKV0, P05771, Q06187, P36544, Q9UKT9	2855	29	16792	2.02814	1	0.4809	60.5145
GOTERM_BP_DIRECT	GO:0045909~positive regulation of vasodilation	10	0.338181	0.0459589	P35318, P18509, P23582, P01019, Q03181, P17302, P29474, P29475, P09601, P00533	2855	29	16792	2.02814	1	0.4809	60.5145
GOTERM_BP_DIRECT	GO:0030183~B cell differentiation	18	0.608725	0.0466946	P19320, P15923, Q09472, P12980, Q06330, P41182, Q8WV28, P27986, Q9UQL6, P16885, P56524, Q9GZX7, Q9UKV0, P04629, Q02447, P17706, P13612, Q9H869	2855	66	16792	1.60408	1	0.485786	61.1116
GOTERM_BP_DIRECT	GO:0032880~regulation of protein localization	15	0.507271	0.0481902	P18509, Q99819, P52565, P63165, Q13635, Q13492, O43752, Q14012, P01282, P63244, Q9C035, P31749, Q969H0, P45983, P10415	2855	52	16792	1.69662	1	0.496223	62.299
GOTERM_BP_DIRECT	GO:0008344~adult locomotory behavior	15	0.507271	0.0481902	P37840, P34130, O60260, Q05586, P05067, Q8NFW5, Q92574, Q05193, P50993, Q14671, O15399, P51608, P21917, Q99497, P61328	2855	52	16792	1.69662	1	0.496223	62.299
GOTERM_BP_DIRECT	GO:0022617~extracellular matrix disassembly	20	0.676361	0.0487071	O75955, P02751, P17655, Q9UII7, P35613, P51512, P45452, P07384, P51511, A8K0Z3, P09958, P08246, P08311, P12830, P15502, P08253, Q8IYI6, P11047, P50281, P98160, P01023	2855	76	16792	1.54779	1	0.499337	62.7013
GOTERM_BP_DIRECT	GO:0060612~adipose tissue development	9	0.304363	0.0493577	P24752, Q9UBK2, Q03181, P41159, P55809, Q6ZW49, P15336, Q14865, Q8N0X7	2855	25	16792	2.11738	1	0.503389	63.202
GOTERM_BP_DIRECT	GO:0070372~regulation of ERK1 and ERK2 cascade	9	0.304363	0.0493577	P02751, Q13009, P29350, P09211, P04626, P43405, Q12774, Q8WU20, P07948	2855	25	16792	2.11738	1	0.503389	63.202
GOTERM_BP_DIRECT	GO:0033344~cholesterol efflux	9	0.304363	0.0493577	P35610, P02649, Q6Q788, Q9BZC7, Q8IZY2, Q86Y82, P61916, P02647, Q8WTV0	2855	25	16792	2.11738	1	0.503389	63.202
GOTERM_BP_DIRECT	GO:0000413~protein peptidyl-prolyl isomerization	13	0.439635	0.0504594	Q02790, P30405, Q13356, Q08752, Q00688, P62937, P49792, P23284, Q14318, Q15257, Q13526, Q13427, Q9Y3C6	2855	43	16792	1.77816	1	0.510613	64.0351
GOTERM_BP_DIRECT	GO:0032930~positive regulation of superoxide anion generation	5	0.16909	0.0511251	P01019, P09211, P00441, Q05655, P00533	2855	9	16792	3.26756	1	0.514652	64.5298
GOTERM_BP_DIRECT	GO:0097120~receptor localization to synapse	5	0.16909	0.0511251	P78352, Q92796, Q15700, Q12959, Q9ULB1	2855	9	16792	3.26756	1	0.514652	64.5298
GOTERM_BP_DIRECT	GO:0060711~labyrinthine layer development	5	0.16909	0.0511251	Q99626, Q13480, Q9GZT9, Q9HC62, Q02750	2855	9	16792	3.26756	1	0.514652	64.5298
GOTERM_BP_DIRECT	GO:0035308~negative regulation of protein dephosphorylation	5	0.16909	0.0511251	Q12972, P62258, Q15257, P31946, O43768	2855	9	16792	3.26756	1	0.514652	64.5298
GOTERM_BP_DIRECT	GO:2000059~negative regulation of protein ubiquitination involved in ubiquitin-dependent protein catabolic process	5	0.16909	0.0511251	Q9H2J4, P49768, P42771, Q30201, P29590	2855	9	16792	3.26756	1	0.514652	64.5298
GOTERM_BP_DIRECT	GO:1904754~positive regulation of vascular associated smooth muscle cell migration	5	0.16909	0.0511251	P46940, Q00987, P01019, Q96N67, P01127	2855	9	16792	3.26756	1	0.514652	64.5298
GOTERM_BP_DIRECT	GO:0048096~chromatin-mediated maintenance of transcription	5	0.16909	0.0511251	O14757, Q9UIG0, Q9UMN6, P35222, O14497	2855	9	16792	3.26756	1	0.514652	64.5298
GOTERM_BP_DIRECT	GO:0006782~protoporphyrinogen IX biosynthetic process	5	0.16909	0.0511251	P06132, P08397, P36551, P22557, P13196	2855	9	16792	3.26756	1	0.514652	64.5298
GOTERM_BP_DIRECT	GO:0008635~activation of cysteine-type endopeptidase activity involved in apoptotic process by cytochrome c	5	0.16909	0.0511251	O14727, Q07812, P42574, P55210, Q16611	2855	9	16792	3.26756	1	0.514652	64.5298
GOTERM_BP_DIRECT	GO:0042473~outer ear morphogenesis	5	0.16909	0.0511251	P11362, Q9NSC2, P28482, Q15672, P27361	2855	9	16792	3.26756	1	0.514652	64.5298
GOTERM_BP_DIRECT	GO:0031053~primary miRNA processing	5	0.16909	0.0511251	Q15796, Q9NRR4, P22626, Q9H9J2, P84022	2855	9	16792	3.26756	1	0.514652	64.5298
GOTERM_BP_DIRECT	GO:0050795~regulation of behavior	5	0.16909	0.0511251	P41595, P08908, P21741, P28223, P28222	2855	9	16792	3.26756	1	0.514652	64.5298
GOTERM_BP_DIRECT	GO:0010469~regulation of receptor activity	5	0.16909	0.0511251	Q13387, Q9UBN7, P05121, Q05655, Q8NBP7	2855	9	16792	3.26756	1	0.514652	64.5298
GOTERM_BP_DIRECT	GO:0034333~adherens junction assembly	5	0.16909	0.0511251	O15105, P18206, P14923, O60331, P35222	2855	9	16792	3.26756	1	0.514652	64.5298
GOTERM_BP_DIRECT	GO:0036500~ATF6-mediated unfolded protein response	5	0.16909	0.0511251	P14625, P35638, P27797, P11021, Q14703	2855	9	16792	3.26756	1	0.514652	64.5298
GOTERM_BP_DIRECT	GO:0048617~embryonic foregut morphogenesis	5	0.16909	0.0511251	Q15465, Q15796, P43694, P84022, P35222	2855	9	16792	3.26756	1	0.514652	64.5298
GOTERM_BP_DIRECT	GO:0009651~response to salt stress	5	0.16909	0.0511251	P07900, P08238, Q07812, P20073, Q6PK50, P30411	2855	9	16792	3.26756	1	0.514652	64.5298
GOTERM_BP_DIRECT	GO:0039694~viral RNA genome replication	5	0.16909	0.0511251	P60953, O75747, O75116, Q15366, Q15365	2855	9	16792	3.26756	1	0.514652	64.5298
GOTERM_BP_DIRECT	GO:0030071~regulation of mitotic metaphase/anaphase transition	5	0.16909	0.0511251	Q9UM13, P53350, Q99741, Q9HC98, O00762	2855	9	16792	3.26756	1	0.514652	64.5298
GOTERM_BP_DIRECT	GO:0001932~regulation of protein phosphorylation	11	0.371999	0.0513551	P02751, Q6ZNE5, Q96SB3, Q15910, Q9ULV4, P48736, Q06609, P02647, O14543, P29590, P07948	2855	34	16792	1.90287	1	0.515595	64.6993
GOTERM_BP_DIRECT	GO:0031122~cytoplasmic microtubule organization	11	0.371999	0.0513551	Q99653, Q99828, Q9BSJ2, O75351, O15169, P23258, O14640, O75449, P56539, Q8NBU5, Q9UGJ1	2855	34	16792	1.90287	1	0.515595	64.6993
GOTERM_BP_DIRECT	GO:0045663~positive regulation of myoblast differentiation	8	0.270544	0.0524278	Q06413, Q15911, Q99683, Q9NQ66, Q9NWT6, Q13418, Q16539, Q8NB12	2855	21	16792	2.24061	1	0.522395	65.4794
GOTERM_BP_DIRECT	GO:0045861~negative regulation of proteolysis	8	0.270544	0.0524278	Q13286, P00750, P46379, Q9UBN7, Q00535, P14735, P55055, P31749	2855	21	16792	2.24061	1	0.522395	65.4794
GOTERM_BP_DIRECT	GO:0050769~positive regulation of neurogenesis	8	0.270544	0.0524278	P49757, P09544, P36955, Q9Y6R0, Q13573, Q96T58, P49917, P13010	2855	21	16792	2.24061	1	0.522395	65.4794
GOTERM_BP_DIRECT	GO:0045987~positive regulation of smooth muscle contraction	8	0.270544	0.0524278	P35348, P20800, P35368, P05305, P21731, P35354, P20309, P25100	2855	21	16792	2.24061	1	0.522395	65.4794
GOTERM_BP_DIRECT	GO:0042789~mRNA transcription from RNA polymerase II promoter	7	0.236726	0.0546505	Q01860, P18848, P35638, Q16665, P21333, P40763, Q15648	2855	17	16792	2.42184	1	0.536858	67.044
GOTERM_BP_DIRECT	GO:0001508~action potential	7	0.236726	0.0546505	P30626, Q14721, Q13286, Q9UKL4, Q9Y691, P50148, P29992	2855	17	16792	2.42184	1	0.536858	67.044
GOTERM_BP_DIRECT	GO:0009416~response to light stimulus	7	0.236726	0.0546505	P50570, P28562, P43003, P14416, P53779, P01100, P22830	2855	17	16792	2.42184	1	0.536858	67.044
GOTERM_BP_DIRECT	GO:0006893~Golgi to plasma membrane transport	7	0.236726	0.0546505	Q8NFX7, O00471, Q9HD26, Q96KP1, P50570, Q9H0X9, Q8N668	2855	17	16792	2.42184	1	0.536858	67.044
GOTERM_BP_DIRECT	GO:0016571~histone methylation	7	0.236726	0.0546505	Q15022, Q96L73, Q01826, Q96KQ7, O75530, P51608, Q9H9B1	2855	17	16792	2.42184	1	0.536858	67.044
GOTERM_BP_DIRECT	GO:0030224~monocyte differentiation	7	0.236726	0.0546505	P05412, Q06413, O00625, Q02447, P37231, P35579, Q15648	2855	17	16792	2.42184	1	0.536858	67.044
GOTERM_BP_DIRECT	GO:0050860~negative regulation of T cell receptor signaling pathway	7	0.236726	0.0546505	P15311, P29350, P32455, P17706, P17931, Q96IZ0, P57075	2855	17	16792	2.42184	1	0.536858	67.044
GOTERM_BP_DIRECT	GO:0010460~positive regulation of heart rate	7	0.236726	0.0546505	P35318, P20800, P51787, P05305, P01160, P16615, Q92736	2855	17	16792	2.42184	1	0.536858	67.044
GOTERM_BP_DIRECT	GO:0042711~maternal behavior	6	0.202908	0.0549799	Q9UBB5, P01178, P09172, P30559, P50148, P21728	2855	13	16792	2.71459	1	0.538382	67.27
GOTERM_BP_DIRECT	GO:0006957~complement activation, alternative pathway	6	0.202908	0.0549799	P07358, P02748, P08603, P01024, Q9Y279, P10643	2855	13	16792	2.71459	1	0.538382	67.27
GOTERM_BP_DIRECT	GO:0002756~MyD88-independent toll-like receptor signaling pathway	6	0.202908	0.0549799	P62979, P0CG48, O00206, Q8IUC6, P0CG47, Q9Y4K3	2855	13	16792	2.71459	1	0.538382	67.27
GOTERM_BP_DIRECT	GO:0042994~cytoplasmic sequestering of transcription factor	6	0.202908	0.0549799	P30626, P10827, Q99750, O43889, P25963, Q14145	2855	13	16792	2.71459	1	0.538382	67.27
GOTERM_BP_DIRECT	GO:0010288~response to lead ion	6	0.202908	0.0549799	P53041, P36551, P11802, P04040, P05067, P22830	2855	13	16792	2.71459	1	0.538382	67.27
GOTERM_BP_DIRECT	GO:0043069~negative regulation of programmed cell death	6	0.202908	0.0549799	P37198, P02768, P16885, Q96EY1, Q63ZY3, P62195	2855	13	16792	2.71459	1	0.538382	67.27
GOTERM_BP_DIRECT	GO:0051926~negative regulation of calcium ion transport	6	0.202908	0.0549799	Q8N423, P09471, P29474, P35354, P29475, P56539	2855	13	16792	2.71459	1	0.538382	67.27
GOTERM_BP_DIRECT	GO:0045116~protein neddylation	6	0.202908	0.0549799	Q15843, Q9UBF6, Q96GG9, Q6PH85, P61081, P62877	2855	13	16792	2.71459	1	0.538382	67.27
GOTERM_BP_DIRECT	GO:0050806~positive regulation of synaptic transmission	6	0.202908	0.0549799	P78352, P01178, P21579, P43003, Q9BQT9, O94985	2855	13	16792	2.71459	1	0.538382	67.27
GOTERM_BP_DIRECT	GO:0006809~nitric oxide biosynthetic process	6	0.202908	0.0549799	O95865, P29474, P29475, P78540, P31749, P30793	2855	13	16792	2.71459	1	0.538382	67.27
GOTERM_BP_DIRECT	GO:0021819~layer formation in cerebral cortex	6	0.202908	0.0549799	Q9Y466, Q00535, Q15078, Q13319, P35222, O43602	2855	13	16792	2.71459	1	0.538382	67.27
GOTERM_BP_DIRECT	GO:0006536~glutamate metabolic process	6	0.202908	0.0549799	Q05932, P51649, P49914, P17174, P19440, P48506	2855	13	16792	2.71459	1	0.538382	67.27
GOTERM_BP_DIRECT	GO:0031641~regulation of myelination	6	0.202908	0.0549799	P10276, O75312, P42345, P35222, P31749, Q12959	2855	13	16792	2.71459	1	0.538382	67.27
GOTERM_BP_DIRECT	GO:0010952~positive regulation of peptidase activity	6	0.202908	0.0549799	P02751, Q9BXM7, O76031, P05067, P50281, Q03135	2855	13	16792	2.71459	1	0.538382	67.27
GOTERM_BP_DIRECT	GO:0051131~chaperone-mediated protein complex assembly	6	0.202908	0.0549799	P07900, P34932, P10809, P78371, P10909, P36776	2855	13	16792	2.71459	1	0.538382	67.27
GOTERM_BP_DIRECT	GO:0001817~regulation of cytokine production	6	0.202908	0.0549799	P46940, P02788, P41240, P57075, Q13114, P07948	2855	13	16792	2.71459	1	0.538382	67.27
GOTERM_BP_DIRECT	GO:0007009~plasma membrane organization	6	0.202908	0.0549799	Q01082, Q12955, Q9Y6X1, Q9UQB8, O43312, P56539	2855	13	16792	2.71459	1	0.538382	67.27
GOTERM_BP_DIRECT	GO:0009168~purine ribonucleoside monophosphate biosynthetic process	6	0.202908	0.0549799	Q06203, P22102, P12268, P49915, P31939, Q8N142	2855	13	16792	2.71459	1	0.538382	67.27
GOTERM_BP_DIRECT	GO:0014032~neural crest cell development	6	0.202908	0.0549799	P36894, Q02297, O43623, P05305, O94788, Q99958	2855	13	16792	2.71459	1	0.538382	67.27
GOTERM_BP_DIRECT	GO:0006091~generation of precursor metabolites and energy	15	0.507271	0.0556243	Q03181, P41236, Q02218, Q99705, P12235, P52945, P06576, Q06455, Q00325, Q99798, P36957, O15240, P49715, Q15067, P22830	2855	53	16792	1.66461	1	0.541984	67.708
GOTERM_BP_DIRECT	GO:0046326~positive regulation of glucose import	10	0.338181	0.0561009	P27986, P41743, Q16236, P43004, Q16539, P53675, P35568, P31749, P62834, Q05513	2855	30	16792	1.96054	1	0.544446	68.0284
GOTERM_BP_DIRECT	GO:0007052~mitotic spindle organization	10	0.338181	0.0561009	P14635, Q9HBM1, O15066, Q14204, Q14683, Q9NYY3, Q9Y3A5, Q9UQE7, Q15468, O14965	2855	30	16792	1.96054	1	0.544446	68.0284
GOTERM_BP_DIRECT	GO:0006879~cellular iron ion homeostasis	13	0.439635	0.0590523	P49281, P00441, O75027, Q16665, P09601, Q53TN4, Q9BT67, Q9GZT9, Q13485, P22557, P53384, P01106, Q30201	2855	44	16792	1.73775	1	0.562779	69.946
GOTERM_BP_DIRECT	GO:0006094~gluconeogenesis	13	0.439635	0.0590523	Q9UBK2, O15055, P40926, P18848, P18847, P17174, P04075, P06733, Q02978, P09104, P15259, P06744, Q16526	2855	44	16792	1.73775	1	0.562779	69.946
GOTERM_BP_DIRECT	GO:0023014~signal transduction by protein phosphorylation	13	0.439635	0.0590523	O95819, P36894, P36897, P36896, P35968, Q13043, P37173, Q04771, O00238, Q13177, Q12809, Q13188, P07948	2855	44	16792	1.73775	1	0.562779	69.946
GOTERM_BP_DIRECT	GO:0006612~protein targeting to membrane	9	0.304363	0.0610481	Q96DT6, O60725, P41743, Q9NT62, Q9UJ41, Q9Y4P1, O00560, Q8WYN0, Q8TEW0	2855	26	16792	2.03594	1	0.574527	71.1803
GOTERM_BP_DIRECT	GO:0000731~DNA synthesis involved in DNA repair	11	0.371999	0.0613531	Q96EB6, Q13315, P49959, P38398, Q96S55, Q99708, P51587, Q92993, Q06609, Q99728, Q9Y253	2855	35	16792	1.84851	1	0.57571	71.3646
GOTERM_BP_DIRECT	GO:0036297~interstrand cross-link repair	14	0.473453	0.0617253	P27694, Q9H1E3, Q92889, Q9BXW9, Q8IYW5, Q8IY92, P15927, P62979, P0CG48, Q13535, Q9NW38, Q06609, P0CG47, O94782	2855	49	16792	1.68046	1	0.577295	71.5881
GOTERM_BP_DIRECT	GO:0001525~angiogenesis	48	1.62327	0.0642567	Q13685, P02751, Q9H2J4, P11362, Q14289, P17252, P17542, P29279, P48736, Q06330, P09601, Q16602, Q03135, O95859, Q9UKW4, P29474, P50222, P05121, P43405, P41159, P48357, P50281, P98160, P29353, Q96EB6, Q12884, Q99828, O00522, P35354, Q16665, P52735, P06744, Q9NZI7, O75340, P35579, Q9ULB1, P05412, P06576, P35968, O15230, Q8IY17, A4D127, P21453, P08253, Q16539, P51817, Q13887, P19338, Q15648	2855	223	16792	1.266	1	0.591761	73.0643
GOTERM_BP_DIRECT	GO:0008654~phospholipid biosynthetic process	12	0.405817	0.0654267	Q9UBM1, Q99755, Q9NRX5, Q9NPH2, Q03181, Q9UG56, P48651, Q9Y371, P52429, Q8NF37, O14735, Q9Y5K3	2855	40	16792	1.76448	1	0.597904	73.7218
GOTERM_BP_DIRECT	GO:0018279~protein N-linked glycosylation via asparagine	12	0.405817	0.0654267	Q8TCJ2, Q86TM6, P60604, O60762, Q9Y274, Q9NYU2, Q13454, P04843, Q8NI22, P55072, P04844, P46977	2855	40	16792	1.76448	1	0.597904	73.7218
GOTERM_BP_DIRECT	GO:0051096~positive regulation of helicase activity	4	0.135272	0.0654739	Q04837, P52701, Q9NUX5, Q9Y3Y2	2855	6	16792	3.92107	1	0.597489	73.748
GOTERM_BP_DIRECT	GO:0007182~common-partner SMAD protein phosphorylation	4	0.135272	0.0654739	Q15796, Q01082, P37173, P29590	2855	6	16792	3.92107	1	0.597489	73.748
GOTERM_BP_DIRECT	GO:0010742~macrophage derived foam cell differentiation	4	0.135272	0.0654739	P35610, P42224, Q09472, P37231	2855	6	16792	3.92107	1	0.597489	73.748
GOTERM_BP_DIRECT	GO:0035020~regulation of Rac protein signal transduction	4	0.135272	0.0654739	O15294, Q13972, P50570, P62330	2855	6	16792	3.92107	1	0.597489	73.748
GOTERM_BP_DIRECT	GO:0010216~maintenance of DNA methylation	4	0.135272	0.0654739	Q96T88, P26358, Q9NRZ9, Q93009	2855	6	16792	3.92107	1	0.597489	73.748
GOTERM_BP_DIRECT	GO:0019076~viral release from host cell	4	0.135272	0.0654739	P62937, O75351, P51149, Q08752	2855	6	16792	3.92107	1	0.597489	73.748
GOTERM_BP_DIRECT	GO:0051346~negative regulation of hydrolase activity	4	0.135272	0.0654739	P29474, P29475, P48357, Q05513	2855	6	16792	3.92107	1	0.597489	73.748
GOTERM_BP_DIRECT	GO:0086073~bundle of His cell-Purkinje myocyte adhesion involved in cell communication	4	0.135272	0.0654739	P15924, Q9UI47, Q14126, P14923	2855	6	16792	3.92107	1	0.597489	73.748
GOTERM_BP_DIRECT	GO:0055012~ventricular cardiac muscle cell differentiation	4	0.135272	0.0654739	Q02297, P19793, P10276, Q06413	2855	6	16792	3.92107	1	0.597489	73.748
GOTERM_BP_DIRECT	GO:0060789~hair follicle placode formation	4	0.135272	0.0654739	Q13547, P60953, Q92769, P35222	2855	6	16792	3.92107	1	0.597489	73.748
GOTERM_BP_DIRECT	GO:0030953~astral microtubule organization	4	0.135272	0.0654739	Q14974, P15311, P62491, Q12959	2855	6	16792	3.92107	1	0.597489	73.748
GOTERM_BP_DIRECT	GO:0043620~regulation of DNA-templated transcription in response to stress	4	0.135272	0.0654739	Q15418, P51812, P35638, Q9NYF8	2855	6	16792	3.92107	1	0.597489	73.748
GOTERM_BP_DIRECT	GO:0032364~oxygen homeostasis	4	0.135272	0.0654739	Q9GZT9, P04179, P22557, Q16665	2855	6	16792	3.92107	1	0.597489	73.748
GOTERM_BP_DIRECT	GO:1901018~positive regulation of potassium ion transmembrane transporter activity	4	0.135272	0.0654739	Q99996, P54709, P35609, P05026	2855	6	16792	3.92107	1	0.597489	73.748
GOTERM_BP_DIRECT	GO:1902231~positive regulation of intrinsic apoptotic signaling pathway in response to DNA damage	4	0.135272	0.0654739	Q8N2W9, Q96BF6, P12757, P23396	2855	6	16792	3.92107	1	0.597489	73.748
GOTERM_BP_DIRECT	GO:0030579~ubiquitin-dependent SMAD protein catabolic process	4	0.135272	0.0654739	Q9HCE7, Q9HAU4, O43294, Q9UNE7	2855	6	16792	3.92107	1	0.597489	73.748
GOTERM_BP_DIRECT	GO:0009299~mRNA transcription	4	0.135272	0.0654739	Q03181, Q00613, P17844, Q9H422	2855	6	16792	3.92107	1	0.597489	73.748
GOTERM_BP_DIRECT	GO:0033210~leptin-mediated signaling pathway	4	0.135272	0.0654739	Q96EB6, P41159, P48357, P40763	2855	6	16792	3.92107	1	0.597489	73.748
GOTERM_BP_DIRECT	GO:0006273~lagging strand elongation	4	0.135272	0.0654739	P49917, Q9Y6F1, P49916, P09874	2855	6	16792	3.92107	1	0.597489	73.748
GOTERM_BP_DIRECT	GO:0021984~adenohypophysis development	4	0.135272	0.0654739	Q14469, P48431, P14416, Q01959	2855	6	16792	3.92107	1	0.597489	73.748
GOTERM_BP_DIRECT	GO:0006207~'de novo' pyrimidine nucleobase biosynthetic process	4	0.135272	0.0654739	P27708, P30085, P42345, P11172	2855	6	16792	3.92107	1	0.597489	73.748
GOTERM_BP_DIRECT	GO:2001200~positive regulation of dendritic cell differentiation	4	0.135272	0.0654739	Q15109, P09382, P17931, P09429	2855	6	16792	3.92107	1	0.597489	73.748
GOTERM_BP_DIRECT	GO:0046599~regulation of centriole replication	4	0.135272	0.0654739	Q9NYY3, Q8TAP6, Q15468, P06748	2855	6	16792	3.92107	1	0.597489	73.748
GOTERM_BP_DIRECT	GO:0042256~mature ribosome assembly	4	0.135272	0.0654739	Q07021, O00571, Q9Y3A5, P56537	2855	6	16792	3.92107	1	0.597489	73.748
GOTERM_BP_DIRECT	GO:0035493~SNARE complex assembly	4	0.135272	0.0654739	Q12846, P23763, Q9P2Y5, P51809	2855	6	16792	3.92107	1	0.597489	73.748
GOTERM_BP_DIRECT	GO:0048667~cell morphogenesis involved in neuron differentiation	4	0.135272	0.0654739	P06400, Q14469, Q06413, P43003	2855	6	16792	3.92107	1	0.597489	73.748
GOTERM_BP_DIRECT	GO:0071559~response to transforming growth factor beta	4	0.135272	0.0654739	Q15911, Q13485, O00255, Q13761	2855	6	16792	3.92107	1	0.597489	73.748
GOTERM_BP_DIRECT	GO:0097527~necroptotic signaling pathway	4	0.135272	0.0654739	P48023, Q13546, Q13158, P25445	2855	6	16792	3.92107	1	0.597489	73.748
GOTERM_BP_DIRECT	GO:0048312~intracellular distribution of mitochondria	4	0.135272	0.0654739	Q5S007, Q92830, O00429, P57105	2855	6	16792	3.92107	1	0.597489	73.748
GOTERM_BP_DIRECT	GO:0072655~establishment of protein localization to mitochondrion	4	0.135272	0.0654739	Q9BXM7, P35638, P19367, P31749	2855	6	16792	3.92107	1	0.597489	73.748
GOTERM_BP_DIRECT	GO:0007253~cytoplasmic sequestering of NF-kappaB	4	0.135272	0.0654739	Q9UNN5, P25963, O75832, Q9UN86	2855	6	16792	3.92107	1	0.597489	73.748
GOTERM_BP_DIRECT	GO:0001661~conditioned taste aversion	4	0.135272	0.0654739	Q14831, Q05586, P21728, P01100	2855	6	16792	3.92107	1	0.597489	73.748
GOTERM_BP_DIRECT	GO:0070585~protein localization to mitochondrion	4	0.135272	0.0654739	P31689, Q5S007, O60260, O00429	2855	6	16792	3.92107	1	0.597489	73.748
GOTERM_BP_DIRECT	GO:0048733~sebaceous gland development	4	0.135272	0.0654739	O95931, Q01546, Q13485, Q06330	2855	6	16792	3.92107	1	0.597489	73.748
GOTERM_BP_DIRECT	GO:0006090~pyruvate metabolic process	8	0.270544	0.0660093	P11177, P53985, P35613, P00338, P10515, Q04760, P07195, P09622	2855	22	16792	2.13877	1	0.59989	74.0435
GOTERM_BP_DIRECT	GO:0045453~bone resorption	8	0.270544	0.0660093	P07550, P12931, Q14289, Q38SD2, P51149, P35222, Q9Y4K3, P63000	2855	22	16792	2.13877	1	0.59989	74.0435
GOTERM_BP_DIRECT	GO:0042147~retrograde transport, endosome to Golgi	18	0.608725	0.0674263	Q96QK1, Q13190, O95249, Q13795, Q96AJ9, P51149, O75436, A8K0Z3, O43752, O15498, Q9Y2I7, O14662, Q14203, P40616, O14653, Q00610, P53675, Q9NRW1	2855	69	16792	1.53433	1	0.60727	74.8103
GOTERM_BP_DIRECT	GO:0030073~insulin secretion	10	0.338181	0.0675835	Q9Y4I1, P52945, Q15796, P04083, P41159, Q13555, Q16849, P22466, O15240, O14810	2855	31	16792	1.89729	1	0.60747	74.894
GOTERM_BP_DIRECT	GO:0007628~adult walking behavior	10	0.338181	0.0675835	P10636, O43464, P09936, P32121, O75553, P14416, Q9H254, O00555, P21728, P35498	2855	31	16792	1.89729	1	0.60747	74.894
GOTERM_BP_DIRECT	GO:0030032~lamellipodium assembly	10	0.338181	0.0675835	Q9NR80, Q9UKW4, Q9NRF2, O43639, P18206, P47756, P21453, P52735, P16333, P63000	2855	31	16792	1.89729	1	0.60747	74.894
GOTERM_BP_DIRECT	GO:0032781~positive regulation of ATPase activity	10	0.338181	0.0675835	P20336, Q8IXB1, Q99615, P20338, Q9Y3Y2, P54709, P60520, P25685, O95433, P05026	2855	31	16792	1.89729	1	0.60747	74.894
GOTERM_BP_DIRECT	GO:0045807~positive regulation of endocytosis	7	0.236726	0.0705892	O75955, Q96PU5, O00548, P37840, P98082, Q96DZ5, P84077	2855	18	16792	2.28729	1	0.623361	76.445
GOTERM_BP_DIRECT	GO:0030225~macrophage differentiation	7	0.236726	0.0705892	Q96EB6, P60953, Q14790, P17947, P09874, Q92851, P49715	2855	18	16792	2.28729	1	0.623361	76.445
GOTERM_BP_DIRECT	GO:2000249~regulation of actin cytoskeleton reorganization	7	0.236726	0.0705892	P42684, O43293, Q14289, P52565, P52566, P00519, Q9Y5K6	2855	18	16792	2.28729	1	0.623361	76.445
GOTERM_BP_DIRECT	GO:0060324~face development	7	0.236726	0.0705892	P04049, P10276, O94788, P28482, P27361, Q02750, P15056	2855	18	16792	2.28729	1	0.623361	76.445
GOTERM_BP_DIRECT	GO:0035904~aorta development	7	0.236726	0.0705892	P35580, P98164, Q15036, P50570, Q15750, O75626, O43541	2855	18	16792	2.28729	1	0.623361	76.445
GOTERM_BP_DIRECT	GO:0043691~reverse cholesterol transport	7	0.236726	0.0705892	P02649, Q6Q788, P10909, P11150, P11597, P02647, Q8WTV0	2855	18	16792	2.28729	1	0.623361	76.445
GOTERM_BP_DIRECT	GO:0006939~smooth muscle contraction	7	0.236726	0.0705892	P35348, P41595, P28223, Q13464, O75116, P20309, P30411	2855	18	16792	2.28729	1	0.623361	76.445
GOTERM_BP_DIRECT	GO:0001708~cell fate specification	7	0.236726	0.0705892	P46531, O95996, Q15465, Q14318, P49768, P25054, P35222	2855	18	16792	2.28729	1	0.623361	76.445
GOTERM_BP_DIRECT	GO:0030177~positive regulation of Wnt signaling pathway	11	0.371999	0.0725277	Q6P1J9, P35813, Q15465, Q9UBB5, Q9NSC2, Q9NYF0, P27449, O14640, Q9NRI5, P68400, P51532	2855	36	16792	1.79716	1	0.633021	77.3966
GOTERM_BP_DIRECT	GO:0042311~vasodilation	6	0.202908	0.0739319	P02649, P01019, P56199, P21728, P30411, P30793	2855	14	16792	2.52069	1	0.639667	78.063
GOTERM_BP_DIRECT	GO:0010839~negative regulation of keratinocyte proliferation	6	0.202908	0.0739319	O43623, P11473, P52799, P31947, O14936, Q15648	2855	14	16792	2.52069	1	0.639667	78.063
GOTERM_BP_DIRECT	GO:0030194~positive regulation of blood coagulation	6	0.202908	0.0739319	Q16236, Q08495, P21731, P05121, P07996, P08709	2855	14	16792	2.52069	1	0.639667	78.063
GOTERM_BP_DIRECT	GO:0032461~positive regulation of protein oligomerization	6	0.202908	0.0739319	P04637, Q07812, Q9Y371, P55957, P14735, O14862	2855	14	16792	2.52069	1	0.639667	78.063
GOTERM_BP_DIRECT	GO:0003407~neural retina development	6	0.202908	0.0739319	P23634, P49768, P20020, P42575, O96019, P51532	2855	14	16792	2.52069	1	0.639667	78.063
GOTERM_BP_DIRECT	GO:0044030~regulation of DNA methylation	6	0.202908	0.0739319	Q9UBB5, P38398, Q96KQ7, Q9UIS9, P09874, O95983	2855	14	16792	2.52069	1	0.639667	78.063
GOTERM_BP_DIRECT	GO:0043254~regulation of protein complex assembly	6	0.202908	0.0739319	P07900, P11142, Q9BXM7, P14136, Q06124, P51610	2855	14	16792	2.52069	1	0.639667	78.063
GOTERM_BP_DIRECT	GO:0090303~positive regulation of wound healing	6	0.202908	0.0739319	P04083, Q08495, Q9Y6D6, P09429, Q02156, P01112	2855	14	16792	2.52069	1	0.639667	78.063
GOTERM_BP_DIRECT	GO:0001921~positive regulation of receptor recycling	6	0.202908	0.0739319	P42892, P37840, P46459, Q14160, P49768, P42566	2855	14	16792	2.52069	1	0.639667	78.063
GOTERM_BP_DIRECT	GO:0045821~positive regulation of glycolytic process	6	0.202908	0.0739319	Q13131, O75356, P54646, P28223, Q16665, P01106	2855	14	16792	2.52069	1	0.639667	78.063
GOTERM_BP_DIRECT	GO:0071354~cellular response to interleukin-6	6	0.202908	0.0739319	Q9UBK2, Q7Z2X4, Q9Y274, P35232, Q04206, P19838	2855	14	16792	2.52069	1	0.639667	78.063
GOTERM_BP_DIRECT	GO:0043409~negative regulation of MAPK cascade	6	0.202908	0.0739319	P09211, P28562, P56539, Q14118, O75832, Q03135	2855	14	16792	2.52069	1	0.639667	78.063
GOTERM_BP_DIRECT	GO:0040029~regulation of gene expression, epigenetic	6	0.202908	0.0739319	O75367, Q9UQL6, Q9UBN7, P56524, Q9UKV0, Q13330	2855	14	16792	2.52069	1	0.639667	78.063
GOTERM_BP_DIRECT	GO:0060158~phospholipase C-activating dopamine receptor signaling pathway	5	0.16909	0.0740368	O14745, P50148, P14416, P21728, P29992	2855	10	16792	2.94081	1	0.639527	78.112
GOTERM_BP_DIRECT	GO:2001214~positive regulation of vasculogenesis	5	0.16909	0.0740368	P35318, P35968, Q9NWT6, Q9Y4G8, P62834	2855	10	16792	2.94081	1	0.639527	78.112
GOTERM_BP_DIRECT	GO:0010225~response to UV-C	5	0.16909	0.0740368	P05114, P51587, P25490, Q16611, Q9Y253	2855	10	16792	2.94081	1	0.639527	78.112
GOTERM_BP_DIRECT	GO:0051272~positive regulation of cellular component movement	5	0.16909	0.0740368	P36897, P14921, P41182, O43707, P07948	2855	10	16792	2.94081	1	0.639527	78.112
GOTERM_BP_DIRECT	GO:0043114~regulation of vascular permeability	5	0.16909	0.0740368	P16066, P11274, P12931, P07947, P30411	2855	10	16792	2.94081	1	0.639527	78.112
GOTERM_BP_DIRECT	GO:0071383~cellular response to steroid hormone stimulus	5	0.16909	0.0740368	P68036, P50993, P04150, P05023, Q15648	2855	10	16792	2.94081	1	0.639527	78.112
GOTERM_BP_DIRECT	GO:0036376~sodium ion export from cell	5	0.16909	0.0740368	P50993, P54707, P54709, P05023, P05026	2855	10	16792	2.94081	1	0.639527	78.112
GOTERM_BP_DIRECT	GO:0033151~V(D)J recombination	5	0.16909	0.0740368	Q13315, P26583, P49917, P49916, P09429	2855	10	16792	2.94081	1	0.639527	78.112
GOTERM_BP_DIRECT	GO:0014067~negative regulation of phosphatidylinositol 3-kinase signaling	5	0.16909	0.0740368	O43474, O14745, O95630, P49815, Q15672	2855	10	16792	2.94081	1	0.639527	78.112
GOTERM_BP_DIRECT	GO:0010761~fibroblast migration	5	0.16909	0.0740368	Q99755, Q8WXH0, Q13418, Q14865, P29590	2855	10	16792	2.94081	1	0.639527	78.112
GOTERM_BP_DIRECT	GO:0046470~phosphatidylcholine metabolic process	5	0.16909	0.0740368	Q6Q788, P27169, Q8IY17, P51608, P11597	2855	10	16792	2.94081	1	0.639527	78.112
GOTERM_BP_DIRECT	GO:0002218~activation of innate immune response	5	0.16909	0.0740368	Q96ST3, Q9ULZ3, Q9C035, P09429, O14862	2855	10	16792	2.94081	1	0.639527	78.112
GOTERM_BP_DIRECT	GO:0071481~cellular response to X-ray	5	0.16909	0.0740368	Q13315, Q9H1E3, P12956, P50570, P13010	2855	10	16792	2.94081	1	0.639527	78.112
GOTERM_BP_DIRECT	GO:0043534~blood vessel endothelial cell migration	5	0.16909	0.0740368	Q14289, P02647, Q4VCS5, P35579, Q8WTV0	2855	10	16792	2.94081	1	0.639527	78.112
GOTERM_BP_DIRECT	GO:0055015~ventricular cardiac muscle cell development	5	0.16909	0.0740368	P14635, P35580, Q14192, P02545, P06493	2855	10	16792	2.94081	1	0.639527	78.112
GOTERM_BP_DIRECT	GO:0003334~keratinocyte development	5	0.16909	0.0740368	P60953, P35908, P31947, O75369, Q9C0K0	2855	10	16792	2.94081	1	0.639527	78.112
GOTERM_BP_DIRECT	GO:0043281~regulation of cysteine-type endopeptidase activity involved in apoptotic process	5	0.16909	0.0740368	P16455, P48431, Q9H3D4, P08138, P25445	2855	10	16792	2.94081	1	0.639527	78.112
GOTERM_BP_DIRECT	GO:0032486~Rap protein signal transduction	5	0.16909	0.0740368	Q9NYY3, Q9Y4G8, P61225, P62834, P61224	2855	10	16792	2.94081	1	0.639527	78.112
GOTERM_BP_DIRECT	GO:0071803~positive regulation of podosome assembly	5	0.16909	0.0740368	P12931, Q16658, P26038, Q12774, P45984	2855	10	16792	2.94081	1	0.639527	78.112
GOTERM_BP_DIRECT	GO:0006105~succinate metabolic process	5	0.16909	0.0740368	P31040, P51649, P53597, Q96I99, Q9P2R7	2855	10	16792	2.94081	1	0.639527	78.112
GOTERM_BP_DIRECT	GO:0086013~membrane repolarization during cardiac muscle cell action potential	5	0.16909	0.0740368	P51787, P62258, P05023, Q12809, P05026	2855	10	16792	2.94081	1	0.639527	78.112
GOTERM_BP_DIRECT	GO:0043268~positive regulation of potassium ion transport	5	0.16909	0.0740368	P33176, Q13642, P21728, P35609, Q12959	2855	10	16792	2.94081	1	0.639527	78.112
GOTERM_BP_DIRECT	GO:0035414~negative regulation of catenin import into nucleus	5	0.16909	0.0740368	O95996, O14745, O43623, Q9Y2T1, Q96B18	2855	10	16792	2.94081	1	0.639527	78.112
GOTERM_BP_DIRECT	GO:0010800~positive regulation of peptidyl-threonine phosphorylation	9	0.304363	0.0743298	P53350, P49841, O15169, P28482, O43353, Q8N122, Q9BYP7, P61086, P62158	2855	27	16792	1.96054	1	0.640358	78.2484
GOTERM_BP_DIRECT	GO:0032008~positive regulation of TOR signaling	9	0.304363	0.0743298	Q6IAA8, Q96EE3, P55735, P41159, O15379, Q15382, Q8N122, Q9BVC4, Q6PJI9	2855	27	16792	1.96054	1	0.640358	78.2484
GOTERM_BP_DIRECT	GO:0045069~regulation of viral genome replication	3	0.101454	0.0768251	P62937, P17844, P10415	2855	3	16792	5.88161	1	0.652306	79.3777
GOTERM_BP_DIRECT	GO:0044376~RNA polymerase II complex import to nucleus	3	0.101454	0.0768251	Q9H9Y4, Q9UHW5, Q9HCN4	2855	3	16792	5.88161	1	0.652306	79.3777
GOTERM_BP_DIRECT	GO:1902626~assembly of large subunit precursor of preribosome	3	0.101454	0.0768251	P83731, Q9UHA3, P56537	2855	3	16792	5.88161	1	0.652306	79.3777
GOTERM_BP_DIRECT	GO:0043009~chordate embryonic development	3	0.101454	0.0768251	Q71F23, P38398, P11362	2855	3	16792	5.88161	1	0.652306	79.3777
GOTERM_BP_DIRECT	GO:1904339~negative regulation of dopaminergic neuron differentiation	3	0.101454	0.0768251	P56704, Q15465, P49841	2855	3	16792	5.88161	1	0.652306	79.3777
GOTERM_BP_DIRECT	GO:0034776~response to histamine	3	0.101454	0.0768251	P14416, P35462, P21917	2855	3	16792	5.88161	1	0.652306	79.3777
GOTERM_BP_DIRECT	GO:0060368~regulation of Fc receptor mediated stimulatory signaling pathway	3	0.101454	0.0768251	Q9UJ41, P41240, O15162	2855	3	16792	5.88161	1	0.652306	79.3777
GOTERM_BP_DIRECT	GO:0070562~regulation of vitamin D receptor signaling pathway	3	0.101454	0.0768251	Q13573, O15164, Q15648	2855	3	16792	5.88161	1	0.652306	79.3777
GOTERM_BP_DIRECT	GO:0018394~peptidyl-lysine acetylation	3	0.101454	0.0768251	Q96EB6, P78537, Q92831	2855	3	16792	5.88161	1	0.652306	79.3777
GOTERM_BP_DIRECT	GO:1902803~regulation of synaptic vesicle transport	3	0.101454	0.0768251	Q9BXM7, Q5S007, O60260	2855	3	16792	5.88161	1	0.652306	79.3777
GOTERM_BP_DIRECT	GO:0090204~protein localization to nuclear pore	3	0.101454	0.0768251	P61970, Q9BZF1, P63165	2855	3	16792	5.88161	1	0.652306	79.3777
GOTERM_BP_DIRECT	GO:0031503~protein complex localization	3	0.101454	0.0768251	O15392, Q02790, Q9P2E2	2855	3	16792	5.88161	1	0.652306	79.3777
GOTERM_BP_DIRECT	GO:0071461~cellular response to redox state	3	0.101454	0.0768251	P52565, P52566, Q6EMK4	2855	3	16792	5.88161	1	0.652306	79.3777
GOTERM_BP_DIRECT	GO:0042596~fear response	3	0.101454	0.0768251	P09172, P21917, P08588	2855	3	16792	5.88161	1	0.652306	79.3777
GOTERM_BP_DIRECT	GO:0033605~positive regulation of catecholamine secretion	3	0.101454	0.0768251	Q16623, Q14721, P25098	2855	3	16792	5.88161	1	0.652306	79.3777
GOTERM_BP_DIRECT	GO:0002486~antigen processing and presentation of endogenous peptide antigen via MHC class I via ER pathway, TAP-independent	3	0.101454	0.0768251	P30480, P01892, P30504, P30443, P04439, P01889	2855	3	16792	5.88161	1	0.652306	79.3777
GOTERM_BP_DIRECT	GO:2000111~positive regulation of macrophage apoptotic process	3	0.101454	0.0768251	Q96EB6, Q06413, P42771	2855	3	16792	5.88161	1	0.652306	79.3777
GOTERM_BP_DIRECT	GO:0090312~positive regulation of protein deacetylation	3	0.101454	0.0768251	Q9Y572, Q9HCU9, Q13627	2855	3	16792	5.88161	1	0.652306	79.3777
GOTERM_BP_DIRECT	GO:0060745~mammary gland branching involved in pregnancy	3	0.101454	0.0768251	P03372, P11473, Q15648	2855	3	16792	5.88161	1	0.652306	79.3777
GOTERM_BP_DIRECT	GO:0018076~N-terminal peptidyl-lysine acetylation	3	0.101454	0.0768251	Q09472, Q92793, Q92831	2855	3	16792	5.88161	1	0.652306	79.3777
GOTERM_BP_DIRECT	GO:0007176~regulation of epidermal growth factor-activated receptor activity	3	0.101454	0.0768251	O43639, P05067, P29353	2855	3	16792	5.88161	1	0.652306	79.3777
GOTERM_BP_DIRECT	GO:1990022~RNA polymerase III complex localization to nucleus	3	0.101454	0.0768251	Q9H9Y4, Q9UHW5, Q9HCN4	2855	3	16792	5.88161	1	0.652306	79.3777
GOTERM_BP_DIRECT	GO:0019046~release from viral latency	3	0.101454	0.0768251	Q9H1E3, O43889, P51610	2855	3	16792	5.88161	1	0.652306	79.3777
GOTERM_BP_DIRECT	GO:1903595~positive regulation of histamine secretion by mast cell	3	0.101454	0.0768251	Q9BV40, O95219, P51809	2855	3	16792	5.88161	1	0.652306	79.3777
GOTERM_BP_DIRECT	GO:0031937~positive regulation of chromatin silencing	3	0.101454	0.0768251	Q96EB6, Q96ST3, Q8N108	2855	3	16792	5.88161	1	0.652306	79.3777
GOTERM_BP_DIRECT	GO:0033128~negative regulation of histone phosphorylation	3	0.101454	0.0768251	O75367, P63146, Q15672	2855	3	16792	5.88161	1	0.652306	79.3777
GOTERM_BP_DIRECT	GO:0045988~negative regulation of striated muscle contraction	3	0.101454	0.0768251	P50993, O14983, P25098	2855	3	16792	5.88161	1	0.652306	79.3777
GOTERM_BP_DIRECT	GO:0019062~virion attachment to host cell	3	0.101454	0.0768251	P08238, Q9H2X3, Q9NNX6, Q6PK50	2855	3	16792	5.88161	1	0.652306	79.3777
GOTERM_BP_DIRECT	GO:1903542~negative regulation of exosomal secretion	3	0.101454	0.0768251	O75351, O60260, P51149	2855	3	16792	5.88161	1	0.652306	79.3777
GOTERM_BP_DIRECT	GO:0044346~fibroblast apoptotic process	3	0.101454	0.0768251	P01106, Q13618, Q16611	2855	3	16792	5.88161	1	0.652306	79.3777
GOTERM_BP_DIRECT	GO:0051647~nucleus localization	3	0.101454	0.0768251	P56539, O00499, P11532	2855	3	16792	5.88161	1	0.652306	79.3777
GOTERM_BP_DIRECT	GO:0071733~transcriptional activation by promoter-enhancer looping	3	0.101454	0.0768251	Q9Y230, P15976, Q8IX07	2855	3	16792	5.88161	1	0.652306	79.3777
GOTERM_BP_DIRECT	GO:0048597~post-embryonic camera-type eye morphogenesis	3	0.101454	0.0768251	P05114, Q07812, Q16611	2855	3	16792	5.88161	1	0.652306	79.3777
GOTERM_BP_DIRECT	GO:0097680~double-strand break repair via classical nonhomologous end joining	3	0.101454	0.0768251	P12956, P49917, Q9P2Y5	2855	3	16792	5.88161	1	0.652306	79.3777
GOTERM_BP_DIRECT	GO:0060154~cellular process regulating host cell cycle in response to virus	3	0.101454	0.0768251	O43521, Q07817, Q92934	2855	3	16792	5.88161	1	0.652306	79.3777
GOTERM_BP_DIRECT	GO:1902263~apoptotic process involved in embryonic digit morphogenesis	3	0.101454	0.0768251	O43521, P46531, Q07812	2855	3	16792	5.88161	1	0.652306	79.3777
GOTERM_BP_DIRECT	GO:0021747~cochlear nucleus development	3	0.101454	0.0768251	O95487, Q14160, P10415	2855	3	16792	5.88161	1	0.652306	79.3777
GOTERM_BP_DIRECT	GO:1903551~regulation of extracellular exosome assembly	3	0.101454	0.0768251	Q99816, Q8WUM4, Q92783	2855	3	16792	5.88161	1	0.652306	79.3777
GOTERM_BP_DIRECT	GO:0021697~cerebellar cortex formation	3	0.101454	0.0768251	Q06124, Q00535, Q02750	2855	3	16792	5.88161	1	0.652306	79.3777
GOTERM_BP_DIRECT	GO:0071492~cellular response to UV-A	3	0.101454	0.0768251	P08473, P27544, Q08752	2855	3	16792	5.88161	1	0.652306	79.3777
GOTERM_BP_DIRECT	GO:0045213~neurotransmitter receptor metabolic process	3	0.101454	0.0768251	Q02297, P49354, P11532	2855	3	16792	5.88161	1	0.652306	79.3777
GOTERM_BP_DIRECT	GO:1902175~regulation of oxidative stress-induced intrinsic apoptotic signaling pathway	3	0.101454	0.0768251	Q13087, P07237, Q9UMX0	2855	3	16792	5.88161	1	0.652306	79.3777
GOTERM_BP_DIRECT	GO:1904715~negative regulation of chaperone-mediated autophagy	3	0.101454	0.0768251	P10619, P37840, P08621	2855	3	16792	5.88161	1	0.652306	79.3777
GOTERM_BP_DIRECT	GO:2000074~regulation of type B pancreatic cell development	3	0.101454	0.0768251	O00327, Q15382, O15516	2855	3	16792	5.88161	1	0.652306	79.3777
GOTERM_BP_DIRECT	GO:0045608~negative regulation of auditory receptor cell differentiation	3	0.101454	0.0768251	P46531, Q14469, O00548	2855	3	16792	5.88161	1	0.652306	79.3777
GOTERM_BP_DIRECT	GO:0003157~endocardium development	3	0.101454	0.0768251	P46531, Q13043, Q13188	2855	3	16792	5.88161	1	0.652306	79.3777
GOTERM_BP_DIRECT	GO:0070682~proteasome regulatory particle assembly	3	0.101454	0.0768251	O75832, O00233, Q16401	2855	3	16792	5.88161	1	0.652306	79.3777
GOTERM_BP_DIRECT	GO:0090003~regulation of establishment of protein localization to plasma membrane	3	0.101454	0.0768251	Q5SW96, P10275, Q9UKG1	2855	3	16792	5.88161	1	0.652306	79.3777
GOTERM_BP_DIRECT	GO:0090045~positive regulation of deacetylase activity	3	0.101454	0.0768251	O43889, P49354, P45983	2855	3	16792	5.88161	1	0.652306	79.3777
GOTERM_BP_DIRECT	GO:0033273~response to vitamin	3	0.101454	0.0768251	Q9UBM1, P52945, Q15047	2855	3	16792	5.88161	1	0.652306	79.3777
GOTERM_BP_DIRECT	GO:0061198~fungiform papilla formation	3	0.101454	0.0768251	Q13547, Q92769, P35222	2855	3	16792	5.88161	1	0.652306	79.3777
GOTERM_BP_DIRECT	GO:2000630~positive regulation of miRNA metabolic process	3	0.101454	0.0768251	Q04206, P19838, P01112	2855	3	16792	5.88161	1	0.652306	79.3777
GOTERM_BP_DIRECT	GO:1903751~negative regulation of intrinsic apoptotic signaling pathway in response to hydrogen peroxide	3	0.101454	0.0768251	Q9BXM7, Q12931, Q92598	2855	3	16792	5.88161	1	0.652306	79.3777
GOTERM_BP_DIRECT	GO:1902306~negative regulation of sodium ion transmembrane transport	3	0.101454	0.0768251	Q96PU5, Q8N668, Q13557	2855	3	16792	5.88161	1	0.652306	79.3777
GOTERM_BP_DIRECT	GO:0006740~NADPH regeneration	3	0.101454	0.0768251	O75874, P11413, Q13423	2855	3	16792	5.88161	1	0.652306	79.3777
GOTERM_BP_DIRECT	GO:0090650~cellular response to oxygen-glucose deprivation	3	0.101454	0.0768251	Q92574, O95831, P22681	2855	3	16792	5.88161	1	0.652306	79.3777
GOTERM_BP_DIRECT	GO:0006222~UMP biosynthetic process	3	0.101454	0.0768251	Q96BW1, P30085, P11172	2855	3	16792	5.88161	1	0.652306	79.3777
GOTERM_BP_DIRECT	GO:0098912~membrane depolarization during atrial cardiac muscle cell action potential	3	0.101454	0.0768251	Q14524, Q13936, Q08289	2855	3	16792	5.88161	1	0.652306	79.3777
GOTERM_BP_DIRECT	GO:1901857~positive regulation of cellular respiration	3	0.101454	0.0768251	Q9UBK2, Q9Y255, P01106	2855	3	16792	5.88161	1	0.652306	79.3777
GOTERM_BP_DIRECT	GO:1903378~positive regulation of oxidative stress-induced neuron intrinsic apoptotic signaling pathway	3	0.101454	0.0768251	O60260, Q07820, Q969H0	2855	3	16792	5.88161	1	0.652306	79.3777
GOTERM_BP_DIRECT	GO:1902083~negative regulation of peptidyl-cysteine S-nitrosylation	3	0.101454	0.0768251	P23634, P11532, Q13424	2855	3	16792	5.88161	1	0.652306	79.3777
GOTERM_BP_DIRECT	GO:1902742~apoptotic process involved in development	3	0.101454	0.0768251	O14757, O75312, O95343	2855	3	16792	5.88161	1	0.652306	79.3777
GOTERM_BP_DIRECT	GO:0031281~positive regulation of cyclase activity	3	0.101454	0.0768251	P27361, Q16539, P45983	2855	3	16792	5.88161	1	0.652306	79.3777
GOTERM_BP_DIRECT	GO:0070141~response to UV-A	3	0.101454	0.0768251	P24385, P00533, P31749	2855	3	16792	5.88161	1	0.652306	79.3777
GOTERM_BP_DIRECT	GO:1903202~negative regulation of oxidative stress-induced cell death	3	0.101454	0.0768251	Q9BXM7, O60260, Q99497	2855	3	16792	5.88161	1	0.652306	79.3777
GOTERM_BP_DIRECT	GO:1901165~positive regulation of trophoblast cell migration	3	0.101454	0.0768251	P36896, Q9HAU4, Q07021	2855	3	16792	5.88161	1	0.652306	79.3777
GOTERM_BP_DIRECT	GO:0048294~negative regulation of isotype switching to IgE isotypes	3	0.101454	0.0768251	P41182, Q9BT67, Q9BZS1	2855	3	16792	5.88161	1	0.652306	79.3777
GOTERM_BP_DIRECT	GO:0050885~neuromuscular process controlling balance	13	0.439635	0.0790194	Q9GZN0, P78352, P49588, P43003, O00555, P05067, P00519, Q9ULB1, P35580, Q13286, P11274, Q9Y566, P78357	2855	46	16792	1.66219	1	0.662394	80.3245
GOTERM_BP_DIRECT	GO:0070830~bicellular tight junction assembly	10	0.338181	0.0804332	Q12923, P41743, Q16625, Q9NPB6, P25054, Q9H8V3, Q86UE4, O43707, Q12959, Q8TEW0	2855	32	16792	1.838	1	0.668494	80.9125
GOTERM_BP_DIRECT	GO:0006409~tRNA export from nucleus	10	0.338181	0.0804332	Q5SRE5, Q96EE3, P37198, Q92621, Q8WUM0, Q8TEM1, P49792, Q9H6R4, Q8N1F7, P78406	2855	32	16792	1.838	1	0.668494	80.9125
GOTERM_BP_DIRECT	GO:0003148~outflow tract septum morphogenesis	8	0.270544	0.0815136	P36894, P10276, P37173, Q04771, Q8WW38, Q13485, Q9UG07, Q92997, O43541	2855	23	16792	2.04578	1	0.672915	81.3507
GOTERM_BP_DIRECT	GO:0014003~oligodendrocyte development	8	0.270544	0.0815136	Q15465, Q969S8, P21926, P09211, P49770, Q14232, P07948, Q93074	2855	23	16792	2.04578	1	0.672915	81.3507
GOTERM_BP_DIRECT	GO:0048754~branching morphogenesis of an epithelial tube	8	0.270544	0.0815136	P46531, Q15465, Q13153, P04198, P08581, P50281, O94813, P62136	2855	23	16792	2.04578	1	0.672915	81.3507
GOTERM_BP_DIRECT	GO:0021766~hippocampus development	15	0.507271	0.0824731	P56704, Q92913, Q96SB3, P23634, P49841, Q02218, Q92574, P10276, Q15910, P62258, Q00535, P42574, Q15078, Q13319, O43602	2855	56	16792	1.57543	1	0.676708	81.7317
GOTERM_BP_DIRECT	GO:0050680~negative regulation of epithelial cell proliferation	15	0.507271	0.0824731	P06400, P48431, Q03181, P15336, Q13635, Q6P1J9, P10275, Q9Y5V3, Q06413, P23508, O00255, Q00534, O43312, Q13761, Q12959	2855	56	16792	1.57543	1	0.676708	81.7317
GOTERM_BP_DIRECT	GO:0001947~heart looping	16	0.541089	0.0834276	P56704, Q15465, P43694, O00548, P49768, Q16665, P84022, P46531, Q96AJ1, P37173, Q06413, P17302, Q15363, O15119, Q15468, Q9Y496	2855	61	16792	1.54272	1	0.680426	82.1034
GOTERM_BP_DIRECT	GO:0034332~adherens junction organization	11	0.371999	0.0848983	P49757, P12830, Q9Y6R0, P15924, P60953, P12931, Q9UII7, O60716, P19022, P41240, P14923, P35221	2855	37	16792	1.74859	1	0.686412	82.6621
GOTERM_BP_DIRECT	GO:0007283~spermatogenesis	77	2.60399	0.0853794	P31689, P16989, Q8IUQ4, P35527, P22612, P41182, Q8N6L0, P41586, Q14671, Q9BXT4, P54619, Q14094, Q00536, O15457, Q9Y265, P30307, P31260, O43521, Q01094, Q8IZT6, Q12866, P26196, P23634, Q92934, O14753, P63146, P50570, P19440, Q9H160, O15516, P54727, P14635, Q07817, Q9Y232, P15259, Q14990, Q15067, O75925, Q15831, P00441, O95997, P27797, Q9UQB9, Q9NR63, P12757, Q9Y5K3, Q15406, P41220, P10275, P46531,…	2855	385	16792	1.17632	1	0.687898	82.8413
GOTERM_BP_DIRECT	GO:0042276~error-prone translesion synthesis	7	0.236726	0.0889112	P27694, P62979, Q9UNA4, P0CG48, P0CG47, P12004, P15927	2855	19	16792	2.16691	1	0.702605	84.1036
GOTERM_BP_DIRECT	GO:0050771~negative regulation of axonogenesis	7	0.236726	0.0889112	Q92888, P49768, P61586, P52565, P08138, O75553, P31150	2855	19	16792	2.16691	1	0.702605	84.1036
GOTERM_BP_DIRECT	GO:0046716~muscle cell cellular homeostasis	7	0.236726	0.0889112	Q9Y281, P08237, P00441, P04075, Q16665, P56539, P11532	2855	19	16792	2.16691	1	0.702605	84.1036
GOTERM_BP_DIRECT	GO:0007263~nitric oxide mediated signal transduction	7	0.236726	0.0889112	P52945, Q9Y272, O95865, P02649, P01019, P29474, P29475	2855	19	16792	2.16691	1	0.702605	84.1036
GOTERM_BP_DIRECT	GO:0042098~T cell proliferation	7	0.236726	0.0889112	P17812, Q92542, P48736, O43353, P30281, Q9UDY8, P16298	2855	19	16792	2.16691	1	0.702605	84.1036
GOTERM_BP_DIRECT	GO:0060716~labyrinthine layer blood vessel development	7	0.236726	0.0889112	P17275, Q14469, P09544, P28482, Q15363, Q06330, P31749	2855	19	16792	2.16691	1	0.702605	84.1036
GOTERM_BP_DIRECT	GO:0051298~centrosome duplication	7	0.236726	0.0889112	Q9BSJ2, Q8TEY7, O75116, P51587, P24941, Q15468, Q9UGJ1	2855	19	16792	2.16691	1	0.702605	84.1036
GOTERM_BP_DIRECT	GO:0043011~myeloid dendritic cell differentiation	7	0.236726	0.0889112	Q01201, P37173, P49768, Q06330, P17947, Q9Y4K3, Q16566	2855	19	16792	2.16691	1	0.702605	84.1036
GOTERM_BP_DIRECT	GO:0007026~negative regulation of microtubule depolymerization	7	0.236726	0.0889112	Q92913, O95996, Q99828, Q92974, Q9UBN7, P25054, Q93045	2855	19	16792	2.16691	1	0.702605	84.1036
GOTERM_BP_DIRECT	GO:0032332~positive regulation of chondrocyte differentiation	7	0.236726	0.0889112	P31270, O00238, Q04206, Q05516, Q13950, P84022, P16435	2855	19	16792	2.16691	1	0.702605	84.1036
GOTERM_BP_DIRECT	GO:0001894~tissue homeostasis	7	0.236726	0.0889112	P06400, Q15831, Q13085, O60494, P29279, P13942, Q99728	2855	19	16792	2.16691	1	0.702605	84.1036
GOTERM_BP_DIRECT	GO:1990138~neuron projection extension	7	0.236726	0.0889112	P46940, Q13009, Q9P2K8, Q9GZM8, O60341, O14965, Q05513	2855	19	16792	2.16691	1	0.702605	84.1036
GOTERM_BP_DIRECT	GO:0071880~adenylate cyclase-activating adrenergic receptor signaling pathway	7	0.236726	0.0889112	P35348, P35368, P07550, P14416, Q9Y4G8, P08588, P25100	2855	19	16792	2.16691	1	0.702605	84.1036
GOTERM_BP_DIRECT	GO:0002026~regulation of the force of heart contraction	7	0.236726	0.0889112	P35318, P50993, P12883, P05023, P16615, P25098, Q13557	2855	19	16792	2.16691	1	0.702605	84.1036
GOTERM_BP_DIRECT	GO:0051493~regulation of cytoskeleton organization	7	0.236726	0.0889112	P17655, O43157, P28482, Q12774, Q7KZI7, P05109, P27361	2855	19	16792	2.16691	1	0.702605	84.1036
GOTERM_BP_DIRECT	GO:0009116~nucleoside metabolic process	7	0.236726	0.0889112	Q05932, Q06203, P07741, Q96BW1, P31939, P11172, Q13126	2855	19	16792	2.16691	1	0.702605	84.1036
GOTERM_BP_DIRECT	GO:0001707~mesoderm formation	9	0.304363	0.0892164	P36894, Q15796, Q04771, O95863, P06744, P17612, O95936, P84022, P10644	2855	28	16792	1.89052	1	0.703245	84.2084
GOTERM_BP_DIRECT	GO:0016358~dendrite development	9	0.304363	0.0892164	Q96SB3, Q92769, P10911, P51608, O75177, Q9Y296, O75553, Q9UQB8, P05067	2855	28	16792	1.89052	1	0.703245	84.2084
GOTERM_BP_DIRECT	GO:0043392~negative regulation of DNA binding	9	0.304363	0.0892164	Q01094, P05412, Q92769, Q99750, P25963, P09601, Q01664, O60341, P63165	2855	28	16792	1.89052	1	0.703245	84.2084
GOTERM_BP_DIRECT	GO:0016050~vesicle organization	9	0.304363	0.0892164	Q9BXM7, Q5VWJ9, Q9UMY4, O95219, Q9UKT4, Q9Y5K6, Q03135, P42566, Q99523	2855	28	16792	1.89052	1	0.703245	84.2084
GOTERM_BP_DIRECT	GO:0010033~response to organic substance	9	0.304363	0.0892164	O00267, P12830, P22102, Q9UBN7, Q9UII7, P00441, P67775, Q04206, P30153, P16220	2855	28	16792	1.89052	1	0.703245	84.2084
GOTERM_BP_DIRECT	GO:0035116~embryonic hindlimb morphogenesis	9	0.304363	0.0892164	P46531, Q15465, O15119, Q68CZ1, Q15672, Q05516, P78337, P35222, Q15648	2855	28	16792	1.89052	1	0.703245	84.2084
GOTERM_BP_DIRECT	GO:0051028~mRNA transport	13	0.439635	0.0904272	P55735, Q9NZI8, O60282, Q9UN86, Q9UBU9, P42704, P61970, Q9HC62, Q9Y5S9, O14980, Q92945, Q14764, P09651	2855	47	16792	1.62683	1	0.707681	84.6179
GOTERM_BP_DIRECT	GO:0071230~cellular response to amino acid stimulus	13	0.439635	0.0904272	Q6IAA8, P17655, Q07817, Q16620, P00966, P26358, P08253, Q8N122, P17676, Q14103, P00533, P08123, O00410	2855	47	16792	1.62683	1	0.707681	84.6179
GOTERM_BP_DIRECT	GO:0009267~cellular response to starvation	13	0.439635	0.0904272	Q96EB6, Q6ZNE5, P11142, P11234, Q96KQ7, P02768, Q8TEY7, P15104, O95352, Q5S007, Q12778, Q03135, Q8NBP7	2855	47	16792	1.62683	1	0.707681	84.6179
GOTERM_BP_DIRECT	GO:0042110~T cell activation	13	0.439635	0.0904272	O43639, Q14790, P48736, P46934, P84022, P16298, P27487, P10809, P06241, P16333, P36544, Q9BZS1, Q12959	2855	47	16792	1.62683	1	0.707681	84.6179
GOTERM_BP_DIRECT	GO:0016525~negative regulation of angiogenesis	16	0.541089	0.093533	P42224, O00522, Q13464, Q4VCS5, P41597, P48023, P16066, P36955, P01019, O75116, P15884, P78347, P07996, P57105, P98177, P29590	2855	62	16792	1.51784	1	0.719727	85.6227
GOTERM_BP_DIRECT	GO:0006006~glucose metabolic process	17	0.574907	0.0937151	Q13131, P51649, Q03181, P10515, O00555, O15357, Q14654, P52945, P11177, P50416, Q9Y6X1, P11413, P41159, Q02978, P01106, Q16539, P31749	2855	67	16792	1.49235	1	0.719812	85.6797
GOTERM_BP_DIRECT	GO:0006370~7-methylguanosine mRNA capping	10	0.338181	0.0946577	P30876, P62875, O00267, P61218, P50613, P62487, P19388, P24928, P19447, P19387	2855	33	16792	1.78231	1	0.722915	85.971
GOTERM_BP_DIRECT	GO:0051297~centrosome organization	10	0.338181	0.0946577	O94927, P53350, Q12873, Q96SN8, Q9NPB6, P53985, Q08379, O14974, Q9P2Y5, Q9NVX0	2855	33	16792	1.78231	1	0.722915	85.971
GOTERM_BP_DIRECT	GO:0050808~synapse organization	10	0.338181	0.0946577	Q92574, Q9Y4I1, P37840, Q9UQB3, Q13526, O14640, Q9Y5F6, Q9NZ94, P35222, Q9UN70	2855	33	16792	1.78231	1	0.722915	85.971
GOTERM_BP_DIRECT	GO:0043277~apoptotic cell clearance	6	0.202908	0.0959593	Q07954, P10276, Q12866, P21980, Q8NBS9, P09429	2855	15	16792	2.35264	1	0.727375	86.364
GOTERM_BP_DIRECT	GO:0048821~erythrocyte development	6	0.202908	0.0959593	P49281, Q08495, P29374, P41182, P15976, Q15648	2855	15	16792	2.35264	1	0.727375	86.364
GOTERM_BP_DIRECT	GO:0045104~intermediate filament cytoskeleton organization	6	0.202908	0.0959593	P04049, P54252, P05783, P48729, P08779, Q96RT1	2855	15	16792	2.35264	1	0.727375	86.364
GOTERM_BP_DIRECT	GO:0034162~toll-like receptor 9 signaling pathway	6	0.202908	0.0959593	Q99836, P51617, Q8NEB9, Q9Y4K3, O43187, Q99570	2855	15	16792	2.35264	1	0.727375	86.364
GOTERM_BP_DIRECT	GO:0048026~positive regulation of mRNA splicing, via spliceosome	6	0.202908	0.0959593	P11142, Q13573, P08621, P62995, Q96EP5, Q9Y2W1	2855	15	16792	2.35264	1	0.727375	86.364
GOTERM_BP_DIRECT	GO:0032270~positive regulation of cellular protein metabolic process	6	0.202908	0.0959593	O43474, Q96T88, P01019, P25963, P55055, P31749	2855	15	16792	2.35264	1	0.727375	86.364
GOTERM_BP_DIRECT	GO:0046928~regulation of neurotransmitter secretion	6	0.202908	0.0959593	Q06413, Q9Y6H5, Q9UQM7, P17600, A8K161, O60260, Q86UR5	2855	15	16792	2.35264	1	0.727375	86.364
GOTERM_BP_DIRECT	GO:0006112~energy reserve metabolic process	6	0.202908	0.0959593	Q7Z2X4, P41159, O94808, P01106, P48357, P42345	2855	15	16792	2.35264	1	0.727375	86.364
GOTERM_BP_DIRECT	GO:0042026~protein refolding	6	0.202908	0.0959593	P07900, P11142, P34931, P08107, P10809, O60884	2855	15	16792	2.35264	1	0.727375	86.364
GOTERM_BP_DIRECT	GO:0001964~startle response	6	0.202908	0.0959593	Q02297, O15399, P51608, O60260, Q12879, P01210	2855	15	16792	2.35264	1	0.727375	86.364
GOTERM_BP_DIRECT	GO:0030330~DNA damage response, signal transduction by p53 class mediator	6	0.202908	0.0959593	P04637, Q9UM54, Q6ZW49, P14174, Q14694, Q92597	2855	15	16792	2.35264	1	0.727375	86.364
GOTERM_BP_DIRECT	GO:0035024~negative regulation of Rho protein signal transduction	6	0.202908	0.0959593	P35348, Q8WZ19, Q13829, Q13618, Q9NRY4, P41182	2855	15	16792	2.35264	1	0.727375	86.364
GOTERM_BP_DIRECT	GO:0036503~ERAD pathway	6	0.202908	0.0959593	Q9BUN8, Q86TM6, O60260, Q96GF1, P55072, Q9UNE7	2855	15	16792	2.35264	1	0.727375	86.364
GOTERM_BP_DIRECT	GO:0048714~positive regulation of oligodendrocyte differentiation	6	0.202908	0.0959593	Q13547, Q15465, Q92769, Q15382, P37231, P42345	2855	15	16792	2.35264	1	0.727375	86.364
GOTERM_BP_DIRECT	GO:0006301~postreplication repair	6	0.202908	0.0959593	P49459, P38398, P63146, P61088, Q9Y253, Q15819	2855	15	16792	2.35264	1	0.727375	86.364
GOTERM_BP_DIRECT	GO:2000251~positive regulation of actin cytoskeleton reorganization	6	0.202908	0.0959593	P20783, Q00535, Q9UQB8, O00165, Q16288, P01112	2855	15	16792	2.35264	1	0.727375	86.364
GOTERM_BP_DIRECT	GO:0009790~embryo development	11	0.371999	0.0984704	Q02297, Q15465, P46379, O15230, Q13829, Q99750, Q99466, Q9H9B1, P25705, Q15078, Q9Y5P3	2855	38	16792	1.70257	1	0.73634	87.0929
GOTERM_BP_DIRECT	GO:0030522~intracellular receptor signaling pathway	11	0.371999	0.0984704	P10588, P10275, O95718, Q04721, P10828, Q03181, P10827, O75469, P22736, P40763, Q9Y6Q9	2855	38	16792	1.70257	1	0.73634	87.0929
GOTERM_BP_DIRECT	GO:0034446~substrate adhesion-dependent cell spreading	11	0.371999	0.0984704	P02751, P62820, Q12866, O15230, P12931, Q13418, Q9C0H9, P11047, P00519, P13612, P63000	2855	38	16792	1.70257	1	0.73634	87.0929
GOTERM_BP_DIRECT	GO:0006297~nucleotide-excision repair, DNA gap filling	8	0.270544	0.0989287	P27694, P62979, P0CG48, P49917, P49916, P0CG47, P12004, P15927	2855	24	16792	1.96054	1	0.737429	87.2219
GOTERM_BP_DIRECT	GO:0051924~regulation of calcium ion transport	8	0.270544	0.0989287	P30626, Q00975, P01019, P17302, Q13555, Q13554, P04899, P10415	2855	24	16792	1.96054	1	0.737429	87.2219
GOTERM_BP_DIRECT	GO:0048041~focal adhesion assembly	8	0.270544	0.0989287	P12814, Q99755, O15230, O15530, Q15654, Q14289, P35609, P10415	2855	24	16792	1.96054	1	0.737429	87.2219

## Sheet: CC
Category	Term	Count	%	PValue	Genes	List Total	Pop Hits	Pop Total	Fold Enrichment	Bonferroni	Benjamini	FDR
GOTERM_CC_DIRECT	GO:0005829~cytosol	1137	38.4511	1.92242e-192	P46940, Q8N1W1, Q8IZH2, P55735, Q8IXI1, Q5H9R7, P27635, Q9UKG1, P14324, Q13469, P53621, P13647, P52788, Q9NYY3, Q01433, Q9UPZ9, P22694, P98077, P21580, Q13464, P46934, P46937, Q07820, P19388, Q9UGJ1, Q13347, Q07817, Q01201, Q07812, Q9NSD9, Q9GZM8, Q8NBT2, P40227, Q8TCX5, P22681, P52565, P52566, Q13642, A8K161, Q9UBW7, P13861, P41743, O75888, P40616, P53602, O75083, P01106, P01100, P55072, P63104,…	2894	3315	18224	2.15984	2.09736e-189	2.09736e-189	3.07107e-189
GOTERM_CC_DIRECT	GO:0005654~nucleoplasm	872	29.4893	2.32735e-111	P55735, Q5H9R7, Q3ZCQ8, Q13342, P14324, Q13469, Q9UGL1, O75691, Q8WXH0, Q00839, P22694, Q9Y4A5, Q96SB3, Q8N6I1, P46937, Q07820, P46939, Q5FWF5, P19388, P19387, Q01201, Q9HAN9, Q9Y6J0, Q8WXI9, Q00403, Q9Y6G9, A8K161, Q9UKE5, P12757, Q92804, Q13315, O75888, O75081, P01106, Q6PJG2, P01100, Q9H4L7, P55072, P63104, P14921, Q13330, Q9UKD2, P13056, Q96L73, Q08170, Q16719, P51587, P51965, P41182, Q8IZL8,…	2894	2784	18224	1.97239	2.53914e-108	1.26957e-108	3.71795e-108
GOTERM_CC_DIRECT	GO:0005737~cytoplasm	1330	44.978	3.05954e-104	P46940, P07437, Q9Y6I4, Q8IZH2, Q9H2J4, Q5H9R7, Q9UKG1, P14324, Q13469, P53621, O75691, Q9UGL1, P13645, P13647, Q8WXH0, Q9NYY3, P01127, P31260, Q9GZN0, Q96SB3, P21580, P46934, P46937, Q07820, P46939, Q9UGJ1, P19387, Q07817, Q01201, Q07812, Q9NSD9, Q9Y6J0, Q04609, Q9Y6G9, P40227, P22681, P52565, P52566, Q13642, Q9UKE5, P12757, Q9UBW7, Q92804, P13861, Q13315, P41743, O75888, P40616, O75083, Q13319,…	2894	5222	18224	1.60384	3.33796e-101	1.11265e-101	4.88763e-101
GOTERM_CC_DIRECT	GO:0005634~nucleus	1298	43.8958	1.51695e-79	P46940, P07437, Q9Y6I4, Q8IZH2, Q9H2J4, Q8IVH2, Q9UKG1, Q13342, Q13469, Q9UGL1, P13645, P13647, Q8WXH0, P13646, Q00839, Q5VTD9, Q9UPZ9, Q8NBU5, P31260, Q9Y4A5, Q9GZN0, P21580, P46934, P46937, Q07820, P19388, P19387, Q9UBZ4, Q04837, Q01201, Q07812, Q9HAN9, Q9Y6J0, Q8NBT2, Q00403, P22681, P52565, Q13642, A8K161, Q9UKE5, P12757, Q92804, Q13315, Q8NFU7, P41743, P01106, O75081, Q6PJG2, P01100, O95897,…	2894	5415	18224	1.50946	1.65499e-76	4.13748e-77	2.42333e-76
GOTERM_CC_DIRECT	GO:0016020~membrane	639	21.6097	4.95344e-63	Q13200, Q8IZH2, Q8IXI1, P27635, Q8N183, P53621, P13645, P13647, O75553, Q00839, P01127, Q8NBU5, O75955, Q96NA8, P40337, P46937, Q07820, P46939, Q6IAN0, Q9UGJ1, P14635, Q07817, Q9P2E9, Q07812, Q2LD37, P67775, Q9NSD9, Q13555, O95782, Q07912, Q13557, Q99570, Q04609, Q9Y6G9, P01730, O75376, P52566, P51790, P13861, Q9NXW2, P27348, O75888, P14625, Q6P2Q9, O75381, P01100, P27824, P83731, Q9ULH0, Q92504,…	2894	2200	18224	1.82904	5.40421e-60	1.08084e-60	7.91315e-60
GOTERM_CC_DIRECT	GO:0070062~extracellular exosome	716	24.2137	7.3675e-47	P46940, O75356, P17655, P07437, P04350, Q13200, P55735, O75351, Q8IXI1, P08603, P07741, Q9UKG1, P53621, O15498, P28062, P13645, P13647, Q8WXH0, P50502, P13646, P52788, P22694, P28066, O75955, P21580, O75367, Q8NBS9, P46934, Q53T94, Q9Y5F6, P54578, P46939, O75369, Q562R1, Q13347, Q04837, Q01546, O15230, P28070, O95785, Q07812, Q9BV73, P67775, P61586, P07237, P98082, Q04609, P40227, P55854, P52565,…	2894	2811	18224	1.60397	8.03794e-44	1.33966e-44	1.17696e-43
GOTERM_CC_DIRECT	GO:0043234~protein complex	186	6.29016	2.95054e-45	P46940, P07437, Q01082, Q12834, O75150, P42771, P49810, P51532, P30793, Q09028, P11274, P61764, Q00987, P50502, Q92922, P38936, O43707, P78537, Q01105, P04083, Q13153, P23634, P48059, Q9NPB6, Q12824, P35354, O00213, P50570, Q96JB5, Q8TEX9, Q9Y4J8, O95983, P49798, P46939, P11277, Q92736, P53041, Q9UQL6, Q9BV73, P31150, Q8WXI9, P56539, P49593, Q13557, P46527, Q99836, P18206, P62837, P11388, Q8TAP6,…	2894	412	18224	2.8429	3.21903e-42	4.59862e-43	4.7135e-42
GOTERM_CC_DIRECT	GO:0043209~myelin sheath	99	3.34799	8.07472e-42	P04350, P09936, Q71U36, O43175, Q9BY11, P11142, P61764, P38606, P10415, Q05639, P47985, P49411, P46459, P17987, P10515, P31150, P60953, Q9NQ66, P45880, P09622, P31040, Q05193, P62979, P35232, P22392, P50993, P30048, O75083, Q00610, P11021, P09104, P55072, P62834, P30101, P27824, O75489, P07195, Q14654, P12235, P06576, P35241, Q16658, P09471, P12036, P63261, P14618, Q99798, Q92597, P15104, P60709,…	2894	152	18224	4.10144	8.80952e-39	1.10119e-39	1.28994e-38
GOTERM_CC_DIRECT	GO:0005925~focal adhesion	167	5.64762	6.52631e-37	P46940, P17655, P36578, Q8TEY7, Q15654, P19022, Q9ULV4, Q14289, P49917, P23528, P11142, O15530, Q13283, Q8WXH0, O43294, O43707, P50281, P61978, P36507, P62263, P98160, P23396, O75955, P04083, Q13153, Q9Y490, P48059, P50570, Q14676, O00560, O75369, Q15149, P11940, Q14344, P56199, P62258, P61586, P07237, Q02878, O14713, P98082, P39023, P18206, Q03113, P60953, Q96N67, Q9C0H9, Q13642, Q02750, P04040,…	2894	391	18224	2.68958	7.1202e-34	7.91134e-35	1.04258e-33
GOTERM_CC_DIRECT	GO:0048471~perinuclear region of cytoplasm	223	7.54143	3.53587e-35	P16989, O00206, Q9BY11, Q9BV40, O14983, O75553, Q15078, P22694, Q01105, Q99569, Q9NWT6, O00213, P46934, Q9NQX7, Q9Y2K6, Q9BV73, Q9NRI5, P49593, Q13557, P49281, P22681, P17252, Q92905, Q9UDY8, Q9UKE5, Q96JE9, P14625, P37231, P55072, P62834, P07948, Q6NTF9, Q9Y2M5, Q13635, Q9Y664, P23284, P26583, P00533, P02795, P01112, P23560, O14745, P37840, O15169, P05783, O75312, Q8IUC4, P11926, O75052, P31946,…	2894	621	18224	2.2613	3.85763e-32	3.85763e-33	5.64857e-32
GOTERM_CC_DIRECT	GO:0005739~mitochondrion	366	12.3774	2.5029e-29	Q9NWS8, P00367, Q96TC7, Q3ZCQ8, P78540, P42771, P10398, P49789, Q8N183, Q13342, P14324, O15498, P61764, P49792, P38606, O14983, P13647, Q8WXH0, Q06455, Q9UQM7, P22557, Q38SD2, Q02978, P62263, Q8NBU5, Q12981, Q9H3Z4, P26196, Q5T160, Q92934, P49588, P13995, Q8NF64, P10515, P40337, O00217, Q07820, Q9NQ50, Q6YP21, Q9NZJ7, Q9UBZ4, Q04837, O43776, Q07817, Q8NI60, Q07812, P62258, Q13454, P67775, Q9NRI5,…	2894	1331	18224	1.7316	2.73067e-26	2.48243e-27	3.9984e-26
GOTERM_CC_DIRECT	GO:0000790~nuclear chromatin	98	3.31417	5.30148e-29	P17275, P51531, Q9Y6I4, P52701, P84022, P51532, P0C0S8, Q8IY92, Q9Y6Q9, Q13469, Q09028, Q92922, P61978, Q01094, O75367, O43623, Q12824, Q8TEX9, Q13950, O95983, Q02078, O43474, Q15910, P16401, Q9UG07, Q96FC9, Q04206, Q8WXI9, Q13761, O75376, Q9NQ66, O00273, Q92793, P41223, O14929, Q05195, O95644, Q96PM9, P10828, Q9Y618, Q8TAQ2, Q14839, Q6FHW4, Q92997, Q15796, P26583, Q969G3, O94776, P17676, Q06609,…	2894	193	18224	3.19752	5.78392e-26	4.81993e-27	8.46915e-26
GOTERM_CC_DIRECT	GO:0005730~nucleolus	257	8.69124	2.19582e-26	P36578, Q9Y2L1, P11137, O15213, P42771, Q13342, Q9BSJ6, P11142, O75691, Q00987, P62266, O75553, P62263, P23396, P62851, P68104, P26196, Q08J23, O75367, Q96JB5, Q06265, Q01844, Q9NQ50, Q9UBZ4, Q7Z6E9, Q96FC9, P98082, Q15067, Q8NBT2, O00410, Q00403, Q92794, Q9NX24, O60936, P09874, Q9UDY8, Q92804, P78563, P41220, P62979, Q9NY61, Q9BQG0, P01106, O75081, O75381, Q969H0, Q92913, P42766, Q9NZM5, P61088,…	2894	857	18224	1.88842	2.39564e-23	1.8428e-24	3.50783e-23
GOTERM_CC_DIRECT	GO:0005913~cell-cell adherens junction	129	4.36253	2.34586e-25	O95067, P46940, Q01082, Q9UHD8, P19022, O14908, O00571, Q96PY5, O15498, P11142, O60716, P25054, P61978, P61313, Q99497, O75955, P26196, P04083, Q9Y490, P49207, Q8IZP0, O00560, Q16643, O75369, Q15149, P08238, P62258, Q96HC4, Q02878, P63244, Q9UM54, Q01813, P18206, Q14160, P22681, P04075, P35222, Q86UP2, P30041, Q08379, P50990, P11021, O95433, Q9UM47, P07948, P63104, Q9Y570, Q14254, P35613, P00338,…	2894	323	18224	2.51497	2.55934e-22	1.8281e-23	3.74753e-22
GOTERM_CC_DIRECT	GO:0030529~intracellular ribonucleoprotein complex	67	2.26581	3.68814e-19	O60812, Q12906, P46940, P36578, P19474, P52597, Q9HD15, P60709, Q15029, Q16630, Q9GZT3, P14678, P31942, Q13469, P11142, Q08211, Q13283, P05455, Q9UQ80, P38935, O43707, P61978, Q00839, P23396, P09651, Q9BUJ2, Q13151, P49841, P22626, O75526, P17844, P06748, P55795, P11940, P62314, P42704, P67809, Q13627, Q15366, P19338, Q15365, Q9H0G5, P55769, P38398, Q5S007, P49674, P46782, P62701, P46781, O14979,…	2894	136	18224	3.10228	4.02376e-16	2.68251e-17	5.89183e-16
GOTERM_CC_DIRECT	GO:0014069~postsynaptic density	79	2.67163	5.26709e-18	Q96QK1, Q01082, P12931, Q14289, O14490, O15169, Q12879, Q7LC44, P11274, Q4W5T8, O15530, Q13387, Q9UQM7, Q00535, O75553, Q15078, P05023, P84077, Q9C0D5, Q96SB3, O14910, Q92974, Q99569, P49841, Q08495, Q8N4C8, P46459, Q53TM5, P50570, Q8IZP0, Q9Y2T1, O94985, P42261, Q15417, O14994, P32121, P41594, Q96HC4, P17600, Q13303, Q13555, Q9P1A6, O14640, Q9NRI5, P14416, Q9NUP9, P49407, Q12959, Q99836, Q9C0H9,…	2894	184	18224	2.70367	5.7464e-15	3.5915e-16	8.41421e-15
GOTERM_CC_DIRECT	GO:0045121~membrane raft	83	2.8069	6.71716e-17	P46940, P17655, O14745, P36897, Q9HAU4, Q14289, P41240, Q06187, Q03135, P21796, Q13286, P27487, O43293, P63096, Q99497, O75955, Q15465, O15519, O94905, Q12860, Q14790, O00560, P19438, Q92835, P37173, P35968, P56199, P10809, Q15628, Q86Y82, P56539, P56817, P98172, O15162, Q12959, Q6IAA8, P18206, P06239, P49768, P22681, P01730, O14920, P45880, Q96DZ5, Q01959, P04899, P78380, P09958, Q13546, Q13490,…	2894	206	18224	2.53721	1.21125e-13	7.10543e-15	1.77636e-13
GOTERM_CC_DIRECT	GO:0000785~chromatin	46	1.55563	2.78484e-14	P17275, Q8TBE0, P17655, Q16236, P30279, P04198, Q13573, P23246, O95243, O43464, Q13547, P53350, P49459, Q9Y5V3, Q9BXM7, Q9Y4C1, Q9NYY3, P42166, P49736, P05204, Q9UQE7, Q92900, Q99497, P06400, Q6UXN9, O14757, O75444, Q9H1E3, O15417, Q9Y618, P63146, P46934, P17096, P49454, P15927, Q5FWF5, P33993, P05114, O60216, Q56NI9, P11802, O00255, O43593, Q06609, P49407, Q15648	2894	89	18224	3.25472	3.04025e-11	1.68898e-12	4.45199e-11
GOTERM_CC_DIRECT	GO:0044297~cell body	37	1.25127	7.81234e-14	P62736, P07437, Q12923, Q02297, P34931, Q8TEY7, Q14289, P46779, P04899, Q99832, P15311, Q9H0R8, P62873, Q9BXM7, P62879, P48643, Q13158, P68032, P50990, P50991, O95166, Q99497, P15056, P10636, O95793, Q14790, P78371, P17987, P09455, P50148, P63215, P49368, P09471, P14136, P68133, Q9NRI5, Q9UQF2	2894	63	18224	3.69834	8.52722e-11	4.48797e-12	1.24856e-10
GOTERM_CC_DIRECT	GO:0016605~PML body	48	1.62327	9.64273e-14	P49959, O95551, Q13342, Q9HC62, O43293, Q99607, Q9UKL3, Q9BS75, Q99497, Q9NQB0, P06400, Q9UBK2, Q8N2W9, Q93009, P15927, P04637, Q02447, O75925, P55854, Q92794, B4E1C1, Q14164, P50750, Q13164, P12757, Q9UBW7, Q9H422, O00327, P61956, Q00613, P42345, P63279, P27694, Q96EB6, P33076, Q01826, Q8N365, Q13501, O96017, Q9H254, Q9Y2M5, P63165, Q6FHW4, Q96EP1, P13056, Q13535, Q05516, Q9UER7, Q06609, Q01130,…	2894	98	18224	3.08433	1.05258e-10	5.2629e-12	1.54121e-10
GOTERM_CC_DIRECT	GO:0031201~SNARE complex	33	1.116	2.26452e-13	O15400, O95249, O15155, Q16623, O15498, O75558, Q5T5C0, Q9BV40, P23763, P61266, O14653, P51809, Q12981, Q9P2W9, P63027, Q12846, Q96NA8, Q9UL45, Q13190, P32856, O95219, P60880, Q96AJ9, O43752, O75396, O14662, P21579, Q8WVM8, Q86Y82, O95721, Q9UNK0, P54920, Q13277	2894	53	18224	3.92088	2.47096e-10	1.17665e-11	3.61811e-10
GOTERM_CC_DIRECT	GO:0043005~neuron projection	84	2.84072	3.03445e-13	P46940, P12931, Q15811, P08138, O75150, P11137, Q12879, P23526, P48730, Q9Y4I1, Q16623, Q13286, P41586, Q02410, Q13526, Q00536, Q8IWU9, Q96B97, O75553, O43707, P84077, Q99497, Q9C0K0, P15056, P25325, O14910, Q99828, Q14790, P23634, P05089, P35354, P06744, P60880, O60282, Q93045, Q12955, P21579, P56199, P41594, Q16637, Q96HC4, O43426, O14640, P31150, Q9NUP9, Q12923, P60953, P23443, Q96N67, Q05586,…	2894	237	18224	2.23191	3.31036e-10	1.50471e-11	4.84723e-10
GOTERM_CC_DIRECT	GO:0005813~centrosome	127	4.29489	4.76274e-13	O95067, Q14999, O75351, Q9Y3P9, Q8TEY7, Q9BVG8, Q12834, P49810, O75147, Q9H2S9, Q9BSJ2, P25054, Q86XR8, Q9NYY3, Q15468, P22694, Q9Y496, Q99828, Q9NPB6, P17987, Q96JB5, P50570, P23258, Q9Y2T1, Q9Y2K6, Q9UGJ1, P14635, Q07817, Q9BV73, Q96FC9, Q9NRI5, Q9GZM8, Q9Y6G9, Q8TAP6, P13861, P35222, Q8TAP9, Q9NVX0, Q9NY61, P63208, Q8NEZ2, P50990, Q8TES7, P50991, Q14980, P08754, P27695, Q9H0W5, Q53EZ4, Q99996,…	2894	426	18224	1.87732	5.19628e-10	2.25925e-11	7.60869e-10
GOTERM_CC_DIRECT	GO:0043025~neuronal cell body	102	3.44944	4.90632e-13	P04350, P09936, Q14289, Q66K74, P49810, Q6PUV4, Q9Y4I1, O15498, O75553, Q15078, Q9Y496, Q05639, Q9C0D5, Q96SB3, Q99828, Q00577, O00213, P42261, P02649, Q13009, Q8NFT8, P63244, O14640, O15116, P01210, Q13557, P60953, Q9C0H9, Q92796, Q9Y4G8, O00555, Q01959, Q5S007, Q96PM9, P49674, Q16849, P42345, Q14980, P35498, Q13509, P27824, Q99996, Q9Y6H5, P28223, P43003, Q12840, Q14654, Q00975, P0CG47, P36894,…	2894	315	18224	2.03908	5.35253e-10	2.23022e-11	7.83751e-10
GOTERM_CC_DIRECT	GO:0005874~microtubule	101	3.41562	5.27253e-13	P46940, P04350, P07437, Q96TC7, Q71U36, Q9UHD8, Q9BVG8, Q66K74, P11137, Q9HC98, Q9BSJ2, P25054, Q86XR8, Q9BQE3, P36507, Q9Y496, P17987, Q96JB5, P50570, P23258, O60282, Q9UGJ1, Q13009, P42704, O14640, Q9NRI5, O43426, Q9GZM8, Q2KJY2, Q9BXW4, Q9P2E2, Q9H4B7, Q9Y6G9, P40227, Q99832, Q96JE9, Q99661, Q05193, Q08379, Q9GZQ8, P50990, P50991, Q92913, P10636, Q13509, Q9H492, P63167, Q14152, Q13330, Q12840,…	2894	311	18224	2.04506	5.75224e-10	2.30089e-11	8.42282e-10
GOTERM_CC_DIRECT	GO:0017053~transcriptional repressor complex	33	1.116	9.55774e-13	P24385, O75376, O15379, P15976, P31946, P12757, Q99626, P08246, P56545, Q9P2K3, Q13363, Q99684, Q8IZ40, P56524, P51858, P29374, Q6IA86, Q9UKL0, Q9Y618, Q96ST3, Q8TAQ2, Q8IY44, Q99708, Q96T58, Q01664, Q8N108, Q8IX07, Q9NVW2, P05412, Q969G3, Q05516, Q02447, P09429, Q13127	2894	55	18224	3.7783	1.04277e-09	4.01065e-11	1.52688e-09
GOTERM_CC_DIRECT	GO:0016363~nuclear matrix	46	1.55563	1.42005e-12	P54253, Q96T88, Q5T3J3, P54252, P09917, P54259, Q13573, Q6ZW49, Q9Y230, O14924, P23528, P23246, O14929, Q15233, Q99684, Q06455, P27708, O43294, Q13427, Q9Y265, Q9UQE7, Q14980, Q5VTD9, Q9H4L7, Q99623, O95619, Q01826, Q9Y618, Q9Y281, P52272, Q8IYB3, Q9Y6D6, O14936, Q8N2W9, Q05655, P25490, Q9H254, P49454, P04637, Q9UIS9, P17676, P10242, O00255, Q05513, Q9P0U4, P29590	2894	97	18224	2.98629	1.54931e-09	5.7382e-11	2.2686e-09
GOTERM_CC_DIRECT	GO:0005768~endosome	79	2.67163	2.83553e-12	Q99816, Q96QK1, P36897, O75351, Q13829, P08138, Q92673, Q03135, Q9BY11, P41586, O15498, P15311, P12830, Q7LC44, P62993, Q15036, P05023, P36543, O75955, P98164, P04083, Q9UII7, P50570, P30533, Q8NCT1, Q9NTI2, Q93045, Q07954, Q13393, P35968, P61586, Q07912, O95741, P56817, Q9UNK0, P46527, O15400, Q5VWJ9, P61020, Q16602, O75436, O14964, Q99437, P42892, P41743, P46109, Q9BZC7, P50993, Q5S007, Q16849,…	2894	225	18224	2.21101	3.09354e-09	1.10484e-10	4.52974e-09
GOTERM_CC_DIRECT	GO:0008021~synaptic vesicle	44	1.48799	3.24677e-12	P37840, Q92905, Q9Y296, Q05586, P45880, O14908, P51790, Q12879, P21796, P08247, Q05193, Q16623, Q13286, Q99767, O75558, Q5T5C0, Q02410, Q9C026, Q00536, Q16849, P61266, Q9Y2J0, P49418, P63027, P78352, Q12846, Q9H3Z4, P08473, Q9Y6H5, P32856, Q9UI14, P60880, Q96AJ9, Q8N9I0, P42261, P20336, P61421, O14994, P21579, O95295, P17600, Q9NRI5, Q9GZM8, Q13277	2894	92	18224	3.01169	3.54219e-09	1.22144e-10	5.18668e-09
GOTERM_CC_DIRECT	GO:0030027~lamellipodium	61	2.0629	2.34438e-11	Q9NYB9, Q14289, Q9ULV4, P19022, Q15811, P35221, O15357, Q4VCS5, P12830, P27487, P16389, O60716, P25054, Q00535, O75955, Q8IY63, Q96SB3, Q99828, Q9UII7, P32856, O00213, Q13464, P50570, Q8IZP0, Q92870, Q93045, P63000, Q92574, P35580, P47756, Q13418, P61586, O14713, P62736, Q12923, Q14160, Q9C0H9, P35222, P22392, P23508, P68032, O00165, Q14118, P51809, Q12846, O94827, Q12884, Q14254, Q9HD67, P19174,…	2894	160	18224	2.40079	2.55772e-08	8.52573e-10	3.74516e-08
GOTERM_CC_DIRECT	GO:0031410~cytoplasmic vesicle	79	2.67163	3.34052e-11	P19474, Q9Y3E7, Q99819, O15169, O14908, P35670, Q8IUC6, Q06187, Q03135, P30793, Q96F24, Q16625, Q9HC62, Q15036, O15321, Q13137, O95166, P50281, Q9NRW1, Q07866, O75955, Q8IY63, Q92974, Q08495, P54578, P62491, P21283, Q99523, Q9P0N9, P32121, Q9UQD0, O14641, O14640, Q9BXW4, P56817, P02647, P49407, Q9UM54, P49281, Q92902, Q14596, P00441, P49768, P11362, P52566, P60520, P51790, Q9UMX0, Q96CV9, P62195,…	2894	235	18224	2.11692	3.6445e-08	1.17565e-09	5.33649e-08
GOTERM_CC_DIRECT	GO:0036464~cytoplasmic ribonucleoprotein granule	20	0.676361	4.14008e-11	P46940, P10636, P07437, O95793, P60953, Q71U36, P46779, P05388, P60709, O15523, P63000, P11940, Q08211, Q16637, O75116, O14576, Q02878, Q00839, P19338, P62701	2894	25	18224	5.03773	4.51682e-08	1.41151e-09	6.6138e-08
GOTERM_CC_DIRECT	GO:0005840~ribosome	62	2.09672	4.29497e-11	P36578, P37840, Q07020, P27635, P62899, Q96EY4, P62424, Q9Y6X1, P62266, P62829, Q6P1L8, P13942, Q9Y399, P61313, P62263, P23396, P62851, P15880, P49207, P62913, Q9UHA3, Q9P2E9, Q5F1R6, P62917, Q02878, Q9Y3B7, P49406, P39023, P46778, P46779, Q9BYD1, Q9NVX2, P35544, P63173, P62979, P82663, P28702, P62906, P62244, P62701, P46781, P60866, Q96EL3, P27695, P27824, P46783, P05387, P51812, P05386, P42766,…	2894	166	18224	2.35195	4.68582e-08	1.41994e-09	6.86125e-08
GOTERM_CC_DIRECT	GO:0005794~Golgi apparatus	210	7.10179	5.15109e-11	P17655, Q8IZH2, Q9BVG8, O00203, Q92673, O15498, O75558, Q9BUU2, Q86XR8, Q6XQN6, Q9Y4A5, P98164, Q8IUH5, Q9BSL1, P46934, Q9NQX7, O14795, Q9NTI2, Q8IZY2, Q9UQL6, P21579, O00410, Q92794, O95249, P51790, P04040, Q8TAP9, Q96JE9, Q05193, Q9NY61, P42858, P40616, P01009, Q16849, P37231, P07947, P07948, Q9HD26, Q99996, P27361, Q9Y2M5, Q13635, Q92504, P04049, Q9UBH6, Q9UKX2, Q8NF37, P01111, P01112, P53618,…	2894	863	18224	1.53233	5.61984e-08	1.65289e-09	8.2289e-08
GOTERM_CC_DIRECT	GO:0005667~transcription factor complex	68	2.29963	8.96086e-11	P17275, P15976, P84022, Q9P2K3, Q9UKL0, Q5VTD9, P31260, P61968, P15923, P48431, Q96ST3, P46937, Q13950, O60341, Q8WYA1, O15516, Q02078, P05412, Q3KNW1, Q15911, Q9UKV0, Q04206, Q16254, P12956, P17542, Q06330, P09874, P12757, P35222, P78527, Q15406, O00327, Q13363, O15105, Q14686, Q8IZ40, A0AVK6, P28749, P15884, Q6PJG2, P78337, O00165, P22736, P01100, O15198, Q01860, P31270, Q08999, P27695, Q09472,…	2894	193	18224	2.21869	9.77629e-08	2.79323e-09	1.4315e-07
GOTERM_CC_DIRECT	GO:0031012~extracellular matrix	92	3.11126	8.96754e-11	P07437, Q15029, P23528, Q9ULZ9, P23246, P68371, P36955, P11142, O43294, P05121, P04843, P62829, P04264, P50281, Q00839, P61978, P62263, P01127, P98160, P23396, P62851, Q06830, P15924, P78371, P21333, P17844, P62913, O75369, P08123, P35579, P38646, P63000, P02545, Q15149, P02649, P21980, O15230, P10809, Q13418, P10909, P07237, P04792, O15162, P02751, P40227, Q01813, P06858, P00441, P51512, P27797,…	2894	296	18224	1.95723	9.7836e-08	2.71767e-09	1.43257e-07
GOTERM_CC_DIRECT	GO:0042470~melanosome	44	1.48799	1.43346e-10	P62820, P31946, P61020, P23526, Q93050, P08133, Q9Y4I1, P07900, P11142, P36955, P14625, Q15758, P08195, Q92542, P04843, Q00610, P11021, P50991, P57088, P05023, P50281, Q06830, P63104, O75955, P30101, Q9H3Z4, P27824, P49755, P35613, Q8WUM4, P54709, P49327, O00560, P21281, Q6PK50, P63000, Q14344, O75396, P08238, P62258, P55209, P23284, P07237, P07339, Q13277	2894	101	18224	2.74332	1.56391e-07	4.22678e-09	2.28996e-07
GOTERM_CC_DIRECT	GO:0030425~dendrite	99	3.34799	3.67499e-10	P17655, Q14289, Q66K74, Q6PUV4, P16389, Q9NYY3, Q15078, Q9C0D5, Q9NQX3, Q96SB3, Q99828, Q00577, Q13153, Q9P2W3, Q16643, P42261, P02649, Q8NFT8, P63244, P14416, O60313, O15116, P01210, Q14444, Q9C0H9, Q05586, Q9H0F6, O00555, O14924, P42858, Q5S007, Q96PM9, P42345, P20309, Q14980, Q92913, P10636, Q14831, Q9HD26, Q13509, P48547, Q14457, P28223, P05388, P28222, Q9Y2M5, P63165, P63215, Q00975, P09471,…	2894	335	18224	1.86095	4.00941e-07	1.05511e-08	5.87081e-07
GOTERM_CC_DIRECT	GO:0016581~NuRD complex	16	0.541089	5.01383e-10	Q12873, Q92769, Q14839, Q16576, P68400, Q96BF6, O95983, Q9UKG1, Q13547, Q09028, Q8TDI0, Q9BTC8, Q9NSC2, O94776, Q86YP4, Q8WXI9	2894	18	18224	5.59748	5.47009e-07	1.40259e-08	8.00962e-07
GOTERM_CC_DIRECT	GO:0000502~proteasome complex	31	1.04836	7.79157e-10	P35998, P43686, P48556, P25788, Q13200, O43242, P25789, P25787, Q99460, Q9UMX0, P62195, O00487, P20618, P28062, P17980, P55036, P55072, P28066, Q16401, Q9UL46, Q05086, P54578, P54727, P28070, P54725, P62333, P49721, P62191, P04792, P49720, O75832	2894	60	18224	3.25354	8.5006e-07	2.12515e-08	1.24471e-06
GOTERM_CC_DIRECT	GO:0000118~histone deacetylase complex	23	0.777815	9.40511e-10	Q96BD5, Q8WUI4, Q9UBB5, Q9Y618, Q86X95, Q9UBN7, Q9HAJ7, O75362, P17542, O75376, O15379, O75446, Q13547, O00422, Q969S8, Q9H147, Q9UQL6, Q9BY41, P56524, Q9UKV0, O94776, Q6PJG2, Q9P2R6	2894	36	18224	4.02319	1.0261e-06	2.50268e-08	1.50247e-06
GOTERM_CC_DIRECT	GO:0000792~heterochromatin	17	0.574907	1.43035e-09	Q96T88, Q02880, Q9UBB5, P26196, P22314, Q9HC52, Q9UJQ4, O95983, P63165, O95931, Q8TDI0, P51608, Q9NSC2, O43463, Q00613, Q8IXK0, Q9H4L7	2894	21	18224	5.09771	1.56051e-06	3.7155e-08	2.28499e-06
GOTERM_CC_DIRECT	GO:0005911~cell-cell junction	60	2.02908	1.97161e-09	P46940, P19022, P41240, P35221, P62136, P27986, Q16625, P29350, P62993, Q4W5T8, O60716, O75161, Q96B97, O43707, P36507, O75955, O14910, Q99569, Q9Y490, O00522, Q13153, P48059, Q53TM5, Q68CZ1, P21333, Q13009, P15498, Q13418, Q14126, Q9H8V3, Q9HAR2, Q9NUP9, Q12959, P18206, P60953, Q96QZ7, Q14160, Q9Y4G8, P35222, Q8TEW0, P12814, Q9Y2J2, O75083, Q8WU20, Q969H4, Q92482, P61224, O94827, P05129, P19174,…	2894	172	18224	2.19669	2.15102e-06	5.00238e-08	3.14966e-06
GOTERM_CC_DIRECT	GO:0030426~growth cone	46	1.55563	2.03797e-09	P46940, P37840, Q14289, P22681, P49768, Q92796, Q96N67, O75312, Q16555, P62158, Q9Y4I1, O60716, Q5S007, P49674, Q00535, P38935, Q15078, Q63HK5, Q07866, Q92913, P10636, Q96SB3, Q99828, P49841, O00213, Q13972, P50570, Q8IZP0, P00519, Q9NZI8, P60880, Q16643, Q96Q89, P46939, Q92870, Q93045, Q92574, P35580, Q9Y664, Q7Z406, Q16658, Q8IYI6, A0MZ66, O14640, Q8N5V2, Q13277	2894	116	18224	2.49715	2.22342e-06	5.05324e-08	3.25567e-06
GOTERM_CC_DIRECT	GO:0043231~intracellular membrane-bounded organelle	143	4.83598	2.40997e-09	P54253, Q9Y6I4, P51531, P55735, Q96KP1, P52701, Q9Y3Y2, Q96EY1, Q9Y6Q5, Q9HC98, Q96JC9, Q9BUU2, Q13137, O75553, O95070, Q15078, P55210, Q12981, O15126, P15056, P10619, P26196, P23634, Q9NZC2, Q8IUH5, Q01196, Q99728, O15516, Q9UBZ4, P53041, Q15911, Q8IZY2, P67809, P98082, P56539, Q15067, O00410, P51659, P35998, O15400, P04040, O14929, P78380, Q8WTV0, Q9GZZ9, P50993, Q86WP2, Q8NEZ2, Q9BQG0, Q00610,…	2894	558	18224	1.61379	2.62928e-06	5.84284e-08	3.84994e-06
GOTERM_CC_DIRECT	GO:0000784~nuclear chromosome, telomeric region	49	1.65708	4.10366e-09	Q16531, Q5T3J3, P49959, P49917, Q8IY92, P62136, P05455, Q6UXN9, O75367, Q00577, Q96S55, P39748, O60341, P15927, Q9BQ15, Q13415, O00255, Q92889, Q15554, P36873, P54274, P12956, Q9NX24, P06493, O14929, P09874, Q96AH0, P78527, Q13315, Q6P1J9, P30876, Q9NUX5, P49736, Q92900, P12004, Q9P0M6, P62805, P27694, P27695, P13010, P25205, P33993, P33992, P33991, Q13535, P68431, P51587, Q06609, P29590	2894	130	18224	2.37355	4.47709e-06	9.73281e-08	6.55562e-06
GOTERM_CC_DIRECT	GO:0016607~nuclear speck	65	2.19817	1.20332e-08	Q15287, Q9Y3Y2, Q9NYF8, Q3ZCQ8, O00571, Q15029, Q9UQ35, Q69YN4, Q9HCG8, Q15233, Q99459, Q9HC98, Q96JC9, Q13526, Q13243, Q92766, Q13427, P17612, Q9H6E5, Q86X95, P61011, O00213, Q8IYB3, Q9P2N5, P02545, Q9Y5S9, P49761, P52824, Q13627, Q8WXI9, O75925, P36873, Q9NQ66, Q9Y383, Q9Y2W1, Q9NYV4, O00422, Q14498, Q9BTA9, Q96PM5, Q9H0G5, Q6PEW1, P50222, Q6P2Q9, P27695, Q9BT49, P26368, Q9H040, Q16665, P48729,…	2894	201	18224	2.0364	1.31282e-05	2.79324e-07	1.92231e-05
GOTERM_CC_DIRECT	GO:0008540~proteasome regulatory particle, base subcomplex	12	0.405817	1.62899e-08	P35998, P43686, Q13200, P17980, P55036, P62333, Q99460, P62191, O75832, O00233, Q16401, P62195	2894	12	18224	6.29717	1.77721e-05	3.70255e-07	2.60231e-05
GOTERM_CC_DIRECT	GO:0005776~autophagosome	30	1.01454	2.57456e-08	Q9C0C7, Q6ZNE5, P19474, Q676U5, Q8TEY7, Q14596, P60520, Q8IUC6, Q9UMX0, Q96CV9, Q96F24, Q13286, P11234, Q9H0R8, P42858, Q9H1Y0, Q9Y4P8, Q13137, Q9GZQ8, O95166, Q9NRR5, O75385, Q14457, Q9H492, Q13501, Q96AJ9, A8K0Z3, Q9BXW4, Q99570, Q9BQS8	2894	64	18224	2.9518	2.80881e-05	5.73234e-07	4.11287e-05
GOTERM_CC_DIRECT	GO:0015629~actin cytoskeleton	68	2.29963	2.66714e-08	P46940, O14745, Q9UHD8, P37840, O60890, Q9ULV4, P35221, P23528, Q13469, Q9Y2H1, Q14192, P15311, P12830, Q7LC44, P53355, P07305, O43312, O43707, O95166, Q9BS75, P49418, Q9Y5N6, Q96SB3, Q9Y281, Q08495, Q9NPB6, Q9UII7, P21333, P00519, O00499, Q16643, O75369, P11277, P35579, P35580, Q15417, P47756, O95786, Q96HC4, Q16181, P62736, P18206, Q9C0H9, Q9Y3C0, P04075, Q9UQB8, Q9Y5K6, P10276, P61160, P42684,…	2894	218	18224	1.96425	2.9098e-05	5.81969e-07	4.26077e-05
GOTERM_CC_DIRECT	GO:0030139~endocytic vesicle	27	0.913088	2.86054e-08	Q9UM54, O15400, Q15811, O14908, Q9Y4G8, Q9NZ94, Q9Y5K6, P61020, Q4VCS5, P33176, O60494, P11233, Q16625, P27487, Q96B97, O43312, Q14254, O94827, P98164, Q9ULB1, Q13393, P32121, D6PAV9, P62330, P14416, P00533, P35462, P02647	2894	54	18224	3.14858	3.1208e-05	6.11931e-07	4.56973e-05
GOTERM_CC_DIRECT	GO:0030054~cell junction	119	4.02435	2.95353e-08	O60890, P54259, Q66K74, Q96EY1, Q86UR5, P42262, Q8IY92, Q9BY11, Q16623, P56545, P11274, Q16625, O15399, P16389, Q9UQM7, P08173, Q8NBU5, P49418, O15126, Q9NQX3, Q9C0D5, Q99569, Q9NPB6, Q8IUH5, Q9Y4J8, Q14714, P46939, O14795, P42261, Q07817, O14994, Q8IZY2, P21579, P61586, Q9P1A6, Q9NRI5, O43424, Q14160, Q96QZ7, Q92905, Q9C0H9, Q05586, A8K161, Q9H0F6, O14924, P35222, P08247, Q9BWQ8, Q5S007, Q16849,…	2894	459	18224	1.6326	3.22225e-05	6.19673e-07	4.71828e-05
GOTERM_CC_DIRECT	GO:0022625~cytosolic large ribosomal subunit	31	1.04836	3.16716e-08	P36578, P46778, Q9NX24, P46779, Q07020, P27635, P30050, P63173, P62899, P55769, P62424, P62906, P62829, P61313, P05387, P05386, P42766, P49207, P05388, P83731, P62913, Q9UHA3, Q9UKD2, P62888, P62917, Q02878, P50914, Q9Y3U8, P26373, P40429, P39023	2894	68	18224	2.87077	3.45531e-05	6.51957e-07	5.05956e-05
GOTERM_CC_DIRECT	GO:0005901~caveola	30	1.01454	3.94594e-08	P36894, P12931, Q9UBN7, Q14524, O75052, P09601, P35568, Q03135, Q12791, Q8WTV0, Q13286, P41586, P50993, P29474, P29475, P28482, Q14114, P05023, P05026, O75955, Q14254, P23634, P28223, P35354, P54709, P27361, Q13635, P48023, P37173, P56539	2894	65	18224	2.90638	4.30493e-05	7.97227e-07	6.30367e-05
GOTERM_CC_DIRECT	GO:0031982~vesicle	46	1.55563	6.85566e-08	O14745, Q9UJ41, O15400, Q9ULV4, P14174, P23528, O75436, P62158, Q13492, Q9Y4I1, P33176, P42892, P15311, O00443, Q9BV40, P62879, Q9BQE3, O14576, P63027, Q14254, P04083, Q92974, Q99828, Q13190, P60033, P60660, P26038, P30533, O43353, O14936, P60880, P11597, P62491, Q9ULB1, O14976, Q93045, P20338, P09211, P61586, Q86Y82, P14618, P56539, Q9UNK0, P08709, P31749, Q05513	2894	128	18224	2.26304	7.47924e-05	1.35991e-06	0.000109519
GOTERM_CC_DIRECT	GO:0000421~autophagosome membrane	17	0.574907	7.56175e-08	Q6ZNE5, Q676U5, Q5MNZ9, Q9H492, Q9Y371, P60520, P51149, Q96GC9, Q9H0R8, Q9GZQ8, Q13137, O15321, O95721, Q9BXW4, O95166, Q7Z6L1, P04844	2894	25	18224	4.28207	8.24953e-05	1.47319e-06	0.000120799
GOTERM_CC_DIRECT	GO:0005783~endoplasmic reticulum	189	6.39161	9.09572e-08	O75356, P17655, P01892, O43617, Q14524, P30443, Q6PIL6, P27635, P09601, Q14145, P49810, Q92673, Q9Y4I1, Q13286, O60494, O15498, Q08AM6, Q96GF1, P36507, Q99497, Q12981, P10415, Q9P2W9, Q15011, P10619, P98164, Q99828, Q01105, P35354, Q8NBS9, P40337, Q8IZP0, P30533, P80303, Q96P20, P01889, P52306, Q9Y6A2, Q9Y6A1, P02649, Q9P2E9, Q8IY17, Q07812, P07237, Q9NRI5, P17706, O00767, Q9NZ42, P56539, Q9NZ43,…	2894	828	18224	1.4374	9.92294e-05	1.74095e-06	0.000145305
GOTERM_CC_DIRECT	GO:0005759~mitochondrial matrix	89	3.00981	2.00817e-07	P24752, P54252, P00367, O43615, P49914, Q96I59, P53597, P47897, Q07021, Q96EY1, P78540, P30405, Q8IZ52, P45954, Q9HCC0, P22557, Q96I99, P13804, Q9UNQ2, P36542, P36957, P23396, P29353, Q99497, P78537, P40926, Q5T160, Q9HAV7, P13995, P10515, Q8N442, O43837, P41250, O00217, Q02218, Q07820, P04181, P16220, P04637, Q07817, Q04837, P11177, O95299, Q6NVY1, P38117, O95363, P10809, Q9Y234, P04179, Q9Y3B8,…	2894	327	18224	1.71391	0.000219068	3.77744e-06	0.000320806
GOTERM_CC_DIRECT	GO:0030496~midbody	45	1.52181	2.57236e-07	P46940, P60953, P36873, Q9UQB9, Q14145, P06493, O14965, P04899, Q8TAP9, P53350, P11233, P11234, P14625, Q4W5T8, Q96GD4, O60716, Q13526, P11021, P63096, P08754, Q53EZ4, Q8IZT6, Q99569, Q53TM5, P50570, O00562, O75449, D3DR37, Q9Y371, Q96Q89, P49454, Q13635, Q9P2Y5, Q8N0X7, O15392, P35580, P35241, O15066, Q8NEB9, P61586, Q96FC9, P62330, P63244, Q16512, Q16513, Q9H8V3, P31150, Q16181	2894	129	18224	2.19669	0.000280605	4.75667e-06	0.000410935
GOTERM_CC_DIRECT	GO:0000922~spindle pole	40	1.35272	2.96925e-07	Q9Y6G9, Q13257, Q96TC7, P62714, O75351, Q12834, P35222, P62158, P53350, Q99741, P46736, Q9HC98, Q9BSJ2, Q96SN8, Q4W5T8, Q08379, O14576, P30305, Q8TES7, Q9Y3A5, Q9UQE7, Q14980, Q9Y6K9, Q9Y448, Q9Y6D9, Q99569, Q53TM5, P46060, O75449, Q14511, Q9ULW0, P62491, P49454, Q9UGJ1, P14635, Q13432, P37198, Q14203, P67775, Q96FC9, Q16539, Q5FBB7	2894	109	18224	2.31089	0.000323893	5.39908e-06	0.000474339
GOTERM_CC_DIRECT	GO:0016604~nuclear body	19	0.642543	3.60809e-07	Q9Y4X5, Q9Y618, O75177, O43918, Q92793, Q86UE4, Q96BF6, P63165, Q93009, P04637, Q15911, Q00987, Q99684, O43889, Q92766, Q9H0E2, Q05516, O43593, Q99496	2894	33	18224	3.62564	0.000393565	6.45313e-06	0.000576392
GOTERM_CC_DIRECT	GO:0005834~heterotrimeric G-protein complex	19	0.642543	3.60809e-07	P08754, P49758, Q03113, O75916, P50150, P49802, Q9P2W3, P59768, O60262, P04899, P63215, Q14344, O94810, P62873, P63218, P09471, P63211, P63096, P49407	2894	33	18224	3.62564	0.000393565	6.45313e-06	0.000576392
GOTERM_CC_DIRECT	GO:0031597~cytosolic proteasome complex	10	0.338181	5.43283e-07	P35998, P43686, Q9NRR5, P17980, P62333, P62191, Q9Y5K5, P14735, O00487, P62195	2894	10	18224	6.29717	0.000592546	9.55999e-06	0.000867894
GOTERM_CC_DIRECT	GO:0030424~axon	65	2.19817	7.03616e-07	P46940, P42224, P37840, Q14289, O75312, P16389, Q00535, P38935, Q15078, Q9BS75, Q99497, Q07866, P08473, Q99828, Q13153, Q8N4C8, Q9Y4J8, P41250, P62491, O00499, Q93045, P16220, P35580, Q96MS0, P62258, Q7Z406, O60741, Q9NRI5, O14640, P14416, Q9HAR2, O95741, O15116, P56817, Q9UBN7, P49768, Q96N67, Q9C0H9, Q01959, P51610, Q9HCE7, Q9BXM7, P42858, Q5S007, P28482, Q14114, P04629, P10636, Q5SW96, Q14831,…	2894	222	18224	1.84376	0.000767351	1.21848e-05	0.00112402
GOTERM_CC_DIRECT	GO:0022624~proteasome accessory complex	13	0.439635	7.07331e-07	P35998, P48556, P43686, Q13200, O43242, P17980, P55036, P62333, Q99460, P62191, O00487, Q16401, P62195	2894	17	18224	4.81548	0.0007714	1.20577e-05	0.00112996
GOTERM_CC_DIRECT	GO:0000776~kinetochore	32	1.08218	8.96897e-07	Q96EE3, Q9Y6G9, P55735, Q13257, P55854, P49768, O75177, O95229, P49810, O60566, Q9H7Z6, Q99661, P53350, Q96GD4, P25054, O14576, Q9Y448, O43684, Q9Y6D9, Q96ST3, P63167, P46060, O14974, P49454, Q8WVT3, Q03188, Q92831, Q14203, O14980, Q14683, Q9GZM8, Q5FBB7	2894	81	18224	2.48777	0.000978036	1.5054e-05	0.00143279
GOTERM_CC_DIRECT	GO:0030315~T-tubule	20	0.676361	1.01142e-06	P35348, P30626, P23634, Q14524, Q07699, O75052, O00499, Q14654, P16298, P14672, Q99469, P35241, Q12955, P15311, P50993, P29475, P05023, P56539, P35498, Q13557	2894	38	18224	3.3143	0.00110285	1.6719e-05	0.00161574
GOTERM_CC_DIRECT	GO:0005770~late endosome	42	1.42036	1.01217e-06	Q99816, Q9BUN8, P49281, Q96QK1, Q9Y3E7, O15400, P12931, Q14596, P35670, Q02750, Q9Y4G8, P51790, Q8NBP7, Q9Y4I1, Q13286, P11142, Q92622, P42858, P28482, P04629, P36507, P84077, P62834, P51787, Q9H492, Q13501, P27361, Q9ULH0, P51149, A8K0Z3, Q9P2Y5, Q9BRK5, Q04656, Q8NEB9, Q9BXS4, Q8IYI6, P35638, P53675, P56817, Q9UNK0, Q99570, Q9BQS8	2894	122	18224	2.16788	0.00110367	1.64816e-05	0.00161693
GOTERM_CC_DIRECT	GO:0030018~Z disc	41	1.38654	1.06175e-06	P35348, Q14524, O75052, P49810, P35222, P35609, P16298, Q969P5, P02730, O75147, P12814, Q14192, P56524, Q8WXH0, P29475, O43707, P35498, P30626, Q15172, Q13153, Q9Y281, P23634, Q13936, P21333, P14923, O00499, P12883, O14974, O75369, Q92736, O14950, Q14315, Q12955, P47756, Q16637, Q9UQD0, O15273, P56539, P11532, P04792, Q9UNE7	2894	118	18224	2.188	0.0011577	1.70347e-05	0.00169614
GOTERM_CC_DIRECT	GO:0014704~intercalated disc	22	0.743997	1.17815e-06	Q92913, P15924, Q13153, P19022, Q14524, Q07699, P35221, P14923, Q14654, O75147, Q12955, P50993, P17302, P47756, Q14126, Q04917, P05023, P56539, P35498, Q13557, P05026, Q12959	2894	45	18224	3.07861	0.00128454	1.86283e-05	0.00188209
GOTERM_CC_DIRECT	GO:0005856~cytoskeleton	95	3.21272	1.48065e-06	Q9NYB9, P07437, Q15654, Q14289, Q9Y2H9, P60709, P11171, O15357, P68371, Q02156, P15311, Q96SN8, Q4W5T8, O43294, O75161, Q13137, Q00535, Q96B97, Q9H4E7, P04264, Q13424, Q9NQX3, P15924, Q92974, Q99569, O00522, Q14790, O43236, P26038, Q53TM5, Q13464, Q9UHI6, Q8IZP0, P05109, P08779, O00560, P46939, Q562R1, Q92574, Q92835, Q15149, P42704, P47756, Q15392, Q9Y4F9, P61586, Q15628, Q13303, P52824, O14713,…	2894	371	18224	1.61248	0.00161408	2.30767e-05	0.00236532
GOTERM_CC_DIRECT	GO:0000151~ubiquitin ligase complex	38	1.28509	1.99031e-06	P51965, Q9Y4X5, P31689, P62837, Q9HAU4, O75150, P35226, Q86VP6, Q9BTT4, Q93074, O00308, P11142, P46736, Q96PM5, P08107, Q9BXM7, P38398, Q9NXK8, Q9Y3C5, Q9Y6K9, Q99496, Q9UKB1, Q9H0M0, Q6PH85, P68036, Q5VTR2, O60260, Q8IYW5, P46934, P61088, Q8N2K1, Q12933, Q99728, Q96GG9, O95155, Q15648, Q9UNE7, P51668	2894	108	18224	2.21567	0.00216908	3.05831e-05	0.00317949
GOTERM_CC_DIRECT	GO:0005769~early endosome	65	2.19817	2.26609e-06	Q9BUN8, Q99816, P62820, Q96QK1, Q8IUQ4, Q92673, Q8NBP7, Q9Y4I1, Q13286, Q8IWU2, Q92622, Q9BV40, Q15036, P36507, P78537, P49757, O75955, Q9UMY4, Q8NCT1, Q96BR1, Q99523, P35968, P02649, Q8NFT8, P10809, P53675, P02647, Q9UNK0, P49281, O15400, Q9UJ41, P01730, Q9Y3C0, Q14694, Q02750, P51790, P08588, P61020, O75436, O14964, P13569, P42892, P35232, P17302, P30048, P28482, P04629, Q8N668, Q9Y3C5, P62834,…	2894	229	18224	1.78741	0.00246925	3.4337e-05	0.00362003
GOTERM_CC_DIRECT	GO:0034045~pre-autophagosomal structure membrane	12	0.405817	3.1742e-06	Q8IYT8, Q6ZNE5, Q676U5, O75385, Q5MNZ9, Q9Y484, Q9H1Y0, Q9Y4P8, Q2TAZ0, O94817, P51149, Q8TDY2	2894	16	18224	4.72287	0.00345707	4.7438e-05	0.00507068
GOTERM_CC_DIRECT	GO:0035098~ESC/E(Z) complex	12	0.405817	3.1742e-06	Q96EB6, Q15022, O75367, Q09028, Q15910, O94972, Q92769, O75530, Q16576, O43189, Q92833, Q9P0M6	2894	16	18224	4.72287	0.00345707	4.7438e-05	0.00507068
GOTERM_CC_DIRECT	GO:0000793~condensed chromosome	15	0.507271	4.87429e-06	Q9BXW9, O75367, Q9UIG0, P11388, O75531, P49917, Q9UQB9, P24941, O60264, O00541, Q96JM3, P26583, O15457, P09429, Q06609	2894	25	18224	3.7783	0.00530375	7.18604e-05	0.00778642
GOTERM_CC_DIRECT	GO:0045211~postsynaptic membrane	60	2.02908	5.44042e-06	O14490, Q96EY1, P42262, Q12879, P11274, Q7LC44, O15399, P08173, Q00535, P84077, Q8NBU5, P36544, Q9C0D5, Q9NQX3, O14910, Q8N4C8, O00213, P50570, Q8IZP0, P46939, Q14714, O94985, P42261, Q12955, P32121, Q96HC4, Q9P1A6, Q9NRI5, O43424, Q9NUP9, P49407, Q7Z6J2, Q12959, P14867, Q14160, Q92796, Q9C0H9, Q05586, Q13492, P48058, Q9BWQ8, P20309, Q14118, Q9BQT9, Q14831, P78352, Q14832, Q9HD26, Q9NSB8, A7KAX9,…	2894	211	18224	1.79066	0.00591794	7.91371e-05	0.00869076
GOTERM_CC_DIRECT	GO:0005819~spindle	40	1.35272	5.82151e-06	P54274, Q66K74, Q9UQB9, Q12834, O14965, P48730, Q13315, Q96JM3, P53350, Q99932, Q96GD4, P61266, Q5UIP0, P30260, Q00610, Q14194, Q14980, O94927, P06400, Q96T76, Q08J23, Q92974, Q9Y6D9, O75449, Q14511, Q9ULW0, P49454, P35579, O15392, P35580, O15066, P04150, Q14203, Q15691, Q9GZM8, P53675, Q9UKT4, P04792, P31749, Q16181	2894	121	18224	2.08171	0.00633116	8.35661e-05	0.00929949
GOTERM_CC_DIRECT	GO:0031234~extrinsic component of cytoplasmic side of plasma membrane	27	0.913088	6.811e-06	P46940, P06239, P12931, Q14289, P41240, Q06187, P16615, P42680, P42684, P43405, Q9H3Y6, Q00536, P06241, P07947, P07948, P78352, P51813, Q9Y4J8, P00519, Q14722, Q13009, O15068, P61586, Q13303, Q07912, P01116, A0FGR8	2894	68	18224	2.50035	0.00740329	9.64996e-05	0.0108801
GOTERM_CC_DIRECT	GO:0005815~microtubule organizing center	47	1.58945	7.3745e-06	Q5T3J3, O60610, P60953, Q6P1N0, Q96L34, P05783, Q9BTV5, Q9Y5Y2, Q02750, Q14145, O60566, Q71F23, Q14498, P33176, Q9HC98, Q9BZC7, Q9BSJ2, Q96SN8, P28482, Q96I99, P61266, O95070, O75553, Q14194, P07947, Q9Y265, O43809, Q86YS7, O75955, Q9Y490, P18848, Q86X95, Q14790, Q8WUM4, P62081, O75449, O43189, Q9UGJ1, Q7Z6E9, Q01201, Q9Y664, P04150, Q9BV73, P11413, Q13554, Q06609, Q05513	2894	153	18224	1.93442	0.00801333	0.000103144	0.0117802
GOTERM_CC_DIRECT	GO:0005741~mitochondrial outer membrane	46	1.55563	8.09985e-06	Q9C0C7, P49281, Q96TC7, P36873, P23443, P45880, O00571, O60238, O96008, P21796, Q53H12, Q16548, Q9BXM7, P17302, P23763, Q5S007, O00429, P42345, O00165, Q96GF1, P10415, Q99623, O43521, Q96HS1, O94826, P00966, Q14790, Q92934, P05089, P15336, Q9Y371, Q07820, Q16611, P19367, Q8N0X7, P04049, Q07817, Q92558, Q07812, P50416, O43169, P21397, P32189, P55957, O60313, Q9Y277	2894	149	18224	1.94409	0.00879804	0.000111854	0.0129388
GOTERM_CC_DIRECT	GO:0071944~cell periphery	19	0.642543	8.28223e-06	Q13509, O14745, Q99828, O15169, P26038, P02686, Q12774, P05783, P22083, P35222, Q02156, P53041, P15311, P35241, P22392, P02533, P61586, O14713, Q99623	2894	39	18224	3.06785	0.00899525	0.000112943	0.0132301
GOTERM_CC_DIRECT	GO:0005884~actin filament	26	0.87927	9.01396e-06	P46940, O95996, P12931, O14492, Q96EY1, Q14145, P35609, Q4VCS5, Q9Y4I1, P12814, P15311, O43293, O75083, P68032, P06241, Q96IZ0, P07947, Q08495, P21333, P63000, Q92574, P47756, Q7KZI7, P68133, Q12802, Q9NQY0	2894	65	18224	2.51887	0.00978608	0.000121403	0.0143989
GOTERM_CC_DIRECT	GO:0031965~nuclear membrane	63	2.13054	9.83163e-06	P35348, O75052, Q9BZE4, P30793, O95168, Q92621, Q9HC62, P61970, Q8TEM1, P49792, Q8WXH0, P42166, Q8N1F7, Q5JTH9, Q99607, Q8TDY2, P10415, Q9UM11, O15417, Q8WUM0, Q92973, Q13153, Q8TEX9, P00519, Q96RT1, Q9NUU7, Q9ULB1, Q99523, Q07817, P02545, P67809, P49406, O00410, Q9UM54, P35368, P09917, Q14974, P30279, P49768, Q9NQ66, Q9UPP1, Q09013, Q14739, O00165, P22736, P46060, P50148, Q9P035, O75340, Q9UMR2,…	2894	229	18224	1.73241	0.010669	0.000130801	0.0157049
GOTERM_CC_DIRECT	GO:0043195~terminal bouton	25	0.845451	1.19173e-05	P18509, Q9H3Z4, P37840, O60890, Q05586, P05067, P51149, Q6PUV4, O14795, Q16555, P08247, P20336, O43752, P01178, Q16620, P61764, P21579, P23763, P27708, Q5S007, Q13418, P17600, O43426, O14810, P54920	2894	62	18224	2.53918	0.0129177	0.000156636	0.0190363
GOTERM_CC_DIRECT	GO:0030175~filopodium	27	0.913088	1.68518e-05	P62736, Q9NYB9, O14745, P60953, Q9C0H9, Q9UQB8, O15357, P35609, P15311, P68032, Q00535, Q9H4E7, Q14118, Q92913, P19320, Q96SB3, P26038, Q8IZP0, Q9NZI8, P46939, P35241, Q9Y4F9, Q14204, Q16658, P68133, A0MZ66, P11532	2894	71	18224	2.3947	0.0182175	0.000218851	0.0269174
GOTERM_CC_DIRECT	GO:0005875~microtubule associated complex	17	0.574907	1.94005e-05	P10636, O95793, Q96S59, Q9Y3P9, Q9UBN7, P49354, P11137, Q504X9, Q15121, P61163, P49023, P49792, A0MZ66, O60333, Q14114, O95166, O43602	2894	34	18224	3.14858	0.0209437	0.000248982	0.0309879
GOTERM_CC_DIRECT	GO:0016580~Sin3 complex	10	0.338181	2.45332e-05	Q13547, Q9UBU8, Q9H7L9, Q09028, Q96ST3, Q92769, O75376, Q9H160, P68400, O75182	2894	13	18224	4.84397	0.0264111	0.000311185	0.0391848
GOTERM_CC_DIRECT	GO:0019013~viral nucleocapsid	15	0.507271	2.73108e-05	O14979, P52597, P52272, O75643, P09234, Q15029, P14678, P31942, P62314, P07910, P08621, Q14103, P61978, Q9BUJ2, P09651	2894	28	18224	3.37348	0.029357	0.00034243	0.0436203
GOTERM_CC_DIRECT	GO:0016328~lateral plasma membrane	22	0.743997	2.7319e-05	P46940, Q92913, P04083, Q9UII7, Q14524, Q9ULV4, O15169, P14923, P35222, Q14721, P12830, Q12955, P17302, Q14126, P25054, O14641, O14640, Q7KZI7, P21860, P14416, P11532, Q13424, Q12959	2894	53	18224	2.61392	0.0293657	0.000338641	0.0436334
GOTERM_CC_DIRECT	GO:0010008~endosome membrane	52	1.75854	3.46061e-05	Q99816, Q96QK1, Q8N5C8, O75351, O00206, Q8IUC6, Q9UKG1, P61077, O60494, Q15036, Q08AM6, Q9NZ52, Q92562, Q9UJY4, Q9UJY5, O75165, P22314, Q9BT67, O43187, Q99523, Q86Y82, P56817, Q9NYJ8, Q9NZZ3, Q99836, Q14164, O75436, Q99437, Q93050, P62979, Q9BZC7, P04626, P51617, Q8NEZ2, Q9Y287, O75843, Q8N668, Q9Y4K3, Q5MNZ9, P31645, Q14457, P27449, Q15750, P51149, A7KAX9, Q16620, Q9Y2I7, P0CG48, P61421, O60664,…	2894	185	18224	1.77001	0.037052	0.000424133	0.0552691
GOTERM_CC_DIRECT	GO:0043197~dendritic spine	33	1.116	4.53949e-05	P36873, O60890, Q05586, O14908, Q9UQB8, P35609, P62136, Q7LC44, P50993, O60716, Q9UK22, P29475, Q15078, P78352, Q12846, Q14832, Q96SB3, P27824, O00213, P05067, Q9NZI8, A7KAX9, Q7Z6G8, P42261, P35580, Q15417, Q13009, P32121, Q9Y566, O14640, P14416, O43424, P49407	2894	100	18224	2.07806	0.0483205	0.000550148	0.072494
GOTERM_CC_DIRECT	GO:0005635~nuclear envelope	46	1.55563	4.89034e-05	Q96EE3, P55735, P09917, Q14974, P55060, P09874, O60238, Q13342, Q92621, Q8TEM1, P49792, Q8WXH0, Q14739, Q8N1F7, P42166, Q8N5Y8, P57088, O00165, P43115, P63279, Q12981, Q9UP65, Q96EB6, Q8WUM0, P78406, P46060, P27361, P80303, Q13330, Q9UMR2, O00499, P49454, Q14654, Q9Y217, Q5SRE5, P37198, P02545, Q07812, Q14203, Q9UNN5, O14980, Q68DV7, Q9NW38, Q9GZM8, P20073, Q05513	2894	159	18224	1.82182	0.0519566	0.000586146	0.0780949
GOTERM_CC_DIRECT	GO:0001741~XY body	10	0.338181	5.89707e-05	Q13490, P49459, Q12824, O00444, P63146, Q56NI9, Q92922, O75182, P63165, P16104	2894	14	18224	4.49798	0.0623129	0.000699092	0.0941645
GOTERM_CC_DIRECT	GO:0030877~beta-catenin destruction complex	10	0.338181	5.89707e-05	O95996, P49841, O15169, Q8IUQ4, P25054, Q9NYF0, P48729, Q9Y2T1, P35222, P49840	2894	14	18224	4.49798	0.0623129	0.000699092	0.0941645
GOTERM_CC_DIRECT	GO:0016342~catenin complex	8	0.270544	6.74754e-05	O95996, P12830, O15105, Q9UII7, P19022, P25054, P14923, P35221, P35222	2894	9	18224	5.59748	0.0709736	0.00079128	0.107738
GOTERM_CC_DIRECT	GO:0016600~flotillin complex	8	0.270544	6.74754e-05	O75955, Q14254, P12830, Q9UII7, Q9ULV4, P22681, P35221, Q01959, P35222	2894	9	18224	5.59748	0.0709736	0.00079128	0.107738
GOTERM_CC_DIRECT	GO:0046930~pore complex	8	0.270544	6.74754e-05	P37198, Q07812, P45880, Q16611, O96008, P21796, Q9Y277, P10415	2894	9	18224	5.59748	0.0709736	0.00079128	0.107738
GOTERM_CC_DIRECT	GO:0034098~VCP-NPL4-UFD1 AAA ATPase complex	8	0.270544	6.74754e-05	Q9BUN8, O94888, Q96CS3, Q8TAT6, Q9UNN5, Q92890, P55072, Q03135	2894	9	18224	5.59748	0.0709736	0.00079128	0.107738
GOTERM_CC_DIRECT	GO:0002199~zona pellucida receptor complex	8	0.270544	6.74754e-05	P49368, P34931, P78371, P17987, P48643, P50990, P50991, Q99832	2894	9	18224	5.59748	0.0709736	0.00079128	0.107738
GOTERM_CC_DIRECT	GO:0005832~chaperonin-containing T-complex	8	0.270544	6.74754e-05	P49368, P40227, P78371, P17987, P48643, P50990, P50991, Q99832	2894	9	18224	5.59748	0.0709736	0.00079128	0.107738
GOTERM_CC_DIRECT	GO:0000139~Golgi membrane	130	4.39635	6.7833e-05	P55735, P01892, O43617, Q5H9R7, P30443, P13591, P35670, Q9Y6Q5, P49810, Q14703, P53621, Q13286, O15498, Q08AM6, O14653, P01127, Q9P2W9, Q8IUH5, P46459, P00451, P04229, P50570, Q13464, P01889, Q9BT67, Q9NTI2, P42261, Q92734, Q9UBF2, Q8IZY2, Q96MW5, P56539, P49407, Q9H9E3, P60953, O95249, O15155, P35606, P51790, P46531, P41743, P17302, Q08379, P01009, P53992, O75081, P42345, O14828, Q9UM47, Q14980,…	2894	591	18224	1.38516	0.071336	0.000787013	0.108309
GOTERM_CC_DIRECT	GO:0045202~synapse	50	1.6909	8.03645e-05	P19022, Q66K74, Q15811, O14490, Q9NZ94, Q9BY11, Q9Y2H0, Q00987, O00305, P08173, Q96B97, P25325, P08473, O00213, Q9Y4J8, P00519, P54578, Q92870, P41595, O95295, O14640, O43424, P98172, O43639, P14867, P23443, Q9Y296, Q9C0H9, Q05586, Q9Y4G8, O14924, O75334, P29475, Q16849, Q9Y2J0, P20309, P51809, P63027, Q12846, P78352, P05067, P63165, Q8N0X7, Q92558, D6PAV9, Q9NYF0, P00533, Q7Z6L0, Q9UQF2, Q8N6T3,…	2894	181	18224	1.73955	0.0839471	0.000922534	0.128306
GOTERM_CC_DIRECT	GO:0016529~sarcoplasmic reticulum	16	0.541089	8.94641e-05	P30626, Q9Y272, P27797, O60936, Q14643, P16615, Q92736, Q9Y6F6, Q9Y6A1, Q12955, Q8WXH0, O14983, P29475, O00165, P07996, Q13557	2894	34	18224	2.96337	0.0929972	0.00101625	0.142824
GOTERM_CC_DIRECT	GO:0031264~death-inducing signaling complex	7	0.236726	9.63894e-05	Q13546, O15519, Q14790, Q13158, Q15628, P25445, P42574	2894	7	18224	6.29717	0.0998248	0.0010836	0.153872
GOTERM_CC_DIRECT	GO:0097342~ripoptosome	7	0.236726	9.63894e-05	Q13546, Q9Y572, O15519, Q14790, Q13158, Q8IUC6, Q92851	2894	7	18224	6.29717	0.0998248	0.0010836	0.153872
GOTERM_CC_DIRECT	GO:0042641~actomyosin	9	0.304363	0.000108141	Q9Y4I1, Q16623, P35580, Q7Z406, P56524, Q96LR2, Q16643, P35579, Q92831	2894	12	18224	4.72287	0.111293	0.00120324	0.172616
GOTERM_CC_DIRECT	GO:0071564~npBAF complex	9	0.304363	0.000108141	P51531, Q12824, Q8TAQ2, Q969G3, Q92922, Q15532, O96019, O14497, P51532	2894	12	18224	4.72287	0.111293	0.00120324	0.172616
GOTERM_CC_DIRECT	GO:0016514~SWI/SNF complex	10	0.338181	0.000126599	P06400, P51531, Q12824, Q8TAQ2, Q969G3, Q92922, O96019, O14497, P51532, O94805	2894	15	18224	4.19811	0.129013	0.00139426	0.202051
GOTERM_CC_DIRECT	GO:0000307~cyclin-dependent protein kinase holoenzyme complex	10	0.338181	0.000126599	P24385, P30279, P11802, P24864, P61024, P38936, Q00534, P24941, P30281, P24863	2894	15	18224	4.19811	0.129013	0.00139426	0.202051
GOTERM_CC_DIRECT	GO:0071013~catalytic step 2 spliceosome	30	1.01454	0.000136427	P52597, O60306, Q13573, Q15029, Q9UQ35, Q9Y333, P31943, Q9HCG8, P14678, Q9Y675, Q99459, P42285, Q6P2Q9, Q9Y3C6, Q00839, P61978, P09651, P52272, O75643, P22626, Q8IYB3, P17844, Q9BZJ0, P11940, P62314, P07910, P62318, Q9Y5S9, Q15393, Q9Y3B4	2894	92	18224	2.05342	0.138304	0.00148741	0.217721
GOTERM_CC_DIRECT	GO:0005765~lysosomal membrane	68	2.29963	0.000142252	Q96QK1, Q13571, O00203, Q9BXS5, Q9Y6Q5, P08133, Q13286, P11142, O60494, P27487, P38606, Q9BV40, Q15382, O15321, P63096, P36543, Q6EMK4, P29992, P78537, O75955, P10619, P98164, Q9H3Z4, P46459, P22314, O75165, P04229, P21283, Q9NQX7, Q6PK50, P21281, Q99523, Q07954, Q13393, P08238, Q9BXS4, O95295, Q10567, P98082, Q8TCT9, P49407, Q9UNK0, Q9UM54, Q6IAA8, P49281, O15400, P49768, Q7Z2H8, Q8WTV0, P13569,…	2894	274	18224	1.5628	0.143763	0.00153554	0.227007
GOTERM_CC_DIRECT	GO:0045177~apical part of cell	26	0.87927	0.000144105	Q9UM54, P49757, P19320, P49281, Q12884, P60953, Q9NPB6, P26038, Q9NSB8, P23258, P05067, P21283, P35222, O14950, P15311, P00750, Q04771, Q6ZSZ5, Q13325, O14641, O75553, Q30201, P35462, Q14980, P51809, Q13895	2894	75	18224	2.18302	0.145493	0.00154029	0.229961
GOTERM_CC_DIRECT	GO:0016023~cytoplasmic, membrane-bounded vesicle	40	1.35272	0.000155886	Q9UM54, Q92902, Q9Y3E7, Q99819, P11362, O15169, P52566, O14908, Q96CV9, P30041, Q13315, Q96F24, Q9BZC7, O15530, Q15036, O00165, Q8N668, Q8NA61, Q9NRW1, Q07866, P49757, Q92974, Q08495, Q14457, P34130, P28223, P54578, Q8NCT1, Q9Y2T1, Q96BR1, Q99523, P63000, P48023, P35968, Q9P0N9, P20783, Q9UQD0, O14640, Q16512, P23560	2894	138	18224	1.82527	0.156407	0.00164995	0.248739
GOTERM_CC_DIRECT	GO:0032993~protein-DNA complex	13	0.439635	0.000170221	P31270, Q16236, Q14839, P14923, P35222, Q6FHW4, Q15022, Q99459, P35638, P29375, Q9Y2W7, P08047, Q15648, Q9NQB0	2894	25	18224	3.27453	0.1695	0.00178424	0.271583
GOTERM_CC_DIRECT	GO:0005905~clathrin-coated pit	21	0.710179	0.000172602	Q9Y587, Q9UM54, P98164, P98155, Q96D71, Q15811, P50570, P05067, Q99523, Q13492, Q07954, O60494, P14672, P32121, P10809, D6PAV9, O00429, Q07912, P98082, P53675, P49407, P42566	2894	55	18224	2.40437	0.171655	0.00179196	0.275377
GOTERM_CC_DIRECT	GO:0005916~fascia adherens	8	0.270544	0.000193898	P12814, P15924, P18206, P17302, Q9UI47, P19022, P14923, P35222	2894	10	18224	5.03773	0.190682	0.00199389	0.309304
GOTERM_CC_DIRECT	GO:0005643~nuclear pore	25	0.845451	0.00019418	O15131, Q13257, Q14974, O95373, Q92621, Q8TEM1, Q9HC62, P49792, Q8N1F7, P57088, O00629, P52294, Q8WUM0, Q9Y6D9, Q8TEX9, P46060, P78406, Q9UMR2, Q9NUU7, P63165, P37198, Q9UBU9, Q14764, Q99570, O00410	2894	72	18224	2.18652	0.190931	0.00197814	0.309753
GOTERM_CC_DIRECT	GO:0012506~vesicle membrane	12	0.405817	0.00020208	O43639, P14672, Q9Y2I7, P62993, Q9Y2H6, O43426, O14908, P51790, P16333, Q12933, P16615, Q9UKG1	2894	22	18224	3.43482	0.197876	0.00203951	0.322336
GOTERM_CC_DIRECT	GO:0005681~spliceosomal complex	30	1.01454	0.000207239	O60306, Q13573, P17931, P41223, Q15029, Q9HCG8, P14678, P31942, Q9BTA9, Q9Y675, P11142, Q15382, Q6P2Q9, P09651, O14979, P52272, P26368, O75643, P22626, Q96I25, Q8WYA6, Q8IWZ8, Q9BZJ0, Q12972, P07910, Q8WXA9, P62318, Q15393, P08621, Q01130	2894	94	18224	2.00973	0.202378	0.00207235	0.330552
GOTERM_CC_DIRECT	GO:0001726~ruffle	29	0.980724	0.000226157	P46940, Q9UM54, O14745, O14492, Q9UQB8, Q9Y5K6, Q4VCS5, P12814, Q9Y4I1, P22392, P15311, Q00534, Q96QT4, O43312, Q8TDY4, A5PKW4, Q9Y490, Q13153, Q9NPB6, Q9HD67, Q13464, P19174, P00519, P35579, P21281, P35241, Q16658, P62330, O14713	2894	90	18224	2.02909	0.218676	0.0022408	0.360675
GOTERM_CC_DIRECT	GO:0051233~spindle midzone	11	0.371999	0.000230899	P60953, Q99569, Q53TM5, Q9UQB9, P05067, Q96Q89, O60566, O14965, Q99741, P53350, Q13432, Q4W5T8, Q96GD4	2894	19	18224	3.64573	0.222709	0.00226716	0.368226
GOTERM_CC_DIRECT	GO:0000407~pre-autophagosomal structure	11	0.371999	0.000230899	Q5MNZ9, O75143, Q14596, Q14457, O95352, Q9Y4P8, Q86Y82, Q2TAZ0, Q13501, Q9BSB4, Q96GC9	2894	19	18224	3.64573	0.222709	0.00226716	0.368226
GOTERM_CC_DIRECT	GO:0005802~trans-Golgi network	39	1.3189	0.00024235	P49281, O43639, P35670, Q96DZ5, Q92673, Q96CV9, P09958, Q9C005, Q13286, P12830, P40616, Q5S007, Q9NZ52, P84077, P51809, Q9BS75, O15126, P49418, P63027, Q12846, P98194, Q5MNZ9, Q14457, Q9UJY4, Q9UII7, P50570, Q9Y6D6, Q13795, P60880, Q9Y2M5, P62491, Q9Y3M2, P63000, Q9NTI2, Q04656, O43752, O14662, P16333, P53675, P56817, Q9UNK0	2894	136	18224	1.80581	0.232361	0.00235825	0.386453
GOTERM_CC_DIRECT	GO:0016235~aggresome	15	0.507271	0.000253862	Q9Y5N6, Q9H0A6, Q9UBN7, Q9UII7, P49768, O60260, Q13501, Q9UMX0, Q9Y6B2, P12830, P13639, O94972, Q8WXH0, Q9Y2X7, Q9Y6J0, P42566	2894	33	18224	2.86235	0.241944	0.00244831	0.404775
GOTERM_CC_DIRECT	GO:0032587~ruffle membrane	27	0.913088	0.000266907	Q9NR80, Q9UM54, O60610, P12931, P23528, Q9BY11, P07900, P15311, P25054, Q86YS7, P23396, P68104, Q96SB3, Q12884, Q99828, Q92974, Q9Y490, Q13153, P51813, P50570, P63000, Q99755, Q13009, Q8IZY2, Q13325, O95786, O60331	2894	82	18224	2.07346	0.25266	0.00255143	0.425535
GOTERM_CC_DIRECT	GO:0005886~plasma membrane	728	24.6195	0.000275915	P46940, Q8N1W1, P17655, Q8IZH2, Q8IXI1, Q5H9R7, Q13469, O75558, P13647, Q9BUU2, P22694, Q9GZN0, O75955, Q96SB3, P98077, Q99569, Q13464, P46934, Q8NCT1, Q9Y5F6, P54578, P46939, O75369, Q9NTI2, Q8NFT8, P21579, Q13454, Q92529, P67775, P61586, Q13555, P14416, O95782, Q07912, P98082, Q13554, Q13557, P01210, Q04609, Q9Y6G9, P01730, P22681, Q05586, A8K161, Q13642, P51790, P13861, Q05193, P41743, P84095,…	2894	4121	18224	1.11243	0.25997	0.00261453	0.439867
GOTERM_CC_DIRECT	GO:0072686~mitotic spindle	17	0.574907	0.000299132	Q13257, Q9Y448, P60953, Q9Y6D9, O60610, Q99569, Q53TM5, Q92830, P46060, P63167, P06493, O14965, Q4W5T8, Q08379, P28482, Q9H8V3, P23396, Q14980, Q9Y6K9	2894	41	18224	2.61102	0.278485	0.00280986	0.476797
GOTERM_CC_DIRECT	GO:0031595~nuclear proteasome complex	7	0.236726	0.000333356	P35998, P43686, Q9NRR5, P17980, P62333, P62191, P62195	2894	8	18224	5.51002	0.304936	0.00310416	0.531211
GOTERM_CC_DIRECT	GO:0030666~endocytic vesicle membrane	23	0.777815	0.00035327	P56704, P78352, P21926, P50570, A8K161, P04229, P42262, Q13635, Q03135, Q8WTV0, P42261, P62979, Q07954, Q9Y698, P0CG48, P48058, Q00987, P29474, Q9UQM7, Q13555, O95782, Q13554, P0CG47, Q13557	2894	66	18224	2.19447	0.31988	0.0032615	0.562861
GOTERM_CC_DIRECT	GO:0009898~cytoplasmic side of plasma membrane	17	0.574907	0.000412623	Q5SW96, Q99569, Q9UII7, O14920, Q53TM5, P14923, P20020, Q12933, P41220, O15111, O43464, Q13490, P12830, Q4W5T8, O00305, P11413, P36507, Q9Y4K3, Q13114, Q12959	2894	42	18224	2.54885	0.36254	0.00377658	0.657134
GOTERM_CC_DIRECT	GO:1903561~extracellular vesicle	19	0.642543	0.000414738	P07358, P18206, P21926, Q8WUM4, O00560, P68371, O95967, P04899, P20336, P62873, P02649, P48058, P50993, Q00610, P14618, Q13885, P05023, P02647, P05026	2894	50	18224	2.39292	0.36401	0.00376434	0.660493
GOTERM_CC_DIRECT	GO:0015935~small ribosomal subunit	13	0.439635	0.000417113	P60866, P15880, P62979, P62266, P63244, Q9Y399, P23396, P35544, P46782, P62851, P62701, P46781, P62847	2894	27	18224	3.03197	0.365657	0.00375463	0.664263
GOTERM_CC_DIRECT	GO:0031143~pseudopodium	10	0.338181	0.000453857	P12814, P17655, P04049, P26038, P28482, P27361, O43707, P49407, P35609, P51809	2894	17	18224	3.70422	0.390594	0.00405136	0.72258
GOTERM_CC_DIRECT	GO:0035631~CD40 receptor complex	8	0.270544	0.000459876	O43464, Q13490, P25942, O14920, Q12933, Q9Y4K3, Q13114, O15111	2894	11	18224	4.57976	0.394584	0.00407169	0.732131
GOTERM_CC_DIRECT	GO:0031588~nucleotide-activated protein kinase complex	8	0.270544	0.000459876	Q13131, P54646, P54619, O43741, P17612, P13861, Q9Y478, P10644	2894	11	18224	4.57976	0.394584	0.00407169	0.732131
GOTERM_CC_DIRECT	GO:0071565~nBAF complex	9	0.304363	0.000485836	P51531, Q12824, Q8TAQ2, O75177, Q969G3, Q92922, O14497, P51532, O94805	2894	14	18224	4.04818	0.411499	0.00426649	0.773309
GOTERM_CC_DIRECT	GO:0031265~CD95 death-inducing signaling complex	6	0.202908	0.000523459	O15519, Q14790, Q9UNN5, Q13158, P25445, Q92851	2894	6	18224	6.29717	0.435177	0.00455952	0.832959
GOTERM_CC_DIRECT	GO:0016323~basolateral plasma membrane	47	1.58945	0.000536079	Q9UM01, P19022, Q14160, Q92796, P35670, P35222, Q03135, P02730, P13569, P07900, P15311, P04626, P48357, P20309, P05023, Q14118, P01127, P05026, Q92482, O75955, P49757, P51787, P78352, Q12846, Q14254, O14910, P04083, P15924, P23634, P32856, P26038, O14936, P20020, Q96RT1, Q6PK50, Q04656, Q12955, P08238, P32121, P54707, O95782, P21860, Q15700, P00533, Q9NUP9, P49407, Q9HAP6, Q12959	2894	180	18224	1.64426	0.442905	0.00463225	0.852961
GOTERM_CC_DIRECT	GO:0032154~cleavage furrow	18	0.608725	0.000558804	Q53EZ4, P36873, Q9BTV5, O00562, D3DR37, P62491, P35579, P35580, P11233, P35241, O95630, O00444, P61586, P62330, O00255, Q16512, Q9H8V3, Q16513, Q16181	2894	47	18224	2.41168	0.456555	0.00479027	0.888968
GOTERM_CC_DIRECT	GO:0098793~presynapse	22	0.743997	0.000605118	P56704, O14910, Q9UL45, P31645, Q14160, P49768, O60260, O00555, Q01959, Q9ULB1, P11142, Q00975, Q9BQG1, O14640, Q00535, O43426, O95721, O60331, Q9NUP9, Q9HAP6, Q99497, Q13277	2894	64	18224	2.16465	0.483347	0.00514596	0.962312
GOTERM_CC_DIRECT	GO:0005938~cell cortex	35	1.18363	0.000619443	Q9UM54, P37840, Q14289, O15169, P29279, O14908, P49810, P35222, Q03135, Q8TEW0, Q969H4, O00165, Q9Y4K3, Q86YS7, Q14980, Q9UP65, Q14831, Q9HD67, Q9NPB6, P46934, Q14511, Q9Y2T1, Q16643, Q9BT67, Q12933, O75369, A7KAX9, Q92574, Q9NVN3, P35580, P49023, P61586, P62330, Q12802, P19338	2894	123	18224	1.79188	0.491364	0.00522677	0.984988
GOTERM_CC_DIRECT	GO:0045111~intermediate filament cytoskeleton	19	0.642543	0.000713721	P51531, Q8IZH2, Q12873, Q2M2I5, P48681, O43164, Q15149, Q9UNZ2, Q8WXH0, P08670, P14136, P13646, Q14934, P35908, P49761, P50990, Q16513, O75832, Q9UNE7	2894	52	18224	2.30089	0.541111	0.00597399	1.1341
GOTERM_CC_DIRECT	GO:0022627~cytosolic small ribosomal subunit	18	0.608725	0.000738694	P60866, P15880, P46783, P69905, O00571, P62081, P35544, P62979, Q9BY44, P62266, P62244, P23396, P62263, P62851, P46782, P62701, P62847, P46781	2894	48	18224	2.36144	0.553454	0.00613539	1.17356
GOTERM_CC_DIRECT	GO:0005876~spindle microtubule	17	0.574907	0.00075333	O75376, O15379, Q9UQB9, P06493, O14965, P48730, Q9NVX0, P62158, O15392, Q13490, P53350, O15066, Q96GD4, P98170, P30260, Q14980, Q9Y496	2894	44	18224	2.433	0.560533	0.00620938	1.19669
GOTERM_CC_DIRECT	GO:0016234~inclusion body	10	0.338181	0.000780209	P43686, P08107, P08238, P37840, Q9UBN7, Q5S007, Q13501, P62333, P13807, Q6PK50, P62195	2894	18	18224	3.49843	0.573243	0.0063821	1.23913
GOTERM_CC_DIRECT	GO:0030141~secretory granule	24	0.811633	0.00080467	P63027, P02788, P60953, Q9UQB8, P41250, P51790, P22466, P15088, P05164, Q04656, P08246, P08311, Q16623, P01178, P23582, P00750, Q5T5C0, P10809, O95295, Q16849, Q9Y2J0, P51587, P07996, P51809	2894	74	18224	2.04232	0.58449	0.00653266	1.27775
GOTERM_CC_DIRECT	GO:0033268~node of Ranvier	9	0.304363	0.000896393	Q12955, Q9UQD0, Q07699, Q9H254, O00499, Q14118, Q99250, P35498, Q12959	2894	15	18224	3.7783	0.624089	0.00722123	1.42242
GOTERM_CC_DIRECT	GO:0030659~cytoplasmic vesicle membrane	35	1.18363	0.000986059	Q8IYT8, P37840, Q9BVG8, P31947, Q9BXS5, Q9Y6Q5, P31946, P61981, Q9BY11, O15498, P11233, P27348, Q9H0R8, Q5T5C0, P42858, Q15036, Q96B97, O43924, Q86YS7, P63104, P51787, P04083, O60343, P51168, Q8IUH5, P62491, P14672, Q5T5U3, P62258, Q04917, O60333, Q07912, Q10567, P56817, P49407	2894	126	18224	1.74921	0.659153	0.00788289	1.56366
GOTERM_CC_DIRECT	GO:0042383~sarcolemma	26	0.87927	0.00119482	Q14524, O75052, P29475, P05023, Q14118, Q13424, P63098, P05026, O75955, Q9UBM1, P19320, P04083, Q99828, P35613, Q02641, Q9Y4J8, P46939, Q14714, Q92736, Q14315, Q14721, Q15149, Q12955, P56539, P11532, Q12959	2894	85	18224	1.92619	0.728644	0.00947543	1.89174
GOTERM_CC_DIRECT	GO:0015630~microtubule cytoskeleton	37	1.25127	0.00120103	O95067, Q13685, P46940, O95996, Q9HD15, Q96L34, P30153, O14965, P61163, Q99661, Q14498, P53350, P41743, O00429, Q86XR8, Q00536, P28482, P49736, Q15051, Q9Y496, Q9P0L2, Q9Y448, P78396, P27361, Q9Y2T1, Q9ULW0, P19387, Q9UGJ1, Q99653, Q15046, O15066, P67775, P42025, A0MZ66, Q92597, P31749, Q16181	2894	137	18224	1.70069	0.730479	0.00945579	1.90149
GOTERM_CC_DIRECT	GO:0005923~bicellular tight junction	32	1.08218	0.00120403	P24385, Q96J92, P36897, Q96QZ7, P16989, Q92796, Q9Y4G8, P35222, Q4VCS5, Q8TEW0, P41586, P41743, Q16625, Q9Y5I7, P25054, O75161, P61225, Q8IY63, O14910, Q92974, Q9NPB6, Q68CZ1, Q86UE4, Q12955, O95786, P11802, Q9H8V3, Q9NUP9, Q9BYP7, Q9HAP6, Q05513, Q12959	2894	113	18224	1.78327	0.731363	0.0094115	1.90621
GOTERM_CC_DIRECT	GO:0005622~intracellular	252	8.52215	0.00140023	Q9NR80, Q9NR81, P17655, Q8IXI1, Q9NYL2, P10398, Q9P104, P11142, Q9P107, P16885, O43294, Q9NYY3, Q38SD2, P98077, Q8N6I1, O43374, Q13464, O14795, Q9NZJ7, Q9Y689, P61586, P14416, O00410, P17252, P01011, P41743, Q9UKW4, P84095, Q8WXJ9, Q99666, P40616, P09382, O75381, P62834, Q13232, Q14833, Q92783, Q9NZM5, Q13972, P19174, P27361, P04049, Q9UNA4, P52757, P53805, Q9Y566, Q13224, P01116, P01111, O15085,…	2894	1332	18224	1.19136	0.783188	0.0108601	2.21358
GOTERM_CC_DIRECT	GO:0035097~histone methyltransferase complex	11	0.371999	0.00155262	Q9C005, Q6UXN9, Q14686, Q9UKV0, Q6ZW49, O00255, Q9UMN6, Q03164, Q92833, Q9P0U4, Q9UKN5	2894	23	18224	3.01169	0.816442	0.0119509	2.45169
GOTERM_CC_DIRECT	GO:0043203~axon hillock	6	0.202908	0.00159113	P36955, Q9GZM8, Q9H254, Q9ULW0, O14965, Q05513	2894	7	18224	5.39757	0.824007	0.01216	2.51178
GOTERM_CC_DIRECT	GO:0009986~cell surface	113	3.82144	0.00160097	Q9H0X4, P01892, Q14524, P30443, P13591, O00206, Q4VCS5, Q00839, P01127, Q15465, P04083, Q9Y490, P04229, P30533, P54578, P01889, P11277, P42261, P08238, Q8IZY2, P56199, Q14126, Q96JJ7, P56539, P02647, Q04609, P49281, Q05586, P51512, P51790, Q01959, Q8WTV0, P46531, P13569, P08246, P35232, P09382, P11021, P56704, P48547, Q12846, P30101, P25942, P43003, P05067, P43004, P06576, Q8N423, P25445, Q13224,…	2894	542	18224	1.31288	0.825889	0.0121498	2.52713
GOTERM_CC_DIRECT	GO:0005881~cytoplasmic microtubule	18	0.608725	0.00160116	O95996, Q9Y5M8, Q71U36, Q9UBN7, Q5JR59, O15169, P47872, P68363, P23258, Q9Y2T1, O15392, Q99661, Q9BSJ2, Q9Y6X1, P25054, Q9BQE3, Q15691, Q15532	2894	51	18224	2.22253	0.825923	0.0120673	2.52742
GOTERM_CC_DIRECT	GO:0005719~nuclear euchromatin	12	0.405817	0.00173079	Q96EB6, O43474, Q9UBK2, P05412, P16403, P07305, O15164, Q9Y230, Q6NXT2, P35222, P24928, P16220	2894	27	18224	2.79874	0.848918	0.0129494	2.72941
GOTERM_CC_DIRECT	GO:0008180~COP9 signalosome	14	0.473453	0.0018521	O75955, Q8IY63, P34931, Q92905, Q96N67, P63167, Q9NNW5, P19174, Q4VCS5, Q6PK50, P35579, P62993, P08238, P25705, P11021	2894	35	18224	2.51887	0.867677	0.0137573	2.91806
GOTERM_CC_DIRECT	GO:0000794~condensed nuclear chromosome	12	0.405817	0.0024462	Q99626, O14757, P42704, P38398, Q9H6R4, O43463, Q14683, P23258, O14924, Q15050, Q06609, P16104	2894	28	18224	2.69879	0.930891	0.0180131	3.83705
GOTERM_CC_DIRECT	GO:0010494~cytoplasmic stress granule	14	0.473453	0.00248306	Q01085, P26196, O95793, Q14444, O00571, Q9NZI8, Q93062, P11940, Q92499, P31483, Q14671, Q13283, P67809, Q92945	2894	36	18224	2.4489	0.933622	0.01816	3.8938
GOTERM_CC_DIRECT	GO:0042734~presynaptic membrane	20	0.676361	0.00265403	Q14831, Q14832, Q9Y6H5, Q8IUH5, Q14160, Q14833, O00213, A8K161, Q9C0A0, O14936, Q86UR5, P60880, Q12879, Q9ULB1, P08247, Q13492, P16389, P21579, Q9UQM7, Q14416, Q13277	2894	62	18224	2.03134	0.944944	0.0192709	4.15661
GOTERM_CC_DIRECT	GO:0035032~phosphatidylinositol 3-kinase complex, class III	5	0.16909	0.00276771	Q96F24, Q6ZNE5, Q8NEB9, Q14457, Q99570	2894	5	18224	6.29717	0.951382	0.0199565	4.33097
GOTERM_CC_DIRECT	GO:0070765~gamma-secretase complex	5	0.16909	0.00276771	Q96BI3, P49755, P49768, Q8WW43, Q9NZ42	2894	5	18224	6.29717	0.951382	0.0199565	4.33097
GOTERM_CC_DIRECT	GO:0097470~ribbon synapse	5	0.16909	0.00276771	P56545, Q8IY44, O75161, P16615, Q9Y496, Q13277	2894	5	18224	6.29717	0.951382	0.0199565	4.33097
GOTERM_CC_DIRECT	GO:0001518~voltage-gated sodium channel complex	8	0.270544	0.00307636	Q14524, Q9UQD0, Q07699, Q15858, Q99250, P35498, Q9Y5Y9, Q9NY46	2894	14	18224	3.59838	0.965316	0.0220155	4.8029
GOTERM_CC_DIRECT	GO:0005942~phosphatidylinositol 3-kinase complex	8	0.270544	0.00307636	P27986, O00443, P42338, Q8NEB9, O75747, P48736, O00459, P42345	2894	14	18224	3.59838	0.965316	0.0220155	4.8029
GOTERM_CC_DIRECT	GO:0090575~RNA polymerase II transcription factor complex	13	0.439635	0.00337207	Q15233, P15923, P19793, P43694, Q13485, P11473, Q16665, P17096, P37231, P23246, Q9NZC7, P49715, P40763	2894	33	18224	2.4807	0.974907	0.0239529	5.25301
GOTERM_CC_DIRECT	GO:0005838~proteasome regulatory particle	7	0.236726	0.00356643	P48556, Q13200, Q99460, P62191, O75832, O00233, P62195	2894	11	18224	4.00729	0.979716	0.0251549	5.54775
GOTERM_CC_DIRECT	GO:1990909~Wnt signalosome	7	0.236726	0.00356643	P09544, P49841, Q9UG07, Q5S007, P25054, O14640, P35222, Q92997	2894	11	18224	4.00729	0.979716	0.0251549	5.54775
[truncated: 151 more rows]

## Sheet: MF
Category	Term	Count	%	PValue	Genes	List Total	Pop Hits	Pop Total	Fold Enrichment	Bonferroni	Benjamini	FDR
[truncated: 105 more rows]

[truncated: 1 more sheets: KEGG]
